# Supplementary material for: Global changes of the RNA-bound proteome during the maternal-to-zygotic transition in Drosophila
Source: Nat Commun. 2016 Jul 5;7:12128. doi: 10.1038/ncomms12128 (PMC4935972; doi:10.1038/ncomms12128)
Supplement: Supplementary Data 1 — The RNA interactome of the Drosophila embryo [file ncomms12128-s2.xlsx]

## Sheet: Sheet1
	The RNA interactome of the Drosophila embryo
Column:	Legend:
1	Flybase gene identifier (FBgn ID)
2	Gene symbol
3	Uniprot ID
4	This column indicates whether the protein is considered a high confidence RBP hit and is therefore included in the RNA interactome
5	log2 ratio of protein intensities in crosslinked (CL) vs. non-crosslinked (noCL) samples, replicate 1
6	log2 ratio of protein intensities in crosslinked (CL) vs. non-crosslinked (noCL) samples, replicate 2
7	log2 ratio of protein intensities in crosslinked (CL) vs. non-crosslinked (noCL) samples, replicate 3
8	Average log2 ratio of protein intensities CL/noCL in the three replicates - average of columns 5–7
9	p-values calculated by the method of Benjamini-Hochberg (quantitative scoring scheme)
10	adjusted p-values, related to Column 9
11	Column 11 indicates whether the protein was considered a significant, high confidence hit according to the quantitative scoring scheme
12	Number of CL replicates in which a protein was detected
13	Number of noCL replicates in which a protein was detected
14	Column 11 indicates whether the protein was considered a significant, high confidence hit according to the semi-quantitative scoring scheme
1	2	3	4	5	6	7	8	9	10	11	12	13	14
Flybase gene ID	Gene symbol	Uniprot ID	mRNAinteractome	logRatio.Replicate1	logRatio.Replicate2	logRatio.Replicate3	logRatio.Average	pvalue	pvalue.adjusted	SigQuant	countCL	countNoCL	SigCount
FBgn0004907	14-3-3zeta	P29310	yes	0.385638	NA	NA	0.385638	0.752057	0.816352		3	1	significant
FBgn0027885	Aac11	Q9V431	yes	NA	NA	NA	NA	NA	NA		2	0	significant
FBgn0027093	Aats-arg	Q9VXN4	yes	NA	NA	NA	NA	NA	NA		2	0	significant
FBgn0027087	Aats-his	Q8IQX8	yes	2.06489	1.74535	3.05664	2.28896	0.00123907	0.00837373	significant	3	3
FBgn0027086	Aats-ile	Q8MSW0	yes	NA	NA	2.22369	2.22369	0.0689807	0.157081		3	1	significant
FBgn0027084	Aats-lys	Q9W327	yes	NA	NA	NA	NA	NA	NA		2	0	significant
FBgn0010100	Acon	Q9VIE8	yes	2.02034	NA	NA	2.02034	0.0983787	0.195359		3	1	significant
FBgn0000053	ade3	P00967	yes	NA	NA	NA	NA	NA	NA		3	0	significant
FBgn0022708	Adk2	Q9U915	yes	2.98652	3.28402	2.70359	2.99138	2.62011e-05	0.000422241	significant	3	3
FBgn0087035	AGO2	Q9VUQ5	yes	NA	NA	NA	NA	NA	NA		3	0	significant
FBgn0031392	AIF	Q9VQ79	yes	-0.0363641	NA	NA	-0.0363641	0.976233	0.976587		2	1	significant
FBgn0010548	Aldh-III	A1Z6Z4	yes	NA	0.170572	NA	0.170572	0.888862	0.936627		3	1	significant
FBgn0038535	alt	Q960Y8	yes	2.73048	5.99797	2.58818	3.77221	1.34709e-07	6.27146e-06	significant	3	3
FBgn0026150	ApepP	Q9VJG0	yes	NA	NA	NA	NA	NA	NA		3	0	significant
FBgn0000114	aret	Q8IP90	yes	NA	NA	NA	NA	NA	NA		3	0	significant
FBgn0262716	Arp66B	P32392	yes	NA	NA	NA	NA	NA	NA		2	0	significant
FBgn0033062	Ars2	Q9V9K7	yes	NA	NA	NA	NA	NA	NA		3	0	significant
FBgn0034366	Atg7	Q7JY94	yes	NA	NA	NA	NA	NA	NA		2	0	significant
FBgn0052446	Atox1	M9PD88	yes	NA	NA	NA	NA	NA	NA		2	0	significant
FBgn0020235	ATPsyn-gamma	O01666	yes	2.25851	NA	NA	2.25851	0.064759	0.149912		3	1	significant
FBgn0041188	Atx2	Q8SWR8	yes	NA	NA	NA	NA	NA	NA		3	0	significant
FBgn0000146	aub	O76922	yes	NA	NA	NA	NA	NA	NA		3	0	significant
FBgn0045866	bai	Q8SXY6	yes	NA	NA	NA	NA	NA	NA		3	0	significant
FBgn0027889	ball	A4V3G8	yes	NA	NA	NA	NA	NA	NA		3	0	significant
FBgn0036691	beg	Q8T3L6	yes	NA	NA	NA	NA	NA	NA		2	0	significant
FBgn0263231	bel	Q9VHP0	yes	NA	NA	NA	NA	NA	NA		3	0	significant
FBgn0000183	BicD	M9PDB8	yes	NA	NA	NA	NA	NA	NA		2	0	significant
FBgn0015907	bl	A1ZBW0	yes	NA	NA	NA	NA	NA	NA		3	0	significant
FBgn0011206	bol	M9PF25	yes	NA	NA	NA	NA	NA	NA		2	0	significant
FBgn0026261	bonsai	Q8WTC1	yes	NA	NA	NA	NA	NA	NA		2	0	significant
FBgn0010300	brat	M9MSJ1	yes	NA	NA	NA	NA	NA	NA		2	0	significant
FBgn0086694	Bre1	Q9VRP9	yes	NA	NA	NA	NA	NA	NA		2	0	significant
FBgn0000246	c(3)G	Q9VF37	yes	NA	NA	NA	NA	NA	NA		3	0	significant
FBgn0027568	Cand1	M9PB90	yes	2.03502	NA	NA	2.03502	0.0959657	0.192391		3	1	significant
FBgn0042134	Capr	Q9I7D3	yes	2.24634	NA	NA	2.24634	0.066209	0.151593		3	1	significant
FBgn0261458	capt	Q9VPX6	yes	NA	NA	NA	NA	NA	NA		2	0	significant
FBgn0011571	caz	Q27294	yes	NA	NA	NA	NA	NA	NA		3	0	significant
FBgn0032876	Cen	Q9VIK6	yes	2.0937	NA	NA	2.0937	0.0867872	0.180831		3	1	significant
FBgn0038013	CG10038	Q95RN0	yes	1.54859	NA	NA	1.54859	0.204934	0.31974		3	1	significant
FBgn0035720	CG10077	Q8MZI3	yes	NA	NA	NA	NA	NA	NA		2	0	significant
FBgn0034654	CG10306	Q9W2D9	yes	NA	NA	NA	NA	NA	NA		2	1	significant
FBgn0022344	CG10340	Q9VES8	yes	NA	NA	NA	NA	NA	NA		2	0	significant
FBgn0035630	CG10576	Q9VRP2	yes	2.79964	2.727	1.72615	2.4176	0.000651959	0.00479247	significant	3	3
FBgn0032818	CG10628	Q9I7M2	yes	NA	NA	NA	NA	NA	NA		3	0	significant
FBgn0036290	CG10638	Q9VTY2	yes	NA	NA	NA	NA	NA	NA		2	0	significant
FBgn0029979	CG10777	Q9W3M7	yes	NA	NA	NA	NA	NA	NA		3	0	significant
FBgn0029666	CG10803	Q9W4R7	yes	NA	NA	NA	NA	NA	NA		3	0	significant
FBgn0039936	CG11148	Q7KQM6	yes	NA	NA	NA	NA	NA	NA		3	0	significant
FBgn0029715	CG11444	Q9W4J4	yes	0.11917	NA	NA	0.11917	0.922224	0.949738		2	1	significant
FBgn0035424	CG11505	Q9I7T7	yes	-0.574236	NA	NA	-0.574236	0.638068	0.728475		3	1	significant
FBgn0036847	CG11577	Q9VVW7	yes	NA	1.91531	NA	1.91531	0.117096	0.214372		3	1	significant
FBgn0014427	CG11899	Q9VAN0	yes	NA	0.111053	NA	0.111053	0.927506	0.949738		3	1	significant
FBgn0037652	CG11980	Q8INP9	yes	1.08574	NA	NA	1.08574	0.373929	0.492692		2	1	significant
FBgn0035402	CG12082	Q9VZU7	yes	NA	NA	NA	NA	NA	NA		3	0	significant
FBgn0037377	CG1218	Q9VNI3	yes	NA	NA	NA	NA	NA	NA		2	0	significant
FBgn0039557	CG12259	Q9VAY7	yes	NA	NA	NA	NA	NA	NA		2	0	significant
FBgn0037368	CG1239	Q9VNH1	yes	NA	NA	NA	NA	NA	NA		2	0	significant
FBgn0039588	CG12413	Q9VAV2	yes	NA	NA	NA	NA	NA	NA		2	0	significant
FBgn0040666	CG12848	Q9W114	yes	1.50299	NA	NA	1.50299	0.218566	0.333015		3	1	significant
FBgn0032789	CG13083	Q7KT36	yes	NA	2.84443	NA	2.84443	0.0201495	0.0704191		3	1	significant
FBgn0032788	CG13084	Q9VIV8	yes	3.27148	4.78352	1.27526	3.11009	1.2557e-05	0.000250542	significant	3	3
FBgn0035526	CG1316	Q9VZE4	yes	NA	NA	NA	NA	NA	NA		3	0	significant
FBgn0036450	CG13472	Q9VUH8	yes	NA	NA	NA	NA	NA	NA		3	0	significant
FBgn0040660	CG13551	Q0E8X8	yes	2.20132	4.59563	3.13366	3.3102	3.44325e-06	8.01513e-05	significant	3	3
FBgn0038961	CG13850	Q9VD14	yes	NA	6.17872	NA	6.17872	5.92256e-07	1.65437e-05	significant	3	1	significant
FBgn0031776	CG13993	Q9VMH8	yes	NA	NA	NA	NA	NA	NA		3	0	significant
FBgn0031677	CG14036	Q9VMU7	yes	NA	NA	NA	NA	NA	NA		3	0	significant
FBgn0036889	CG14100	Q9VW14	yes	NA	NA	NA	NA	NA	NA		2	0	significant
FBgn0029915	CG14434	Q9W3U9	yes	1.0432	NA	NA	1.0432	0.392922	0.509704		3	1	significant
FBgn0027588	CG14476	Q7KMM4	yes	1.24798	NA	NA	1.24798	0.306847	0.418792		2	1	significant
FBgn0037220	CG14641	Q95RB1	yes	NA	NA	NA	NA	NA	NA		2	0	significant
FBgn0027794	CG14786	Q9W592	yes	NA	NA	NA	NA	NA	NA		3	0	significant
FBgn0038428	CG14894	Q9VEV3	yes	0.804027	NA	NA	0.804027	0.510175	0.619603		3	1	significant
FBgn0035415	CG14966	Q9VZT2	yes	NA	NA	NA	NA	NA	NA		2	0	significant
FBgn0035482	CG14985	Q9VZK1	yes	NA	NA	NA	NA	NA	NA		2	0	significant
FBgn0034390	CG15093	Q9V8M5	yes	NA	NA	NA	NA	NA	NA		3	0	significant
FBgn0031419	CG15390	Q8SXK0	yes	NA	NA	NA	NA	NA	NA		2	0	significant
FBgn0039600	CG1646	Q7KRW8	yes	-0.477333	NA	NA	-0.477333	0.695771	0.775341		2	1	significant
FBgn0033451	CG1665	A1Z803	yes	NA	NA	NA	NA	NA	NA		3	0	significant
FBgn0029941	CG1677	Q9W3R9	yes	NA	NA	NA	NA	NA	NA		3	0	significant
FBgn0030122	CG16892	Q9W351	yes	NA	NA	NA	NA	NA	NA		3	0	significant
FBgn0033883	CG16935	Q9V6U9	yes	NA	NA	NA	NA	NA	NA		3	0	significant
FBgn0027590	CG16936	Q9XYZ9	yes	2.71483	1.59756	2.60733	2.30657	0.00113672	0.00780797	significant	3	3
FBgn0039972	CG17018	Q7KWG9	yes	NA	NA	NA	NA	NA	NA		2	0	significant
FBgn0027493	CG17273	Q9Y0Y2	yes	NA	NA	NA	NA	NA	NA		2	0	significant
FBgn0039977	CG17454	Q95RI7	yes	NA	NA	NA	NA	NA	NA		3	0	significant
FBgn0039959	CG17514	Q7PLL6	yes	NA	NA	NA	NA	NA	NA		2	0	significant
FBgn0032597	CG17904	Q9VJI9	yes	0.490203	NA	NA	0.490203	0.687995	0.771171		2	1	significant
FBgn0034512	CG18067	A1ZBU8	yes	-0.402078	NA	NA	-0.402078	0.741858	0.811588		3	1	significant
FBgn0036537	CG18081	Q9VUU7	yes	NA	NA	NA	NA	NA	NA		3	0	significant
FBgn0037468	CG1943	Q9VI56	yes	0.428857	NA	NA	0.428857	0.725341	0.799784		3	1	significant
FBgn0037372	CG2091	Q9VNH5	yes	NA	-0.19762	NA	-0.19762	0.871382	0.924327		3	1	significant
FBgn0035383	CG2107	Q9VZW7	yes	NA	2.32921	NA	2.32921	0.0568432	0.138473		2	1	significant
FBgn0030320	CG2247	Q9VYW5	yes	NA	NA	NA	NA	NA	NA		2	0	significant
FBgn0030007	CG2263	Q9W3J5	yes	NA	NA	NA	NA	NA	NA		3	0	significant
FBgn0050000	CG30000	Q7K0B6	yes	2.3073	NA	NA	2.3073	0.0592051	0.141697		2	1	significant
FBgn0029823	CG3011	Q9W457	yes	0.902946	4.56289	3.32957	2.9318	3.75588e-05	0.000562041	significant	3	3
FBgn0050118	CG30118	A8DYI2	yes	NA	NA	NA	NA	NA	NA		2	0	significant
FBgn0050122	CG30122	E1JGL8	yes	NA	NA	NA	NA	NA	NA		3	0	significant
FBgn0250838	CG30415	Q0E8X7	yes	-0.505446	NA	NA	-0.505446	0.678829	0.768728		3	1	significant
FBgn0051075	CG31075	Q9VB96	yes	NA	NA	NA	NA	NA	NA		2	1	significant
FBgn0051156	CG31156	Q9VCX7	yes	NA	NA	NA	NA	NA	NA		2	0	significant
FBgn0051510	CG31510	Q9VBX4	yes	NA	NA	NA	NA	NA	NA		3	0	significant
FBgn0051643	CG31643	Q960W0	yes	NA	NA	NA	NA	NA	NA		2	0	significant
FBgn0051739	CG31739	Q9VJH2	yes	NA	NA	NA	NA	NA	NA		2	0	significant
FBgn0029888	CG3192	Q9W3X7	yes	NA	NA	NA	NA	NA	NA		2	0	significant
FBgn0052016	CG32016	Q8IH18	yes	NA	NA	NA	NA	NA	NA		2	0	significant
FBgn0029882	CG3226	Q9W3Y3	yes	1.35921	NA	NA	1.35921	0.265783	0.389382		3	1	significant
FBgn0052479	CG32479	Q9W0L7	yes	NA	NA	NA	NA	NA	NA		3	0	significant
FBgn0053129	CG33129	Q9VKM7	yes	2.99794	2.86296	NA	2.93045	0.000739893	0.00534509	significant	3	2
FBgn0036018	CG3335	Q9VT19	yes	NA	NA	NA	NA	NA	NA		2	0	significant
FBgn0054039	CG34039	A8E6W0	yes	NA	NA	NA	NA	NA	NA		2	0	significant
FBgn0033100	CG3420	Q8SYQ8	yes	8.0201	NA	NA	8.0201	1.32684e-10	1.38986e-08	significant	3	1	significant
FBgn0027571	CG3523	B7Z001	yes	1.19614	NA	NA	1.19614	0.327354	0.43962		2	1	significant
FBgn0031492	CG3542	Q9VQK5	yes	NA	NA	NA	NA	NA	NA		2	0	significant
FBgn0022343	CG3760	Q8MMC4	yes	NA	NA	4.91379	4.91379	6.5794e-05	0.000787649	significant	3	1	significant
FBgn0034802	CG3800	Q8T8R1	yes	NA	NA	NA	NA	NA	NA		3	0	significant
FBgn0036838	CG3808	Q9VVV7	yes	NA	NA	NA	NA	NA	NA		3	0	significant
FBgn0031670	CG3887	M9PCL4	yes	3.41492	2.05989	1.27869	2.25116	0.00148815	0.00959283	significant	3	3
FBgn0011824	CG4038	Q7KVQ0	yes	NA	NA	0.808093	0.808093	0.508038	0.618803		3	1	significant
FBgn0038811	CG4159	E1JIR1	yes	NA	4.80421	1.63627	3.22024	0.000212783	0.00217453	significant	3	2
FBgn0250754	CG42232	B7Z0I8	yes	NA	NA	NA	NA	NA	NA		3	0	significant
FBgn0260771	CG42569	Q9W362	yes	NA	NA	NA	NA	NA	NA		3	0	significant
FBgn0039336	CG4553	Q9VBR0	yes	NA	NA	NA	NA	NA	NA		2	0	significant
FBgn0038738	CG4572	Q9VDT5	yes	-0.155418	NA	NA	-0.155418	0.89868	0.941367		2	1	significant
FBgn0032160	CG4598	Q9VL68	yes	NA	NA	NA	NA	NA	NA		2	0	significant
FBgn0035591	CG4611	Q9VRJ7	yes	NA	NA	NA	NA	NA	NA		3	0	significant
FBgn0035016	CG4612	Q9W158	yes	NA	NA	NA	NA	NA	NA		3	0	significant
FBgn0032166	CG4619	Q7KTG0	yes	NA	NA	NA	NA	NA	NA		2	0	significant
FBgn0033816	CG4679	A1Z9A8	yes	NA	NA	NA	NA	NA	NA		3	0	significant
FBgn0031308	CG4749	Q9VPX3	yes	NA	NA	NA	NA	NA	NA		3	0	significant
FBgn0260456	CG4806	Q9W124	yes	NA	NA	NA	NA	NA	NA		3	0	significant
FBgn0025336	CG4882	O77477	yes	NA	NA	NA	NA	NA	NA		2	0	significant
FBgn0038772	CG4973	Q9VDP8	yes	NA	NA	NA	NA	NA	NA		3	0	significant
FBgn0039339	CG5116	Q9VBQ7	yes	NA	NA	NA	NA	NA	NA		2	0	significant
FBgn0034345	CG5174	A1ZB83	yes	1.18742	NA	NA	1.18742	0.330889	0.442947		2	1	significant
FBgn0034351	CG5190	Q7JUX9	yes	NA	NA	NA	NA	NA	NA		2	0	significant
FBgn0032444	CG5525	Q9VK69	yes	1.04007	0.260458	5.68852	2.32968	0.0010143	0.00708322	significant	3	3
FBgn0039537	CG5590	Q9VB10	yes	3.18317	3.671	3.22822	3.3608	2.45636e-06	6.05421e-05	significant	3	3
FBgn0038046	CG5641	Q9VG73	yes	NA	NA	NA	NA	NA	NA		3	0	significant
FBgn0036258	CG5642	Q9VTU4	yes	NA	NA	NA	NA	NA	NA		2	0	significant
FBgn0032200	CG5676	Q9VL16	yes	NA	NA	NA	NA	NA	NA		2	0	significant
FBgn0030853	CG5703	Q9VX36	yes	0.743133	NA	NA	0.743133	0.542717	0.647859		3	1	significant
FBgn0039175	CG5706	Q9VCA5	yes	NA	NA	NA	NA	NA	NA		2	1	significant
FBgn0034313	CG5726	Q7JRH5	yes	NA	NA	NA	NA	NA	NA		3	0	significant
FBgn0032454	CG5787	Q9VK59	yes	NA	NA	1.72046	1.72046	0.159125	0.266694		3	1	significant
FBgn0032455	CG5792	NA	yes	NA	NA	NA	NA	NA	NA		3	0	significant
FBgn0039379	CG5886	Q9VBL3	yes	NA	NA	NA	NA	NA	NA		3	0	significant
FBgn0039385	CG5913	Q9VBK9	yes	NA	NA	NA	NA	NA	NA		2	0	significant
FBgn0043455	CG5986	Q9VCE2	yes	NA	NA	NA	NA	NA	NA		3	0	significant
FBgn0039488	CG6066	Q9VB74	yes	NA	NA	NA	NA	NA	NA		2	0	significant
FBgn0032261	CG6094	Q9VKU3	yes	NA	NA	NA	NA	NA	NA		3	0	significant
FBgn0032453	CG6180	Q9VK60	yes	3.82826	4.04897	3.1029	3.66004	3.0556e-07	9.84842e-06	significant	3	3
FBgn0034277	CG6370	Q7K110	yes	NA	NA	NA	NA	NA	NA		3	0	significant
FBgn0039261	CG6422	Q9VBZ5	yes	NA	NA	NA	NA	NA	NA		3	0	significant
FBgn0019960	CG6455	P91928	yes	NA	NA	NA	NA	NA	NA		2	0	significant
FBgn0032509	CG6523	Q9VJZ6	yes	NA	NA	NA	NA	NA	NA		2	1	significant
FBgn0035911	CG6638	Q9VSL9	yes	3.05196	3.1635	1.2282	2.48122	0.000469515	0.00418567	significant	3	3
FBgn0033889	CG6701	A1Z9K0	yes	NA	NA	NA	NA	NA	NA		3	0	significant
FBgn0035901	CG6745	Q9VSK9	yes	NA	NA	NA	NA	NA	NA		3	0	significant
FBgn0034187	CG6967	A1ZAP7	yes	NA	NA	NA	NA	NA	NA		2	0	significant
FBgn0030973	CG7332	Q9VWN5	yes	NA	NA	NA	NA	NA	NA		2	0	significant
FBgn0037135	CG7414	B7Z098	yes	NA	NA	NA	NA	NA	NA		3	0	significant
FBgn0034432	CG7461	A1ZBJ2	yes	NA	NA	NA	NA	NA	NA		2	0	significant
FBgn0036728	CG7580	Q9VVH5	yes	NA	NA	2.52827	2.52827	0.0387764	0.111283		3	1	significant
FBgn0036918	CG7770	M9PD09	yes	NA	NA	NA	NA	NA	NA		3	0	significant
FBgn0039697	CG7834	Q0KHZ6	yes	2.34814	NA	NA	2.34814	0.0548672	0.137373		3	1	significant
FBgn0036124	CG7839	Q9VTE6	yes	NA	NA	NA	NA	NA	NA		2	0	significant
FBgn0037549	CG7878	Q7K4L8	yes	NA	NA	NA	NA	NA	NA		3	0	significant
FBgn0039737	CG7920	Q9VAC1	yes	1.74825	NA	NA	1.74825	0.152514	0.26083		2	1	significant
FBgn0036505	CG7945	Q95RY2	yes	NA	NA	NA	NA	NA	NA		2	0	significant
FBgn0027567	CG8108	Q9VT61	yes	NA	NA	NA	NA	NA	NA		3	0	significant
FBgn0037700	CG8149	Q9VHC8	yes	NA	NA	NA	NA	NA	NA		3	0	significant
FBgn0037624	CG8223	Q9I7K6	yes	NA	1.37729	NA	1.37729	0.259487	0.384188		2	1	significant
FBgn0033352	CG8232	A1Z7K9	yes	NA	NA	NA	NA	NA	NA		2	0	significant
FBgn0033342	CG8258	Q7K3J0	yes	0.898817	3.27452	3.34448	2.50594	0.000412508	0.00384091	significant	3	3
FBgn0033906	CG8331	A1Z9M2	yes	4.21017	2.84775	1.56406	2.87399	5.29594e-05	0.000693437	significant	3	3
FBgn0034086	CG8441	Q7K1V1	yes	NA	NA	NA	NA	NA	NA		3	0	significant
FBgn0029629	CG8636	Q9W4X7	yes	NA	NA	NA	NA	NA	NA		3	0	significant
FBgn0034181	CG8963	Q7K581	yes	NA	NA	1.2847	1.2847	0.29285	0.404369		3	1	significant
FBgn0035334	CG8993	Q9W022	yes	NA	NA	NA	NA	NA	NA		2	0	significant
FBgn0030793	CG9125	Q9VXA8	yes	NA	NA	NA	NA	NA	NA		3	0	significant
FBgn0035203	CG9149	Q9W0H6	yes	NA	NA	NA	NA	NA	NA		3	0	significant
FBgn0029514	CG9166	Q9W0F9	yes	NA	NA	NA	NA	NA	NA		3	0	significant
FBgn0030672	CG9281	Q9VXR5	yes	6.60881	NA	2.49818	4.55349	2.00766e-07	8.41208e-06	significant	3	2
FBgn0032883	CG9323	Q8SWT2	yes	NA	NA	NA	NA	NA	NA		2	0	significant
FBgn0036888	CG9330	Q9VW13	yes	NA	NA	NA	NA	NA	NA		2	0	significant
FBgn0031483	CG9641	Q9VQJ6	yes	NA	NA	NA	NA	NA	NA		3	0	significant
FBgn0037583	CG9684	Q9VHR5	yes	NA	NA	NA	NA	NA	NA		3	0	significant
FBgn0013764	Chi	Q7KVG9	yes	NA	NA	NA	NA	NA	NA		2	0	significant
FBgn0029503	CHORD	Q9VCC0	yes	2.11123	NA	NA	2.11123	0.0841891	0.180467		3	1	significant
FBgn0043002	Chrac-14	Q9V444	yes	NA	NA	NA	NA	NA	NA		2	0	significant
FBgn0000259	CkIIbeta	P08182	yes	NA	NA	NA	NA	NA	NA		2	0	significant
FBgn0259152	Clbn	Q9VBX1	yes	NA	NA	NA	NA	NA	NA		2	0	significant
FBgn0020503	CLIP-190	M9PD36	yes	NA	NA	NA	NA	NA	NA		3	0	significant
FBgn0034087	clu	A1ZAB5	yes	5.14722	7.4342	2.15808	4.91317	1.06222e-11	1.48356e-09	significant	3	3
FBgn0051716	Cnot4	M9PB92	yes	NA	NA	NA	NA	NA	NA		3	0	significant
FBgn0032833	CoIV	Q9VIQ8	yes	4.94973	NA	NA	4.94973	5.82744e-05	0.000718146	significant	3	1	significant
FBgn0014464	Cp7Fa	Q5BI73	yes	NA	NA	NA	NA	NA	NA		3	0	significant
FBgn0027057	CSN1b	Q9VVU5	yes	NA	NA	NA	NA	NA	NA		2	0	significant
FBgn0027841	CstF-64	Q9VE52	yes	NA	NA	NA	NA	NA	NA		3	0	significant
FBgn0000392	cup	Q9VMA3	yes	NA	NA	NA	NA	NA	NA		3	0	significant
FBgn0000405	CycB	P20439	yes	NA	NA	NA	NA	NA	NA		3	0	significant
FBgn0025455	CycT	M9PFT9	yes	NA	NA	NA	NA	NA	NA		2	0	significant
FBgn0024804	Dbp80	L7EEU0	yes	NA	NA	NA	NA	NA	NA		2	0	significant
FBgn0034921	Dcp1	Q9W1H5	yes	NA	NA	2.68274	2.68274	0.0283665	0.0893653		3	1	significant
FBgn0039016	Dcr-1	Q9VCU9	yes	NA	NA	NA	NA	NA	NA		2	0	significant
FBgn0015075	Ddx1	Q9VNV3	yes	NA	NA	NA	NA	NA	NA		2	0	significant
FBgn0000427	2001-12-01	P18171	yes	NA	NA	NA	NA	NA	NA		3	0	significant
FBgn0261797	Dhc64C	M9PBQ3	yes	NA	NA	NA	NA	NA	NA		2	0	significant
FBgn0000454	Dip-B	Q9VFQ9	yes	NA	NA	0.0695205	0.0695205	0.95458	0.966109		3	1	significant
FBgn0024807	DIP1	Q9TW27	yes	NA	NA	NA	NA	NA	NA		3	0	significant
FBgn0021825	Dmn	Q7K2D2	yes	0.914309	NA	NA	0.914309	0.453951	0.574638		2	1	significant
FBgn0263106	DnaJ-1	Q24133	yes	2.55856	3.01286	1.69653	2.42265	0.000635333	0.00475365	significant	3	3
FBgn0027835	Dp1	Q7KN75	yes	NA	NA	NA	NA	NA	NA		3	0	significant
FBgn0015929	dpa	Q26454	yes	NA	NA	NA	NA	NA	NA		3	0	significant
FBgn0024558	Dph5	Q8IN02	yes	4.04688	3.49544	1.93346	3.15859	9.23346e-06	0.000193441	significant	3	3
FBgn0002183	dre4	Q8IRG6	yes	NA	NA	0.175597	0.175597	0.88561	0.936627		2	1	significant
FBgn0011764	Dsp1	B7Z0Z0	yes	NA	4.40342	NA	4.40342	0.000340297	0.00324056	significant	3	1	significant
FBgn0027066	Eb1	A1Z6P3	yes	NA	0.0700698	NA	0.0700698	0.954221	0.966109		2	1	significant
FBgn0036735	Edc3	Q9VVI2	yes	NA	NA	NA	NA	NA	NA		3	0	significant
FBgn0000556	Ef1alpha48D	P08736	yes	0.137835	NA	NA	0.137835	0.91009	0.943881		3	1	significant
FBgn0000559	Ef2b	P13060	yes	2.69809	2.1149	2.2357	2.34956	0.000918911	0.00652583	significant	3	3
FBgn0000562	egl	Q9W1K4	yes	NA	NA	NA	NA	NA	NA		3	0	significant
FBgn0026250	eIF-1A	Q9VEA1	yes	NA	NA	NA	NA	NA	NA		3	0	significant
FBgn0004926	eIF-2beta	P41375	yes	4.51984	2.76148	1.34912	2.87681	5.20862e-05	0.000693437	significant	3	3
FBgn0263740	eIF-2gamma	Q24208	yes	NA	NA	0.771669	0.771669	0.527338	0.634928		3	1	significant
FBgn0022023	eIF-3p40	Q9U9Q4	yes	NA	NA	NA	NA	NA	NA		2	0	significant
FBgn0040227	eIF-3p66	Q9VCK0	yes	NA	NA	NA	NA	NA	NA		2	0	significant
FBgn0001942	eIF-4a	C9QP42	yes	3.59749	2.07811	1.63376	2.43645	0.000591944	0.00459208	significant	3	3
FBgn0020660	eIF-4B	Q7PLL3	yes	NA	NA	NA	NA	NA	NA		3	0	significant
FBgn0015218	eIF-4E	M9PBZ9	yes	0.900622	NA	NA	0.900622	0.460732	0.57972		2	1	significant
FBgn0034858	eIF2B-delta	Q9W1Q8	yes	NA	NA	NA	NA	NA	NA		2	0	significant
FBgn0037249	eIF3-S10	Q9VN25	yes	1.53528	NA	NA	1.53528	0.208847	0.324099		3	1	significant
FBgn0034258	eIF3-S8	A1ZAX1	yes	NA	NA	2.29252	2.29252	0.0608436	0.142718		3	1	significant
FBgn0034237	eIF3-S9	E2QCG7	yes	4.47181	4.53809	1.82008	3.60999	4.37451e-07	1.30923e-05	significant	3	3
FBgn0023213	eIF4G	A8DZ29	yes	0.072074	NA	NA	0.072074	0.952913	0.966109		3	1	significant
FBgn0260400	elav	M9NFP7	yes	NA	NA	NA	NA	NA	NA		2	0	significant
FBgn0004875	enc	M9PH77	yes	NA	NA	NA	NA	NA	NA		3	0	significant
FBgn0038659	endoA	B5RIU6	yes	NA	NA	NA	NA	NA	NA		2	0	significant
FBgn0061515	endos	Q9VUB8	yes	3.92743	NA	NA	3.92743	0.00137527	0.00900372	significant	3	1	significant
FBgn0264693	ens	A8JNK1	yes	NA	NA	NA	NA	NA	NA		3	0	significant
FBgn0250753	exba	Q9VNE2	yes	3.79234	NA	NA	3.79234	0.00199562	0.0124801		3	1	significant
FBgn0014163	fax	Q95RI5	yes	NA	NA	NA	NA	NA	NA		3	0	significant
FBgn0025832	Fen1	Q7K7A9	yes	NA	1.57405	NA	1.57405	0.1976	0.313614		2	1	significant
FBgn0015222	Fer1HCH	Q7KRU8	yes	NA	NA	NA	NA	NA	NA		2	0	significant
FBgn0260049	flr	Q9VU68	yes	NA	NA	NA	NA	NA	NA		3	0	significant
FBgn0028734	Fmr1	Q9NFU0	yes	NA	NA	NA	NA	NA	NA		3	0	significant
FBgn0086675	fne	Q9VYI0	yes	NA	NA	NA	NA	NA	NA		2	0	significant
FBgn0262743	Fs(2)Ket	M9NDC3	yes	NA	NA	NA	NA	NA	NA		3	0	significant
FBgn0032340	Ge-1	Q9VKK1	yes	3.51094	NA	NA	3.51094	0.00418803	0.0222125		3	1	significant
FBgn0259139	glo	Q9VGH5	yes	NA	NA	NA	NA	NA	NA		3	0	significant
FBgn0027657	glob1	Q9VF15	yes	NA	NA	NA	NA	NA	NA		2	0	significant
FBgn0004913	Gnf1	P35600	yes	NA	NA	NA	NA	NA	NA		3	0	significant
FBgn0001124	Got1	A1ZAA5	yes	1.24123	NA	NA	1.24123	0.309467	0.420996		3	1	significant
FBgn0001125	Got2	Q8IPY3	yes	NA	NA	NA	NA	NA	NA		2	0	significant
FBgn0001142	Gs1	E1JHQ1	yes	NA	2.20004	NA	2.20004	0.0719753	0.161231		3	1	significant
FBgn0001149	GstD1	P20432	yes	3.12173	2.85189	NA	2.98681	0.000585096	0.00459208	significant	3	2
FBgn0026428	HDAC6	M9PJN5	yes	NA	NA	NA	NA	NA	NA		2	0	significant
FBgn0011224	heph	Q95UI6	yes	NA	NA	NA	NA	NA	NA		3	0	significant
FBgn0001197	His2Av	P08985	yes	NA	NA	-1.79975	-1.79975	0.140816	0.247907		3	1	significant
FBgn0004362	HmgD	C0MJA0	yes	NA	NA	NA	NA	NA	NA		3	0	significant
FBgn0015393	hoip	D2NUK9	yes	0.70239	NA	NA	0.70239	0.565055	0.670703		2	1	significant
FBgn0004838	Hrb27C	E1JHA4	yes	NA	NA	NA	NA	NA	NA		2	0	significant
FBgn0004237	Hrb87F	E1JIK0	yes	NA	NA	NA	NA	NA	NA		2	0	significant
FBgn0001215	Hrb98DE	A4V3J5	yes	NA	NA	NA	NA	NA	NA		3	0	significant
FBgn0026418	Hsc70Cb	M9MSL3	yes	0.299954	NA	NA	0.299954	0.805885	0.868077		3	1	significant
FBgn0263133	ico	Q9VM33	yes	NA	NA	NA	NA	NA	NA		2	0	significant
FBgn0262735	Imp	M9NF14	yes	NA	NA	NA	NA	NA	NA		3	0	significant
FBgn0260991	Incenp	Q7JRJ9	yes	NA	NA	NA	NA	NA	NA		2	0	significant
FBgn0025582	Int6	O77410	yes	NA	NA	0.98614	0.98614	0.4193	0.538916		3	1	significant
FBgn0024957	Irp-1B	Q9VGZ3	yes	NA	NA	NA	NA	NA	NA		2	0	significant
FBgn0027338	Kap-alpha3	Q9V455	yes	NA	NA	NA	NA	NA	NA		2	0	significant
FBgn0087013	Karybeta3	Q9VN44	yes	0.138383	NA	NA	0.138383	0.909734	0.943881		3	1	significant
FBgn0261955	kdn	Q9W401	yes	2.41504	NA	NA	2.41504	0.0483362	0.126061		3	1	significant
FBgn0004378	Klp61F	P46863	yes	NA	NA	NA	NA	NA	NA		3	0	significant
FBgn0038476	kuk	Q8SX89	yes	0.16585	NA	NA	0.16585	0.891919	0.936627		2	1	significant
FBgn0027291	l(1)G0156	Q9VWH4	yes	NA	NA	NA	NA	NA	NA		3	0	significant
FBgn0028342	l(1)G0230	Q9W2X6	yes	1.21273	NA	NA	1.21273	0.320696	0.432463		3	1	significant
FBgn0028327	l(1)G0320	Q9W335	yes	NA	NA	NA	NA	NA	NA		2	0	significant
FBgn0021979	l(2)k09913	Q7K274	yes	NA	NA	NA	NA	NA	NA		3	0	significant
FBgn0011638	La	P40796	yes	NA	NA	NA	NA	NA	NA		3	0	significant
FBgn0011640	lark	Q94901	yes	NA	NA	NA	NA	NA	NA		2	0	significant
FBgn0002542	lds	P34739	yes	1.58673	NA	NA	1.58673	0.194018	0.309101		2	1	significant
FBgn0261524	lic	O62602	yes	NA	NA	NA	NA	NA	NA		3	0	significant
FBgn0020279	lig	Q86S05	yes	NA	NA	NA	NA	NA	NA		3	0	significant
FBgn0022238	lolal	E1JGK7	yes	NA	-0.146857	NA	-0.146857	0.904233	0.942471		3	1	significant
FBgn0036892	Lon	Q7KUT2	yes	2.40592	NA	NA	2.40592	0.0491858	0.126061		3	1	significant
FBgn0263594	lost	Q9VN21	yes	NA	NA	NA	NA	NA	NA		3	0	significant
FBgn0030608	Lsd-2	Q9VXY7	yes	0.691117	NA	NA	0.691117	0.571314	0.672432		3	1	significant
FBgn0002645	Map205	P23226	yes	NA	NA	NA	NA	NA	NA		3	0	significant
FBgn0262732	mbf1	M9PFR6	yes	NA	NA	NA	NA	NA	NA		3	0	significant
FBgn0014861	Mcm2	P49735	yes	NA	NA	NA	NA	NA	NA		3	0	significant
FBgn0004419	me31B	P23128	yes	NA	NA	NA	NA	NA	NA		3	0	significant
FBgn0037301	Mms19	Q95U54	yes	NA	NA	NA	NA	NA	NA		2	0	significant
FBgn0002780	mod	P13469	yes	NA	NA	NA	NA	NA	NA		3	0	significant
FBgn0002787	Mov34	P26270	yes	2.81183	NA	NA	2.81183	0.0216144	0.0730359		3	1	significant
FBgn0027378	MRG15	Q9Y0I1	yes	NA	NA	NA	NA	NA	NA		2	0	significant
FBgn0034091	mrj	A8DYF7	yes	NA	NA	NA	NA	NA	NA		2	0	significant
FBgn0037566	mRpL1	Q9VHT5	yes	NA	NA	NA	NA	NA	NA		3	0	significant
FBgn0031231	mRpL10	Q9VPL3	yes	NA	NA	NA	NA	NA	NA		3	0	significant
FBgn0011787	mRpL12	Q9VSR5	yes	NA	NA	NA	NA	NA	NA		2	0	significant
FBgn0032720	mRpL13	Q9VJ38	yes	NA	NA	NA	NA	NA	NA		3	0	significant
FBgn0036990	mRpL15	Q9VPF6	yes	NA	NA	NA	NA	NA	NA		2	0	significant
FBgn0035122	mRpL17	Q9W0S6	yes	NA	NA	NA	NA	NA	NA		3	0	significant
FBgn0036135	mRpL2	Q9VTF8	yes	NA	NA	NA	NA	NA	NA		3	0	significant
FBgn0030786	mRpL22	Q9VXB5	yes	NA	NA	NA	NA	NA	NA		2	0	significant
FBgn0035335	mRpL23	M9PE14	yes	NA	NA	NA	NA	NA	NA		2	0	significant
FBgn0031651	mRpL24	Q9VMY1	yes	NA	NA	NA	NA	NA	NA		3	0	significant
FBgn0031660	mRpL28	A8E702	yes	NA	NA	NA	NA	NA	NA		3	0	significant
FBgn0030686	mRpL3	Q9VXQ0	yes	NA	NA	NA	NA	NA	NA		3	0	significant
FBgn0029718	mRpL30	Q9W4I3	yes	NA	NA	NA	NA	NA	NA		3	0	significant
FBgn0039835	mRpL32	Q9V9Z1	yes	NA	NA	NA	NA	NA	NA		3	0	significant
FBgn0261380	mRpL37	Q9VGW9	yes	NA	NA	1.28771	1.28771	0.291719	0.404369		3	1	significant
FBgn0030552	mRpL38	Q9VY48	yes	NA	NA	NA	NA	NA	NA		2	0	significant
FBgn0036462	mRpL39	Q9VUJ0	yes	NA	NA	NA	NA	NA	NA		3	0	significant
FBgn0034001	mRpL41	Q7JZM8	yes	NA	NA	NA	NA	NA	NA		3	0	significant
FBgn0033480	mRpL42	Q7K0A0	yes	NA	NA	NA	NA	NA	NA		3	0	significant
FBgn0037330	mRpL44	Q9VNC1	yes	NA	NA	NA	NA	NA	NA		3	0	significant
FBgn0263863	mRpL45	Q9VCX3	yes	NA	NA	NA	NA	NA	NA		3	0	significant
FBgn0028648	mRpL50	Q9V3E3	yes	NA	NA	NA	NA	NA	NA		3	0	significant
FBgn0034579	mRpL54	Q9W2M8	yes	NA	NA	NA	NA	NA	NA		3	0	significant
FBgn0038319	mRpL9	Q9VF89	yes	NA	NA	NA	NA	NA	NA		3	0	significant
FBgn0038474	mRpS11	Q9VEN6	yes	NA	NA	NA	NA	NA	NA		3	0	significant
FBgn0051450	mRpS18A	Q9VHQ0	yes	NA	NA	NA	NA	NA	NA		3	0	significant
FBgn0260407	mRpS23	Q8IP62	yes	NA	NA	NA	NA	NA	NA		3	0	significant
FBgn0030572	mRpS25	Q9VY28	yes	NA	NA	NA	NA	NA	NA		2	0	significant
FBgn0034727	mRpS29	Q9W253	yes	NA	NA	NA	NA	NA	NA		3	0	significant
FBgn0030692	mRpS30	Q9VXP3	yes	NA	NA	NA	NA	NA	NA		3	0	significant
FBgn0035374	mRpS35	Q9VZX6	yes	5.72942	5.42579	1.44033	4.19852	4.98742e-09	2.98532e-07	significant	3	3
FBgn0044510	mRpS5	Q8SYP9	yes	NA	NA	NA	NA	NA	NA		3	0	significant
FBgn0035534	mRpS6	M9NDH8	yes	NA	NA	NA	NA	NA	NA		2	0	significant
FBgn0032236	mRpS7	M9PCL5	yes	NA	6.35439	NA	6.35439	2.87028e-07	9.84842e-06	significant	3	1	significant
FBgn0036486	Msh6	Q9VUM0	yes	NA	NA	NA	NA	NA	NA		2	0	significant
FBgn0011666	msi	Q8IMS8	yes	NA	NA	NA	NA	NA	NA		2	0	significant
FBgn0037008	mTerf3	Q9VPD5	yes	NA	NA	NA	NA	NA	NA		3	0	significant
FBgn0028479	Mtpalpha	Q9V397	yes	2.48755	NA	NA	2.48755	0.0420101	0.115047		3	1	significant
FBgn0261938	mtRNApol	Q9VPW4	yes	NA	NA	NA	NA	NA	NA		2	0	significant
FBgn0004177	mts	P23696	yes	0.784008	NA	NA	0.784008	0.520759	0.628813		3	1	significant
FBgn0010438	mtSSB	P54622	yes	NA	NA	NA	NA	NA	NA		2	0	significant
FBgn0262737	mub	M9NEH9	yes	NA	NA	NA	NA	NA	NA		3	0	significant
FBgn0010488	NAT1	Q5KTT4	yes	NA	5.33298	NA	5.33298	1.52598e-05	0.000284391	significant	3	1	significant
FBgn0032924	Nbr	Q9VIF1	yes	NA	NA	NA	NA	NA	NA		2	0	significant
FBgn0017567	ND23	Q9VF27	yes	3.15223	2.6939	1.46423	2.43678	0.000590944	0.00459208	significant	3	3
FBgn0019957	ND42	A4V383	yes	2.36433	NA	NA	2.36433	0.0532224	0.135153		3	1	significant
FBgn0032725	Nedd8	Q9VJ33	yes	0.491455	NA	NA	0.491455	0.687241	0.771171		3	1	significant
FBgn0024542	Neos	Q9U9Q2	yes	NA	NA	NA	NA	NA	NA		2	0	significant
FBgn0027548	nito	Q7KMJ6	yes	NA	NA	NA	NA	NA	NA		2	0	significant
FBgn0020392	Nmt	O61613	yes	NA	NA	0.454543	0.454543	0.709618	0.786587		3	1	significant
FBgn0022069	Nnp-1	Q9VJZ7	yes	NA	NA	NA	NA	NA	NA		3	0	significant
FBgn0261710	nocte	Q9W2U7	yes	NA	NA	NA	NA	NA	NA		3	0	significant
FBgn0004227	nonA	Q8IR16	yes	NA	NA	NA	NA	NA	NA		3	0	significant
FBgn0015520	nonA-l	Q24113	yes	NA	NA	NA	NA	NA	NA		3	0	significant
FBgn0038964	Nop56	Q95WY3	yes	NA	NA	NA	NA	NA	NA		2	0	significant
FBgn0259937	Nop60B	E1JGV6	yes	NA	NA	NA	NA	NA	NA		2	0	significant
FBgn0037137	Nopp140	M9PFZ1	yes	NA	NA	NA	NA	NA	NA		3	0	significant
FBgn0004108	Nrt	M9MS15	yes	NA	NA	0.65917	0.65917	0.589226	0.689625		3	1	significant
FBgn0026079	Nsun2	Q9W4M9	yes	NA	NA	NA	NA	NA	NA		3	0	significant
FBgn0010660	Nup214	Q9W1X4	yes	NA	2.53284	NA	2.53284	0.038427	0.111041		3	1	significant
FBgn0039302	Nup358	Q9VBU7	yes	2.68476	2.01933	3.7747	2.82626	7.0031e-05	0.000815083	significant	3	3
FBgn0033264	Nup50	Q7K0D8	yes	1.9725	NA	NA	1.9725	0.106583	0.204854		3	1	significant
FBgn0031111	Obp19c	Q9VR96	yes	1.32775	NA	NA	1.32775	0.276995	0.398834		3	1	significant
FBgn0039678	Obp99a	Q9VAJ4	yes	NA	NA	NA	NA	NA	NA		2	0	significant
FBgn0014868	Ost48	Q24319	yes	NA	NA	NA	NA	NA	NA		2	0	significant
FBgn0037138	P5CDh1	Q9VNX4	yes	NA	NA	NA	NA	NA	NA		3	0	significant
FBgn0005648	Pabp2	E2QC83	yes	NA	NA	NA	NA	NA	NA		3	0	significant
FBgn0010247	Parp	P35875	yes	NA	NA	NA	NA	NA	NA		3	0	significant
FBgn0020261	pcm	E1JJR3	yes	NA	NA	NA	NA	NA	NA		3	0	significant
FBgn0086895	pea	A1Z9L3	yes	NA	NA	NA	NA	NA	NA		3	0	significant
FBgn0015527	pen	O61345	yes	NA	NA	NA	NA	NA	NA		2	0	significant
FBgn0004401	Pep	P41073	yes	NA	NA	NA	NA	NA	NA		3	0	significant
FBgn0032407	Pex19	Q8IP97	yes	NA	NA	NA	NA	NA	NA		2	0	significant
FBgn0003071	Pfk	P52034	yes	0.978567	NA	NA	0.978567	0.422878	0.541853		3	1	significant
FBgn0004654	Pgd	M9PIS3	yes	NA	0.901098	NA	0.901098	0.460496	0.57972		3	1	significant
FBgn0014869	Pglym78	Q9VAN7	yes	1.47517	2.85213	3.37543	2.56758	0.000297327	0.00289721	significant	3	3
FBgn0086706	pix	Q9VSS1	yes	NA	NA	NA	NA	NA	NA		3	0	significant
FBgn0003124	polo	P52304	yes	NA	NA	NA	NA	NA	NA		2	0	significant
FBgn0002284	Pros26	P40304	yes	2.62623	2.98042	2.60421	2.73695	0.000116884	0.00128881	significant	3	3
FBgn0030329	prtp	Q9VYV3	yes	0.951165	NA	NA	0.951165	0.435973	0.556929		3	1	significant
FBgn0261552	ps	Q8INP0	yes	2.16387	4.42914	2.00978	2.8676	5.4992e-05	0.000698231	significant	3	3
FBgn0014870	Psi	A1ZAK8	yes	NA	NA	NA	NA	NA	NA		3	0	significant
FBgn0003165	pum	P25822	yes	NA	NA	4.24862	4.24862	0.000543742	0.00459208	significant	3	1	significant
FBgn0261987	Pxt	Q9VEG6	yes	1.57068	NA	NA	1.57068	0.19856	0.313949		3	1	significant
FBgn0022987	qkr54B	Q7KNS5	yes	NA	NA	NA	NA	NA	NA		3	0	significant
FBgn0003257	r-l	Q01637	yes	1.76705	NA	NA	1.76705	0.14816	0.256284		3	1	significant
FBgn0026777	Rad23	Q9V3W9	yes	-0.116459	NA	NA	-0.116459	0.923988	0.949738		2	1	significant
FBgn0034646	Rae1	Q9W2E7	yes	NA	NA	NA	NA	NA	NA		2	0	significant
FBgn0003346	RanGap	M9PBD9	yes	1.29197	NA	NA	1.29197	0.29013	0.404369		3	1	significant
FBgn0003204	ras	A4V488	yes	1.52404	NA	NA	1.52404	0.212193	0.327894		3	1	significant
FBgn0004903	Rb97D	A4V3H1	yes	NA	NA	NA	NA	NA	NA		2	0	significant
FBgn0030479	Rbp1-like	M9MS48	yes	NA	NA	NA	NA	NA	NA		3	0	significant
FBgn0262734	Rbp2	Q7KUX7	yes	NA	NA	NA	NA	NA	NA		3	0	significant
FBgn0010263	Rbp9	M9PBZ2	yes	NA	NA	NA	NA	NA	NA		3	0	significant
FBgn0010774	Ref1	Q9V3E7	yes	1.00717	NA	5.11256	3.05987	0.000429233	0.00390975	significant	3	2
FBgn0040075	rept	M9PFN1	yes	NA	NA	NA	NA	NA	NA		2	0	significant
FBgn0014020	Rho1	A4UZI6	yes	NA	NA	NA	NA	NA	NA		2	0	significant
FBgn0250850	rig	Q86BY9	yes	NA	NA	NA	NA	NA	NA		3	0	significant
FBgn0015778	rin	Q9VFT4	yes	0.0986225	NA	NA	0.0986225	0.935602	0.953813		3	1	significant
FBgn0003256	rl	P40417	yes	NA	NA	NA	NA	NA	NA		3	0	significant
FBgn0014023	Rlc1	Q8T3V6	yes	NA	NA	NA	NA	NA	NA		3	0	significant
FBgn0014877	Roe1	P48604	yes	NA	0.299894	NA	0.299894	0.805924	0.868077		2	1	significant
FBgn0005649	Rox8	Q8IMX4	yes	NA	NA	NA	NA	NA	NA		3	0	significant
FBgn0010173	RpA-70	Q24492	yes	3.0254	4.20538	0.964069	2.73161	0.000120466	0.00129423	significant	3	3
FBgn0262955	RpII140	P08266	yes	NA	NA	NA	NA	NA	NA		3	0	significant
FBgn0037351	RpL13A	Q9VNE9	yes	NA	NA	NA	NA	NA	NA		3	0	significant
FBgn0017579	RpL14	P55841	yes	NA	NA	NA	NA	NA	NA		3	0	significant
FBgn0029897	RpL17	Q9W3W8	yes	NA	NA	NA	NA	NA	NA		3	0	significant
FBgn0010409	RpL18A	P41093	yes	NA	NA	0.697658	0.697658	0.567678	0.671913		3	1	significant
FBgn0015288	RpL22	P50887	yes	1.77141	NA	NA	1.77141	0.147164	0.255858		3	1	significant
FBgn0010078	RpL23	P48159	yes	2.58278	4.67066	1.85556	3.03633	1.98872e-05	0.000347198	significant	3	3
FBgn0032518	RpL24	Q9VJY6	yes	NA	NA	NA	NA	NA	NA		3	0	significant
FBgn0036825	RpL26	Q9VVU2	yes	NA	NA	NA	NA	NA	NA		2	0	significant
FBgn0261606	RpL27A	M9MRC9	yes	7.0166	NA	0.0647762	3.54069	4.79077e-05	0.00066911	significant	3	2
FBgn0035422	RpL28	D1Z3A1	yes	NA	NA	NA	NA	NA	NA		3	0	significant
FBgn0020910	RpL3	O16797	yes	NA	NA	4.21394	4.21394	0.000602779	0.00459208	significant	3	1	significant
FBgn0025286	RpL31	Q9V597	yes	NA	NA	NA	NA	NA	NA		3	0	significant
FBgn0030616	RpL37a	M9PH59	yes	NA	NA	2.90052	2.90052	0.0178318	0.066295		3	1	significant
FBgn0261608	RpL37A	M9MRF2	yes	NA	NA	NA	NA	NA	NA		2	0	significant
FBgn0040007	RpL38	Q9W5N2	yes	NA	NA	NA	NA	NA	NA		2	0	significant
FBgn0003279	RpL4	P09180	yes	8.195	NA	-0.128449	4.03327	3.85458e-06	8.50036e-05	significant	3	2
FBgn0064225	RpL5	Q9W5R8	yes	NA	NA	NA	NA	NA	NA		3	0	significant
FBgn0039857	RpL6	Q9V9W3	yes	NA	NA	0.266678	0.266678	0.827057	0.887283		3	1	significant
FBgn0005593	RpL7	P32100	yes	NA	NA	-0.818753	-0.818753	0.502461	0.614697		3	1	significant
FBgn0014026	RpL7A	P46223	yes	4.70682	5.87934	0.522124	3.70276	2.24219e-07	8.54071e-06	significant	3	3
FBgn0261602	RpL8	Q9V3G1	yes	NA	NA	NA	NA	NA	NA		3	0	significant
FBgn0003274	RpLP2	P05389	yes	1.11143	2.83662	5.10854	3.01886	2.21453e-05	0.000371155	significant	3	3
FBgn0028693	Rpn12	Q9V436	yes	NA	NA	NA	NA	NA	NA		2	0	significant
FBgn0028689	Rpn6	Q7KLV9	yes	NA	NA	NA	NA	NA	NA		2	0	significant
FBgn0028688	Rpn7	Q9V3G7	yes	NA	NA	NA	NA	NA	NA		3	0	significant
FBgn0261593	RpS10b	M9NEQ9	yes	0.168676	NA	NA	0.168676	0.890089	0.936627		3	1	significant
FBgn0260441	RpS12	P80455	yes	NA	NA	NA	NA	NA	NA		3	0	significant
FBgn0034743	RpS16	Q9W237	yes	NA	NA	NA	NA	NA	NA		3	0	significant
FBgn0010412	RpS19a	E2QD65	yes	NA	4.20027	1.3927	2.79648	0.00127361	0.0084705	significant	3	2
FBgn0004867	RpS2	M9PB84	yes	NA	NA	2.57117	2.57117	0.0356011	0.105793		3	1	significant
FBgn0015521	RpS21	M9PEA6	yes	1.22729	NA	NA	1.22729	0.314924	0.427033		3	1	significant
FBgn0261596	RpS24	Q9W229	yes	NA	NA	NA	NA	NA	NA		2	0	significant
FBgn0086472	RpS25	P48588	yes	NA	NA	NA	NA	NA	NA		2	0	significant
FBgn0002622	RpS3	Q06559	yes	5.31122	3.69549	1.47031	3.49234	1.00063e-06	2.62039e-05	significant	3	3
FBgn0017545	RpS3A	P55830	yes	5.20924	2.75221	0.887477	2.94964	3.37405e-05	0.000523602	significant	3	3
FBgn0011284	RpS4	P41042	yes	NA	NA	NA	NA	NA	NA		2	0	significant
FBgn0039757	RpS7	Q8IMI7	yes	3.19456	3.25698	1.60304	2.68486	0.000156587	0.00164025	significant	3	3
FBgn0039713	RpS8	Q8MLY8	yes	NA	NA	NA	NA	NA	NA		3	0	significant
FBgn0010408	RpS9	P55935	yes	NA	NA	NA	NA	NA	NA		3	0	significant
FBgn0004584	Rrp1	B7YZZ9	yes	NA	NA	NA	NA	NA	NA		3	1	significant
FBgn0011305	Rsf1	Q8SYR3	yes	NA	NA	NA	NA	NA	NA		3	0	significant
FBgn0260010	rump	Q9VHC7	yes	NA	NA	NA	NA	NA	NA		3	0	significant
FBgn0039229	Saf-B	Q8IMV6	yes	NA	NA	NA	NA	NA	NA		2	0	significant
FBgn0037912	sea	Q7KSQ0	yes	3.24571	3.83742	NA	3.54157	4.77038e-05	0.00066911	significant	3	2
FBgn0086357	Sec61alpha	Q8STG9	yes	NA	NA	NA	NA	NA	NA		3	0	significant
FBgn0035771	sec63	Q9VS57	yes	NA	NA	NA	NA	NA	NA		2	0	significant
FBgn0040284	SF2	Q9V3W7	yes	NA	3.93116	3.60188	3.76652	1.5611e-05	0.000284391	significant	3	2
FBgn0052423	shep	Q8MSV2	yes	NA	NA	NA	NA	NA	NA		3	0	significant
FBgn0041186	Slbp	Q9VAN6	yes	NA	NA	NA	NA	NA	NA		3	0	significant
FBgn0027783	SMC2	Q7KK96	yes	NA	NA	NA	NA	NA	NA		2	0	significant
FBgn0000426	SmF	Q24297	yes	NA	NA	NA	NA	NA	NA		2	0	significant
FBgn0016070	smg	Q23972	yes	NA	NA	NA	NA	NA	NA		3	0	significant
FBgn0086129	snama	Q9XZ21	yes	NA	NA	NA	NA	NA	NA		3	0	significant
FBgn0003449	snf	P43332	yes	4.525	NA	NA	4.525	0.000233221	0.00232666	significant	3	1	significant
FBgn0266557	sp:B7Z002	B7Z002	yes	NA	NA	NA	NA	NA	NA		2	1	significant
FBgn0266570	sp:E2QD64	E2QD64	yes	NA	NA	NA	NA	NA	NA		3	0	significant
FBgn0266521	sp:M9NEA1	M9NEA1	yes	3.25359	NA	NA	3.25359	0.00792143	0.0368787		3	1	significant
FBgn0265297	sp:P21187	P21187	yes	NA	NA	NA	NA	NA	NA		3	0	significant
FBgn0266053	sp:Q9VEN9	Q9VEN9	yes	NA	NA	NA	NA	NA	NA		2	0	significant
FBgn0266917	sp:Q9VEP9	Q9VEP9	yes	NA	NA	NA	NA	NA	NA		3	0	significant
FBgn0015544	spag	Q9V3E9	yes	1.05308	NA	NA	1.05308	0.388457	0.505913		3	1	significant
FBgn0030306	Spase25	Q9VYY2	yes	NA	1.89412	NA	1.89412	0.121193	0.219827		2	1	significant
FBgn0037723	SpdS	Q9VHA1	yes	1.70031	NA	NA	1.70031	0.164056	0.271697		3	1	significant
FBgn0263987	spoon	Q7KVW1	yes	NA	NA	NA	NA	NA	NA		2	0	significant
FBgn0263396	sqd	Q08473	yes	NA	NA	NA	NA	NA	NA		3	0	significant
FBgn0036340	SRm160	Q9VU43	yes	NA	NA	NA	NA	NA	NA		2	0	significant
FBgn0024285	Srp54	Q9VL71	yes	NA	NA	NA	NA	NA	NA		3	0	significant
FBgn0035947	Srp68	Q9VSS2	yes	4.24101	NA	NA	4.24101	0.000556218	0.00459208	significant	3	1	significant
FBgn0038810	Srp72	Q9VDK7	yes	4.51867	6.19527	NA	5.35697	1.18287e-09	8.26036e-08	significant	3	2
FBgn0026370	SRPK	Q0E965	yes	NA	NA	NA	NA	NA	NA		2	0	significant
FBgn0015299	Ssb-c31a	Q9VLR5	yes	NA	NA	NA	NA	NA	NA		3	0	significant
FBgn0032723	ssp3	Q9VJ35	yes	NA	NA	NA	NA	NA	NA		3	0	significant
FBgn0024987	ssx	O76876	yes	NA	NA	NA	NA	NA	NA		3	0	significant
FBgn0003517	sta	P38979	yes	7.37166	4.50911	3.79638	5.22572	5.7041e-13	1.19501e-10	significant	3	3
FBgn0003520	stau	P25159	yes	NA	NA	NA	NA	NA	NA		3	0	significant
FBgn0003607	Su(var)205	P05205	yes	NA	NA	NA	NA	NA	NA		3	1	significant
FBgn0002044	swm	M9PDF2	yes	NA	NA	NA	NA	NA	NA		2	0	significant
FBgn0264270	Sxl	M9PGK6	yes	NA	NA	NA	NA	NA	NA		2	0	significant
FBgn0026620	tacc	Q95TU9	yes	NA	NA	NA	NA	NA	NA		2	0	significant
FBgn0051852	Tap42	Q9VJZ5	yes	NA	NA	NA	NA	NA	NA		2	0	significant
FBgn0025790	TBPH	Q8SXP8	yes	NA	NA	NA	NA	NA	NA		3	0	significant
FBgn0038805	TFAM	Q86BR8	yes	0.88143	NA	NA	0.88143	0.470337	0.586085		2	1	significant
FBgn0011837	Tis11	B3DN56	yes	NA	NA	NA	NA	NA	NA		3	0	significant
FBgn0003721	Tm1	NA	yes	NA	NA	NA	NA	NA	NA		2	0	significant
FBgn0003732	Top2	M9PDQ1	yes	10.5808	4.99816	1.68668	5.75522	2.96621e-15	1.24284e-12	significant	3	3
FBgn0040268	Top3alpha	Q9NG98	yes	NA	NA	NA	NA	NA	NA		2	0	significant
FBgn0026015	Top3beta	O96651	yes	2.06433	3.94399	NA	3.00416	0.000543905	0.00459208	significant	3	2
FBgn0032586	Tpr2	Q9V3W1	yes	4.21837	NA	NA	4.21837	0.000594919	0.00459208	significant	3	1	significant
FBgn0041775	tral	M9PF20	yes	NA	NA	NA	NA	NA	NA		3	0	significant
FBgn0038327	Trax	Q8INE1	yes	NA	NA	NA	NA	NA	NA		3	0	significant
FBgn0024921	Trn	Q9VRV8	yes	NA	NA	NA	NA	NA	NA		2	0	significant
FBgn0033528	trsn	Q7JVK6	yes	NA	NA	NA	NA	NA	NA		2	0	significant
FBgn0022355	Tsf1	Q9VWV6	yes	0.546845	NA	NA	0.546845	0.654176	0.744836		3	1	significant
FBgn0011726	tsr	P45594	yes	3.02577	NA	6.70687	4.86632	2.94852e-08	1.54428e-06	significant	3	2
FBgn0003891	tud	P25823	yes	NA	NA	NA	NA	NA	NA		3	0	significant
FBgn0035121	Tudor-SN	Q9W0S7	yes	2.00417	NA	4.82954	3.41685	8.6439e-05	0.000978864	significant	3	2
FBgn0004889	tws	P36872	yes	NA	NA	2.00458	2.00458	0.101024	0.197799		3	1	significant
FBgn0053505	U3-55K	Q8MSW9	yes	NA	NA	NA	NA	NA	NA		3	0	significant
FBgn0011327	Uch-L3	Q9XZ61	yes	NA	NA	NA	NA	NA	NA		2	0	significant
FBgn0036136	Ufd1-like	Q9VTF9	yes	1.32308	NA	NA	1.32308	0.278683	0.399891		3	1	significant
FBgn0010812	unc-45	Q9VHW4	yes	NA	NA	0.853698	0.853698	0.484409	0.596962		3	1	significant
FBgn0263352	Unr	B7Z0E2	yes	NA	NA	NA	NA	NA	NA		3	0	significant
FBgn0030354	Upf1	Q9VYS3	yes	NA	NA	NA	NA	NA	NA		2	0	significant
FBgn0262526	vas	NA	yes	NA	NA	NA	NA	NA	NA		3	0	significant
FBgn0026753	Vha13	Q9XZH6	yes	NA	NA	NA	NA	NA	NA		2	0	significant
FBgn0262511	Vha44	B7YZI0	yes	1.21198	NA	NA	1.21198	0.320993	0.432463		3	1	significant
FBgn0262515	VhaAC45	Q7JR49	yes	NA	NA	NA	NA	NA	NA		3	0	significant
FBgn0024183	vig	Q9V426	yes	NA	NA	NA	NA	NA	NA		3	0	significant
FBgn0046214	vig2	Q9VBX3	yes	NA	NA	NA	NA	NA	NA		3	0	significant
FBgn0263251	vnc	Q9VT75	yes	2.02559	NA	NA	2.02559	0.0975092	0.194554		2	1	significant
FBgn0027605	Vps4	Q9Y162	yes	NA	0.442981	NA	0.442981	0.716681	0.79232		3	1	significant
FBgn0010516	wal	Q7KN94	yes	NA	NA	NA	NA	NA	NA		3	1	significant
FBgn0034918	wibg	P82804	yes	NA	NA	7.85881	7.85881	2.97006e-10	2.48891e-08	significant	3	1	significant
FBgn0260780	wisp	Q9VYS4	yes	NA	NA	NA	NA	NA	NA		3	0	significant
FBgn0038608	WRNexo	E1JIP3	yes	NA	NA	NA	NA	NA	NA		3	0	significant
FBgn0035328	yellow-g2	Q9W028	yes	NA	NA	2.58387	2.58387	0.0347052	0.104615		3	1	significant
FBgn0022959	yps	Q95RE4	yes	NA	NA	NA	NA	NA	NA		3	0	significant
FBgn0027616	YT521-B	Q9VZQ1	yes	NA	NA	NA	NA	NA	NA		2	0	significant
FBgn0263603	Zn72D	Q86BI3	yes	NA	NA	NA	NA	NA	NA		3	0	significant
FBgn0010339	128up	P32234		2.96768	1.69474	NA	2.33121	0.00713631	0.0335968		2	2
FBgn0020238	14-3-3epsilon	P92177		1.42839	-0.947754	1.04243	0.507691	0.471386	0.586085		3	3
FBgn0250848	26-29-p	Q9V3U6		1.55874	NA	NA	1.55874	0.201987	0.316975		2	2
FBgn0027094	Aats-ala	Q9VLM8		1.70062	1.22022	1.99274	1.63786	0.020482	0.0704191		3	3
FBgn0027091	Aats-cys	Q7KN90		1.61572	NA	NA	1.61572	0.186012	0.298618		1	1
FBgn0005674	Aats-glupro	P28668		1.49327	2.57934	NA	2.0363	0.0186604	0.0667662		3	2
FBgn0027088	Aats-gly	Q9VUK8		3.02361	1.54759	1.90932	2.16018	0.00228925	0.0137028		3	3
FBgn0027081	Aats-thr	Q9VKB0		2.85783	-0.354431	1.51124	1.33822	0.0580571	0.140612		3	3
FBgn0010803	Aats-trp	Q0KI98		NA	NA	NA	NA	NA	NA		0	0
FBgn0027080	Aats-tyr	Q9VV60		NA	NA	NA	NA	NA	NA		1	0
FBgn0027079	Aats-val	Q0E993		NA	NA	NA	NA	NA	NA		1	0
FBgn0033246	ACC	A8DY67		NA	NA	NA	NA	NA	NA		0	0
FBgn0263120	Acsl	A1Z7H2		NA	NA	NA	NA	NA	NA		0	0
FBgn0000055	Adh	P00334		1.31801	-0.163572	1.07521	0.743215	0.291879	0.404369		3	3
FBgn0014455	Ahcy13	Q27580		NA	NA	NA	NA	NA	NA		1	0
FBgn0027932	Akap200	Q86BM5		0.801382	1.72968	1.45884	1.32997	0.0596151	0.141697		3	3
FBgn0000064	Ald	A4V3G1		0.983885	0.562448	0.653649	0.733327	0.298339	0.40851		3	3
FBgn0012036	Aldh	Q9VLC5		1.65138	-1.31774	NA	0.166821	0.846739	0.900466		3	2
FBgn0025725	alphaCop	Q9W0B8		NA	NA	NA	NA	NA	NA		1	0
FBgn0087040	alphaTub67C	P06606		1.48656	-0.0393269	0.480546	0.642593	0.36206	0.480073		3	3
FBgn0029512	Aos1	Q7KSM5		0.831803	-1.56549	0.921167	0.0624925	0.929338	0.949738		3	3
FBgn0024833	AP-47	O62531		2.78527	NA	1.04117	1.91322	0.027047	0.0859869		3	2
FBgn0033926	Arc1	Q7K1U0		NA	NA	NA	NA	NA	NA		0	0
FBgn0013749	Arf102F	L0MNA8		NA	NA	NA	NA	NA	NA		0	0
FBgn0000116	Argk	A8JNP2		2.3587	-0.336882	NA	1.01091	0.241839	0.365815		3	2
FBgn0041164	armi	Q6J5K9		NA	NA	NA	NA	NA	NA		0	0
FBgn0037834	Art1	Q9VGW7		1.67496	0.769616	NA	1.22229	0.157173	0.265547		3	2
FBgn0029094	asf1	C0MIY4		NA	NA	NA	NA	NA	NA		0	0
FBgn0010217	ATPsyn-beta	L0MQ04		1.3031	-1.83655	1.66804	0.378198	0.591551	0.690417		3	3
FBgn0016119	ATPsyn-Cf6	Q24407		1.18588	-2.06521	0.977953	0.032876	0.962791	0.969734		3	3
FBgn0016120	ATPsyn-d	Q24251		2.67933	0.762775	0.957111	1.4664	0.0378934	0.110272		3	3
FBgn0000147	aur	Q9VGF9		NA	NA	NA	NA	NA	NA		0	0
FBgn0000150	awd	P08879		1.9734	-1.61911	1.12794	0.494077	0.483351	0.596962		3	3
FBgn0010380	Bap	Q24253		NA	NA	NA	NA	NA	NA		0	0
FBgn0000181	bic	Q7KM15		2.84311	-0.554637	NA	1.14424	0.18534	0.298618		3	2
FBgn0002638	Bj1	P25171		2.04896	1.17451	0.208477	1.14398	0.105012	0.202764		3	3
FBgn0011211	blw	P35381		0.255145	NA	NA	0.255145	0.834425	0.890953		3	2
FBgn0001090	bnb	P29746		-0.471688	0.226027	1.57309	0.442478	0.530164	0.636501		3	3
FBgn0004132	boca	Q8T9B6		2.53978	0.860364	NA	1.70007	0.0493414	0.126061		3	2
FBgn0000212	brm	M9PFS6		NA	NA	NA	NA	NA	NA		0	0
FBgn0032679	bsf	Q9VJ86		2.7586	-0.229376	0.83436	1.12119	0.112099	0.210626		3	3
FBgn0261822	Bsg	Q7KTJ7		NA	NA	NA	NA	NA	NA		1	0
FBgn0045862	btz	Q7KRX5		NA	NA	NA	NA	NA	NA		0	0
FBgn0263855	BubR1	A1Z6I7		NA	NA	NA	NA	NA	NA		1	0
FBgn0000239	bur	Q9VIE7		NA	NA	NA	NA	NA	NA		0	0
FBgn0040235	c12.1	Q9V3B6		1.05234	NA	NA	1.05234	0.388792	0.505913		1	1
FBgn0263006	Ca-P60A	P22700		NA	NA	NA	NA	NA	NA		1	0
FBgn0025678	CaBP1	Q9V438		1.31262	3.75787	1.14892	2.07314	0.00340968	0.0195706		3	3
FBgn0263979	Caf1	Q24572		NA	NA	NA	NA	NA	NA		0	1
FBgn0000253	Cam	P62152		-0.109934	NA	NA	-0.109934	0.928235	0.949738		3	2
FBgn0022213	Cas	Q9XZU1		NA	NA	NA	NA	NA	NA		0	0
FBgn0029093	cathD	Q7K485		2.08968	0.229637	0.737737	1.01902	0.148633	0.256284		3	3
FBgn0031148	Cbs	Q9VRD9		NA	NA	NA	NA	NA	NA		0	0
FBgn0010621	Cct5	Q7KKI0		1.50944	0.890393	0.794851	1.0649	0.131235	0.234988		3	3
FBgn0015019	Cctgamma	A4V303		1.34189	0.105634	0.808418	0.75198	0.286232	0.404369		3	3
FBgn0011573	Cdc37	Q24276		1.54126	-0.877482	1.55891	0.740898	0.293384	0.404369		3	3
FBgn0032783	CG10237	Q9VIW5		NA	NA	NA	NA	NA	NA		0	0
FBgn0033021	CG10417	E2QC56		NA	NA	NA	NA	NA	NA		1	1
FBgn0037051	CG10565	Q9VP77		NA	NA	NA	NA	NA	NA		1	0
FBgn0032721	CG10602	Q9VJ39		1.82207	-0.292198	1.63216	1.05401	0.135211	0.240057		3	3
FBgn0035603	CG10635	Q9VRL3		NA	NA	NA	NA	NA	NA		1	0
FBgn0034488	CG11208	Q7K3B7		NA	NA	NA	NA	NA	NA		0	0
FBgn0036337	CG11255	Q9VU38		NA	NA	NA	NA	NA	NA		0	0
FBgn0036334	CG11267	Q9VU35		1.70956	0.12559	1.55088	1.12868	0.109731	0.207105		3	3
FBgn0031217	CG11377	Q9VPJ0		NA	NA	NA	NA	NA	NA		0	0
FBgn0038737	CG11447	Q9VDT6		NA	NA	NA	NA	NA	NA		0	0
FBgn0039252	CG11771	Q9VC06		NA	NA	NA	NA	NA	NA		0	0
FBgn0039635	CG11876	Q7K5K3		NA	1.16549	-1.25259	-0.0435482	0.959759	0.969009		3	2
FBgn0037312	CG11999	Q9VNA3		NA	NA	NA	NA	NA	NA		1	0
FBgn0033465	CG12140	Q7JWF1		NA	NA	NA	NA	NA	NA		1	0
FBgn0035811	CG12262	Q9VSA3		NA	NA	NA	NA	NA	NA		0	0
FBgn0038577	CG12321	Q9VEC2		NA	NA	NA	NA	NA	NA		0	0
FBgn0033624	CG12384	Q7JRC0		NA	NA	NA	NA	NA	NA		1	0
FBgn0035370	CG1240	Q9VZY0		NA	3.10445	0.57339	1.83892	0.0335524	0.102616		3	2
FBgn0032050	CG13096	Q9VLK2		0.846091	NA	1.59274	1.21942	0.158148	0.26612		3	2
FBgn0033608	CG13220	Q6NP72		NA	NA	NA	NA	NA	NA		1	0
FBgn0033884	CG13344	A1Z9I6		NA	NA	NA	NA	NA	NA		0	0
FBgn0026879	CG13364	Q9XZS3		-0.0171362	0.846288	2.36909	1.06608	0.130807	0.234988		3	3
FBgn0030151	CG1354	E6PBV6		-0.110765	NA	-0.0993824	-0.105074	0.903104	0.942471		3	3
FBgn0039965	CG13865	Q9W5N0		1.3615	NA	0.46191	0.911704	0.291109	0.404369		3	2
FBgn0062442	CG1458	Q9VAM6		NA	NA	NA	NA	NA	NA		0	0
FBgn0035515	CG14997	Q9VZF6		NA	NA	NA	NA	NA	NA		1	0
FBgn0027580	CG1516	Q0E9E2		2.53099	1.38105	1.84325	1.91843	0.00669885	0.0318956		3	3
FBgn0029697	CG15570	Q9W4M4		0.489618	NA	NA	0.489618	0.688348	0.771171		2	2
FBgn0030478	CG1640	Q9VYD9		NA	NA	NA	NA	NA	NA		0	0
FBgn0037728	CG16817	Q9VH95		1.87197	0.565284	1.19308	1.21011	0.0864471	0.180831		3	3
FBgn0030321	CG1703	Q9VYW4		NA	NA	NA	NA	NA	NA		0	0
FBgn0031497	CG17259	Q9VQL1		1.6545	NA	1.86656	1.76053	0.0418278	0.115047		3	2
FBgn0032596	CG17331	Q9VJJ0		2.08808	NA	2.4067	2.24739	0.00947573	0.0413576		3	3
FBgn0259979	CG17337	Q8MT58		2.63884	0.447291	2.05138	1.7125	0.0154201	0.0615337		3	3
FBgn0032997	CG17486	Q5LJP9		NA	NA	NA	NA	NA	NA		1	0
FBgn0042138	CG18815	M9PEW1		NA	NA	NA	NA	NA	NA		1	0
FBgn0039869	CG1890	Q9V9U7		NA	NA	NA	NA	NA	NA		0	0
FBgn0022349	CG1910	Q9V9U3		1.49359	0.744564	2.78505	1.6744	0.0178464	0.066295		3	3
FBgn0030060	CG2004	Q9W3C3		NA	NA	NA	NA	NA	NA		1	0
FBgn0037376	CG2051	Q0KIB3		1.77378	0.0146552	1.22929	1.00591	0.153914	0.262154		3	3
FBgn0034753	CG2852	Q9W227		1.33706	-0.18117	NA	0.577945	0.5032	0.614697		3	2
FBgn0031459	CG2862	Q8STA5		1.53466	-1.20352	0.703739	0.34496	0.624526	0.718652		3	3
FBgn0023529	CG2918	O46067		1.28576	0.472564	1.64631	1.13488	0.107799	0.205308		3	3
FBgn0037342	CG2931	Q9VND7		NA	NA	NA	NA	NA	NA		1	0
FBgn0037530	CG2943	Q9VHY6		NA	NA	NA	NA	NA	NA		0	0
FBgn0034936	CG2970	Q9W1F7		1.45236	0.176697	0.715138	0.781398	0.267824	0.390701		3	3
FBgn0031633	CG2976	Q9VR31		NA	NA	NA	NA	NA	NA		0	0
FBgn0050105	CG30105	A1ZAW6		NA	NA	NA	NA	NA	NA		1	0
FBgn0033005	CG3107	Q9V9E3		NA	NA	NA	NA	NA	NA		0	0
FBgn0051472	CG31472	Q9VHZ5		1.42357	NA	NA	1.42357	0.243843	0.367519		2	2
FBgn0051549	CG31549	Q8SX57		NA	NA	NA	NA	NA	NA		0	0
FBgn0052230	CG32230	Q8SYJ2		1.79067	1.00981	1.41895	1.40647	0.0464221	0.123891		3	3
FBgn0052473	CG32473	Q8INH6		1.96754	0.466304	1.83916	1.42433	0.0437254	0.1182		3	3
FBgn0052626	CG32626	NA		NA	NA	NA	NA	NA	NA		1	0
FBgn0031875	CG3430	Q9VM60		NA	NA	NA	NA	NA	NA		0	0
FBgn0029868	CG3446	Q9W402		NA	NA	NA	NA	NA	NA		0	0
FBgn0038252	CG3509	Q8MSC4		3.15922	NA	1.82314	2.49118	0.00406035	0.0218113		3	2
FBgn0030733	CG3560	Q9VXI6		1.22543	-1.4915	0.94093	0.224955	0.749575	0.815771		3	3
FBgn0031418	CG3609	Q9VQB4		2.26061	-1.04998	1.12726	0.779297	0.269111	0.390701		3	3
FBgn0035046	CG3683	Q9W125		NA	NA	NA	NA	NA	NA		1	0
FBgn0040346	CG3704	Q9V3R3		NA	NA	NA	NA	NA	NA		1	0
FBgn0038271	CG3731	Q9VFF0		NA	NA	NA	NA	NA	NA		1	0
FBgn0058045	CG40045	Q8SYG3		NA	NA	NA	NA	NA	NA		0	0
FBgn0028474	CG4119	Q9V3Y5		NA	NA	NA	NA	NA	NA		1	0
FBgn0259682	CG42351	B7YZK5		2.75782	1.5626	1.54904	1.95649	0.00569573	0.0277501		3	3
FBgn0014092	CG4278	Q9NK57		NA	NA	NA	NA	NA	NA		0	0
FBgn0261995	CG42813	Q9VB64		2.70077	0.410716	0.93446	1.34865	0.0561354	0.137548		3	3
FBgn0037024	CG4365	Q8IPU3		2.18267	2.04157	NA	2.11212	0.014717	0.0592926		3	2
FBgn0038745	CG4538	Q8IN64		NA	NA	NA	NA	NA	NA		1	0
FBgn0035032	CG4692	Q9W141		2.16078	NA	0.22962	1.1952	0.166554	0.272632		3	2
FBgn0035600	CG4769	Q9VRL0		3.01148	0.184209	0.389367	1.19502	0.090431	0.185738		3	3
FBgn0034215	CG4802	Q9V813		1.70079	0.136961	1.47905	1.1056	0.117163	0.214372		3	3
FBgn0032205	CG4957	Q9VL11		NA	NA	NA	NA	NA	NA		1	0
FBgn0038326	CG5044	Q86BP1		NA	NA	NA	NA	NA	NA		0	0
FBgn0038344	CG5205	Q9VF56		2.47336	1.2109	1.52971	1.73799	0.0139644	0.0573637		3	3
FBgn0031912	CG5261	Q9VM14		2.20293	1.31422	1.31718	1.61144	0.0225938	0.0751334		3	3
FBgn0032242	CG5355	Q9VKW5		0.115066	NA	NA	0.115066	0.924894	0.949738		2	2
FBgn0032216	CG5384	Q9VKZ8		2.35636	0.162027	NA	1.25919	0.145044	0.253222		3	2
FBgn0027617	CG5808	Q9XYZ6		NA	NA	NA	NA	NA	NA		1	0
FBgn0025700	CG5885	Q9VL69		NA	NA	NA	NA	NA	NA		1	0
FBgn0038349	CG6045	Q9VF51		NA	NA	NA	NA	NA	NA		1	0
FBgn0086254	CG6084	M9PF61		2.17613	0.444654	1.44272	1.3545	0.0550802	0.137373		3	3
FBgn0032350	CG6287	Q9VKI8		2.45588	-0.464141	2.07494	1.35556	0.0548916	0.137373		3	3
FBgn0032290	CG6443	Q9VKR2		NA	NA	NA	NA	NA	NA		0	0
FBgn0047038	CG6463	Q9VTB4		1.73908	2.0863	NA	1.91269	0.027089	0.0859869		3	2
FBgn0033879	CG6543	Q7JR58		1.39911	1.04743	1.35227	1.26627	0.0728547	0.161514		3	3
FBgn0035906	CG6673	NA		NA	NA	NA	NA	NA	NA		0	0
FBgn0039049	CG6726	Q9VCR2		NA	NA	NA	NA	NA	NA		0	0
FBgn0036030	CG6767	Q9VT33		NA	NA	NA	NA	NA	NA		1	0
FBgn0027587	CG7028	M9PGI7		NA	NA	NA	NA	NA	NA		1	0
FBgn0030086	CG7033	Q9W392		1.00766	-0.178416	1.00036	0.60987	0.386999	0.505913		3	3
FBgn0038976	CG7048	E1JIT4		NA	NA	NA	NA	NA	NA		0	0
FBgn0036500	CG7275	Q9VUN7		NA	NA	NA	NA	NA	NA		0	0
FBgn0036522	CG7372	Q9VUS0		NA	NA	NA	NA	NA	NA		1	0
FBgn0036510	CG7427	M9NDR9		NA	NA	NA	NA	NA	NA		0	0
FBgn0036762	CG7430	Q9VVL7		1.84124	2.66973	2.15087	2.22061	0.00172248	0.0109352		3	3
FBgn0036927	CG7433	Q9VW68		2.24566	1.20589	0.88704	1.44619	0.0406065	0.113428		3	3
FBgn0036763	CG7441	Q9VVL8		NA	NA	NA	NA	NA	NA		1	0
FBgn0038108	CG7518	Q9VG05		NA	NA	NA	NA	NA	NA		2	2
FBgn0039735	CG7911	Q9VAC4		NA	NA	NA	NA	NA	NA		0	0
FBgn0035251	CG7967	Q9W0B3		NA	NA	NA	NA	NA	NA		1	0
FBgn0035254	CG7974	Q9W0A9		NA	NA	NA	NA	NA	NA		0	0
FBgn0037607	CG8036	Q9VHN7		1.02533	0.48949	1.12106	0.878626	0.212857	0.327894		3	3
FBgn0030864	CG8173	Q9VX24		NA	NA	NA	NA	NA	NA		0	0
FBgn0035830	CG8209	Q9VSC5		NA	NA	NA	NA	NA	NA		0	0
FBgn0034061	CG8386	Q7K1Z5		NA	NA	NA	NA	NA	NA		0	0
FBgn0037756	CG8507	Q9VH64		NA	NA	NA	NA	NA	NA		0	0
FBgn0033317	CG8635	Q7JWR9		NA	NA	NA	NA	NA	NA		1	0
FBgn0031684	CG8680	Q9VMU0		NA	NA	NA	NA	NA	NA		0	0
FBgn0033761	CG8778	A1Z934		1.62077	1.11239	NA	1.36658	0.113828	0.211973		3	2
FBgn0031769	CG9135	Q9VMI5		NA	NA	NA	NA	NA	NA		0	0
FBgn0036887	CG9231	Q9VW12		1.76776	2.1165	NA	1.94213	0.0248279	0.0812725		3	2
FBgn0031822	CG9548	Q9VMC8		NA	NA	NA	NA	NA	NA		1	0
FBgn0036663	CG9674	M9NFH8		2.20994	1.99211	0.710672	1.63757	0.0205039	0.0704191		3	3
FBgn0034614	CG9752	Q9W2I2		1.54474	0.302422	NA	0.92358	0.284878	0.404369		3	2
FBgn0037270	CG9769	Q9VN50		NA	NA	NA	NA	NA	NA		1	0
FBgn0034814	CG9890	Q9W1V7		NA	NA	NA	NA	NA	NA		0	0
FBgn0031453	CG9894	Q9VQF7		-0.805158	1.05605	2.19291	0.814599	0.248048	0.371922		3	3
FBgn0030734	CG9911	Q95TL8		NA	NA	NA	NA	NA	NA		0	0
FBgn0035726	CG9953	Q9VS02		NA	NA	NA	NA	NA	NA		1	0
FBgn0000319	Chc	P29742		0.39915	-0.0240763	NA	0.187537	0.827989	0.887283		3	2
FBgn0000308	chic	M9NEU5		NA	NA	NA	NA	NA	NA		0	0
FBgn0026084	cib	O97428		0.375809	0.444187	1.58388	0.801291	0.255848	0.381496		3	3
FBgn0000318	cl	Q9VMQ9		1.54878	0.906833	1.59243	1.34935	0.0560084	0.137548		3	3
FBgn0024814	Clc	E1JI22		NA	NA	NA	NA	NA	NA		0	0
FBgn0013765	cnn	P54623		NA	NA	NA	NA	NA	NA		0	0
FBgn0015622	Cnx99A	Q0KHZ9		NA	NA	NA	NA	NA	NA		1	0
FBgn0031830	CoVb	Q9VMB9		2.58744	1.69799	1.85089	2.04544	0.00385987	0.0210037		3	3
FBgn0013770	Cp1	Q95029		0.790505	-0.789703	1.37401	0.458271	0.515595	0.624377		3	3
FBgn0000358	Cp19	P07186		NA	NA	NA	NA	NA	NA		1	0
FBgn0000283	Cp190	Q24478		NA	NA	NA	NA	NA	NA		0	0
FBgn0005585	Crc	P29413		0.806239	1.84597	3.22677	1.95966	0.00561857	0.0276962		3	3
FBgn0024811	Crk	Q9XYM0		NA	NA	NA	NA	NA	NA		0	0
FBgn0032346	Csl4	Q9VKJ4		NA	NA	NA	NA	NA	NA		1	0
FBgn0027055	CSN3	Q8SYG2		NA	NA	NA	NA	NA	NA		0	0
FBgn0028837	CSN6	Q9VCY3		NA	NA	NA	NA	NA	NA		1	0
FBgn0261437	CSN8	Q7KTH8		NA	NA	NA	NA	NA	NA		0	0
FBgn0011760	ctp	M9NDP1		0.978168	0.124886	0.42409	0.509048	0.470202	0.586085		3	3
FBgn0004432	Cyp1	P25007		1.73209	0.62866	1.21421	1.19166	0.0913386	0.186687		3	3
FBgn0028382	cyp33	Q9V3G3		NA	NA	NA	NA	NA	NA		0	0
FBgn0000409	Cyt-c-p	P84029		1.22188	-0.358576	NA	0.431651	0.617034	0.71617		3	2
FBgn0000412	D1	A4V2K7		NA	NA	NA	NA	NA	NA		1	0
FBgn0028833	Dak1	Q9VBI2		NA	NA	NA	NA	NA	NA		1	0
FBgn0034246	Dcr-2	A1ZAW0		NA	NA	NA	NA	NA	NA		0	0
FBgn0022893	Df31	O16043		0.143608	0.113082	2.06526	0.773984	0.272384	0.393548		3	3
FBgn0039802	dj-1beta	Q9VA37		NA	NA	NA	NA	NA	NA		0	0
FBgn0030276	Dlic	Q9VZ20		NA	NA	NA	NA	NA	NA		1	0
FBgn0259113	DNApol-alpha180	P26019		NA	NA	NA	NA	NA	NA		1	0
FBgn0037580	DppIII	Q9VHR8		1.60649	1.37711	2.56531	1.84964	0.00892389	0.0402055		3	3
FBgn0032293	Dpy-30L1	Q9VKQ9		NA	NA	NA	NA	NA	NA		0	0
FBgn0038145	Droj2	Q9VFV9		1.72706	-1.16716	1.28528	0.61506	0.382975	0.503029		3	3
FBgn0010269	Dsor1	Q24324		NA	NA	NA	NA	NA	NA		0	0
FBgn0250837	dUTPase	Q9V3I1		NA	NA	NA	NA	NA	NA		0	0
FBgn0032198	eEF1delta	Q9VL18		0.572931	1.07383	2.24851	1.29842	0.0658978	0.151593		3	3
FBgn0028737	Ef1beta	O96827		1.70417	NA	NA	1.70417	0.163102	0.27119		1	3
FBgn0029176	Ef1gamma	Q9NJH0		1.98964	0.461828	1.20953	1.22033	0.0838309	0.180467		3	3
FBgn0024556	EfTuM	A1Z9E3		2.16812	2.11428	1.24138	1.84126	0.00923589	0.0411685		3	3
FBgn0261609	eIF-2alpha	P41374		1.6902	NA	NA	1.6902	0.166572	0.272632		3	2
FBgn0034967	eIF-5A	Q9GU68		2.02344	NA	3.27521	2.64933	0.0022576	0.0137028		3	2
FBgn0030719	eIF5	Q9VXK6		NA	NA	NA	NA	NA	NA		0	0
FBgn0026259	eIF5B	Q9VZP5		2.49305	2.8519	-0.353337	1.66387	0.0185735	0.0667662		3	3
FBgn0000566	Eip55E	Q7JXZ2		NA	NA	NA	NA	NA	NA		0	0
FBgn0023212	Elongin-B	O44226		1.84675	0.595684	1.0349	1.15911	0.100506	0.197708		3	3
FBgn0020497	emb	Q9TVM2		1.43405	0.377924	1.23958	1.01718	0.149362	0.256487		3	3
FBgn0000579	Eno	P15007		1.0646	0.60666	2.52082	1.39736	0.0478513	0.126061		3	3
FBgn0033663	ERp60	Q3YMU0		3.42808	0.235436	1.61778	1.76043	0.0127849	0.0530382		3	3
FBgn0032157	Etl1	Q9VL72		NA	NA	NA	NA	NA	NA		0	0
FBgn0037913	fabp	Q8INK3		1.45896	-0.569973	1.3945	0.761164	0.280396	0.400975		3	3
FBgn0011768	Fdh	P46415		1.78088	-0.243093	0.798296	0.778693	0.269481	0.390701		3	3
FBgn0015221	Fer2LCH	Q9VA83		2.28977	-0.861055	1.9216	1.11677	0.113518	0.211973		3	3
FBgn0013269	FK506-bp1	P54397		NA	3.5498	0.0881278	1.81896	0.0355134	0.105793		3	2
FBgn0013954	FK506-bp2	P48375		0.750406	NA	NA	0.750406	0.538776	0.644992		2	2
FBgn0029174	FKBP59	Q9VL78		1.26643	0.764661	1.80241	1.27783	0.0702863	0.159189		3	3
FBgn0024555	flfl	Q9VFS5		NA	NA	NA	NA	NA	NA		0	0
FBgn0000721	for	Q03043		NA	NA	NA	NA	NA	NA		1	0
FBgn0001091	Gapdh1	P07486		1.14439	2.14659	1.99889	1.76329	0.0126411	0.052966		3	3
FBgn0001092	Gapdh2	M9PJN8		2.06787	1.5132	1.93475	1.83861	0.00933663	0.0411794		3	3
FBgn0001105	Gbeta13F	A4V4I0		NA	NA	NA	NA	NA	NA		0	0
FBgn0001098	Gdh	P54385		1.00153	NA	NA	1.00153	0.412082	0.531269		2	2
FBgn0004868	Gdi	Q9VLB7		1.52845	0.0832256	1.29741	0.969695	0.169251	0.275938		3	3
FBgn0036850	Gem2	Q9VVX0		NA	NA	NA	NA	NA	NA		0	0
FBgn0033081	geminin	Q7JX41		NA	NA	NA	NA	NA	NA		0	0
FBgn0264561	Glg1	M9PIG4		NA	NA	NA	NA	NA	NA		1	0
FBgn0004507	GlyP	A4UZZ4		1.02214	1.64325	1.6284	1.43126	0.0427155	0.11622		3	3
FBgn0039562	Gp93	Q9VAY2		1.54742	NA	NA	1.54742	0.205275	0.31974		2	2
FBgn0040493	grsm	Q9V3D8		3.62644	1.71438	NA	2.67041	0.00208306	0.0128353		3	2
FBgn0063494	GstE6	A1ZB71		2.12182	0.312067	1.01101	1.1483	0.10371	0.201178		3	3
FBgn0010226	GstS1	A4UZL5		1.57528	-0.913331	NA	0.330973	0.701389	0.779528		3	2
FBgn0001186	Hex-A	Q9W330		NA	NA	NA	NA	NA	NA		1	0
FBgn0024352	Hop	Q9VPN5		0.921128	0.334416	1.61893	0.958157	0.174371	0.283184		3	3
FBgn0264491	how	B3DNL7		NA	NA	NA	NA	NA	NA		1	0
FBgn0261456	hpo	Q8T0S6		NA	NA	NA	NA	NA	NA		1	0
FBgn0001218	Hsc70-3	P29844		-3.46714	NA	NA	-3.46714	0.00468073	0.0239174		3	2
FBgn0001220	Hsc70-5	P29845		1.96881	2.93861	1.08538	1.9976	0.0047665	0.0240622		3	3
FBgn0001225	Hsp26	P02517		2.53683	0.570469	NA	1.55365	0.0723424	0.161231		3	2
FBgn0001226	Hsp27	P02518		1.28464	1.56808	NA	1.42636	0.0989049	0.195477		3	2
FBgn0015245	Hsp60	O02649		1.44202	-0.317942	1.8383	0.987459	0.16159	0.269746		3	3
FBgn0001233	Hsp83	M9PBL3		1.64451	-0.273429	1.62444	0.998508	0.156959	0.265547		3	3
FBgn0001247	Ide	P22817		2.80358	NA	0.788276	1.79593	0.0378978	0.110272		3	2
FBgn0001248	Idh	B7Z0E0		1.54149	-0.100941	0.339444	0.593332	0.399994	0.517276		3	3
FBgn0011604	Iswi	Q24368		NA	NA	NA	NA	NA	NA		0	0
FBgn0040309	Jafrac1	Q9V3P0		1.99273	2.05086	2.39727	2.14695	0.00243415	0.0143649		3	3
FBgn0051363	Jupiter	Q9I7K0		NA	NA	NA	NA	NA	NA		1	0
FBgn0086130	KH1	Q9VPT3		1.91754	NA	0.722562	1.32005	0.126632	0.228703		3	2
FBgn0001308	Khc	P17210		2.56098	1.00302	NA	1.782	0.0394054	0.112319		3	2
FBgn0010235	Klc	M9PF24		1.92358	0.79494	2.46301	1.72718	0.0145666	0.0592562		3	3
FBgn0030268	Klp10A	A4V4A1		NA	NA	NA	NA	NA	NA		0	0
FBgn0028325	l(1)G0334	Q7KVX1		NA	NA	NA	NA	NA	NA		0	0
FBgn0010551	l(2)03709	A8DYI6		1.612	2.90893	1.38346	1.96813	0.00541724	0.0270217		3	3
FBgn0022288	l(2)09851	Q8SYL1		1.89169	0.794263	0.632251	1.10607	0.11701	0.214372		3	3
FBgn0001989	l(2)35Di	Q9V3W2		NA	NA	NA	NA	NA	NA		0	0
FBgn0002031	l(2)37Cc	P24156		NA	NA	NA	NA	NA	NA		1	0
FBgn0033029	l(2)NC136	Q7K126		NA	NA	NA	NA	NA	NA		0	0
FBgn0010704	l(2)s5379	Q9VQ93		NA	NA	NA	NA	NA	NA		0	0
FBgn0010741	l(3)01239	M9PF40		1.34545	-0.591859	NA	0.376797	0.662456	0.75222		3	2
FBgn0261618	larp	Q9VAW5		2.3754	NA	2.05147	2.21344	0.0106043	0.0448809		3	2
FBgn0063485	Lasp	Q8I7C3		NA	NA	NA	NA	NA	NA		1	0
FBgn0019886	Letm1	P91927		NA	NA	NA	NA	NA	NA		0	0
FBgn0015754	Lis-1	Q7KNS3		NA	NA	NA	NA	NA	NA		1	0
FBgn0005630	lola	Q867Z4		NA	NA	NA	NA	NA	NA		1	0
FBgn0002567	ltd	A1Z7S3		NA	NA	NA	NA	NA	NA		0	0
FBgn0010602	lwr	Q7KNM2		3.14632	1.31753	NA	2.23192	0.00997579	0.0426516		3	2
FBgn0050359	Mal-A5	Q5U124		NA	NA	NA	NA	NA	NA		0	0
FBgn0027095	Manf	Q9XZ63		NA	NA	NA	NA	NA	NA		0	0
FBgn0043884	mask	Q9VCA8		NA	NA	NA	NA	NA	NA		0	0
FBgn0024332	Mcm3	Q9XYU1		2.28472	0.61125	0.804548	1.23351	0.0805536	0.174881		3	3
FBgn0017577	Mcm5	Q9VGW6		0.402855	0.468784	0.159194	0.343611	0.625882	0.718652		3	3
FBgn0262782	Mdh1	Q9VKX2		1.59287	0.225009	2.52139	1.44642	0.0405752	0.113428		3	3
FBgn0262559	Mdh2	Q9VEB1		2.73691	0.755105	2.65928	2.05043	0.00377491	0.0210037		3	3
FBgn0002709	mei-218	Q0KHR4		NA	3.39637	1.08663	2.2415	0.00966347	0.0417422		3	2
FBgn0002719	Men	Q9VG31		NA	NA	NA	NA	NA	NA		0	0
FBgn0262519	Mi-2	Q59E34		NA	1.06166	0.773833	0.917745	0.287928	0.404369		3	2
FBgn0002774	mle	P24785		NA	NA	NA	NA	NA	NA		1	0
FBgn0002781	mod(mdg4)	Q86B87		NA	NA	NA	NA	NA	NA		0	0
FBgn0011661	Moe	C7LAH9		1.75645	NA	0.840138	1.2983	0.132992	0.237122		3	2
FBgn0002783	mor	Q9VF03		0.406211	NA	NA	0.406211	0.7393	0.810908		2	2
FBgn0026409	Mpcp	Q0E8E8		3.09549	0.433622	NA	1.76456	0.0413645	0.11478		3	2
FBgn0023519	mRpL16	Q9W547		NA	NA	NA	NA	NA	NA		0	0
FBgn0036557	mRpS31	Q9VUX1		-4.58882	NA	-0.114346	-2.35158	0.00665288	0.0318956		3	2
FBgn0260460	mRpS34	Q9VV39		NA	NA	NA	NA	NA	NA		0	0
FBgn0030703	MSBP	Q9VXM4		2.46231	0.729189	1.84953	1.68034	0.0174471	0.066295		3	3
FBgn0027948	msps	E1JIM4		NA	NA	NA	NA	NA	NA		3	2
FBgn0011361	mtacp1	M9PDU4		2.01437	1.52327	0.87852	1.47205	0.0371634	0.109658		3	3
FBgn0025390	Mur2B	O76894		2.20904	0.770328	NA	1.48968	0.0848496	0.180467		3	2
FBgn0005655	mus209	P17917		1.41908	0.386516	2.54306	1.44955	0.0401447	0.113428		3	3
FBgn0086904	Nacalpha	Q94518		1.55372	0.370439	NA	0.962081	0.265301	0.389382		3	2
FBgn0015268	Nap1	Q9W1G7		NA	NA	NA	NA	NA	NA		1	1
FBgn0031020	Nat1	Q9VWI2		1.71846	NA	0.487775	1.10312	0.20161	0.316975		3	2
FBgn0010352	Nc73EF	A8JNU6		NA	NA	NA	NA	NA	NA		1	0
FBgn0002924	ncd	P20480		NA	NA	NA	NA	NA	NA		1	0
FBgn0086707	ncm	Q9VJ87		NA	NA	NA	NA	NA	NA		1	0
FBgn0017566	ND75	A4V449		2.07344	0.541573	1.00689	1.2073	0.0871785	0.180831		3	3
FBgn0016685	Nlp	Q27415		1.34137	-0.269228	1.17109	0.747745	0.288951	0.404369		3	3
FBgn0040813	Nplp2	Q9VU58		0.660514	-0.715973	NA	-0.02773	0.974369	0.976587		3	2
FBgn0021768	nudC	Q9VVA6		NA	NA	NA	NA	NA	NA		0	1
FBgn0039004	Nup133	Q9VCW3		NA	NA	NA	NA	NA	NA		0	0
FBgn0033247	Nup44A	Q7K2X8		NA	NA	NA	NA	NA	NA		0	0
FBgn0034118	Nup62	Q7JXF5		1.295	-0.0440798	NA	0.62546	0.468776	0.586085		3	2
FBgn0039120	Nup98-96	Q9VCH5		NA	NA	NA	NA	NA	NA		0	0
FBgn0016687	Nurf-38	O77460		NA	NA	NA	NA	NA	NA		0	0
FBgn0016691	Oscp	Q24439		2.52782	0.539042	0.641824	1.23623	0.07989	0.174343		3	3
FBgn0034259	P32	Q7JXC4		0.303852	0.537451	NA	0.420651	0.626033	0.718652		3	2
FBgn0025809	Paf-AHalpha	Q9VXP4		NA	NA	NA	NA	NA	NA		1	0
FBgn0039861	pasha	Q9V9V7		NA	NA	NA	NA	NA	NA		1	0
FBgn0027601	pdgy	Q9VXZ8		NA	NA	NA	NA	NA	NA		0	0
FBgn0014002	Pdi	P54399		1.05804	-0.21892	1.60214	0.813751	0.24854	0.371922		3	3
FBgn0011823	Pen	P52295		2.22578	1.75191	0.939473	1.63905	0.0203908	0.0704191		3	3
FBgn0250906	Pgk	M9PCE0		0.946705	0.056896	1.60704	0.870214	0.217263	0.332237		3	3
FBgn0003076	Pgm	Q9VUY9		2.1853	-0.629339	1.22131	0.925757	0.189369	0.302845		3	3
FBgn0035438	PHGPx	Q8IRD3		1.6997	1.61102	NA	1.65536	0.0556023	0.137548		3	2
FBgn0260962	pic	Q9XYZ5		1.64891	1.29215	NA	1.47053	0.0889188	0.183532		3	2
FBgn0024314	Plap	Q9VPY2		NA	NA	NA	NA	NA	NA		1	0
FBgn0013726	pnut	P40797		NA	NA	NA	NA	NA	NA		0	0
FBgn0027559	Pol32	Q9Y118		NA	NA	NA	NA	NA	NA		0	0
FBgn0004363	porin	M9PD75		0.981644	0.222237	0.418139	0.540673	0.443089	0.563747		3	3
FBgn0260439	Pp2A-29B	M9NDI6		1.93423	1.13669	1.91095	1.66062	0.0188029	0.0667662		3	3
FBgn0005777	PpD3	Q9VH81		2.20107	0.385118	1.14587	1.24402	0.078014	0.171141		3	3
FBgn0030208	PPP4R2r	Q9W2U4		0.995112	1.89112	NA	1.44311	0.095016	0.191402		3	2
FBgn0015282	Pros26.4	P48601		2.32133	1.54102	NA	1.93118	0.0256492	0.0833101		3	2
FBgn0004066	Pros28.1	P22769		NA	NA	NA	NA	NA	NA		0	0
FBgn0261394	Pros29	P18053		1.70756	-0.713693	1.36894	0.787601	0.264048	0.389382		3	3
FBgn0250843	Pros35	P12881		1.98517	-0.968094	NA	0.508538	0.555796	0.661586		3	2
FBgn0020369	Pros45	O18413		1.81538	1.37633	1.3521	1.51461	0.0320401	0.0994429		3	3
FBgn0016697	Prosalpha5	Q95083		1.26424	-0.345758	1.06518	0.661219	0.348325	0.463328		3	3
FBgn0023175	Prosalpha7	Q9V5C6		1.16143	-0.673034	3.05636	1.18159	0.0940999	0.190473		3	3
FBgn0023174	Prosbeta2	Q9VUJ1		1.19789	-1.27005	1.22086	0.3829	0.586951	0.688887		3	3
FBgn0038519	Prx3	Q9VEJ0		NA	NA	NA	NA	NA	NA		0	0
FBgn0031479	Prx6005	Q9VQI7		1.92958	NA	NA	1.92958	0.1144	0.212095		2	2
FBgn0028577	pUf68	Q8T6B9		NA	NA	NA	NA	NA	NA		1	0
FBgn0022361	Pur-alpha	Q9V4D9		NA	NA	NA	NA	NA	NA		0	0
FBgn0003178	PyK	O62619		1.25779	-0.899703	NA	0.179042	0.835667	0.890953		3	2
FBgn0022984	qkr58E-3	O44434		NA	NA	NA	NA	NA	NA		1	0
FBgn0016700	Rab1	O18332		NA	NA	NA	NA	NA	NA		0	0
FBgn0015790	Rab11	O18335		1.66437	0.573636	1.49959	1.24587	0.0775751	0.171074		3	3
FBgn0015795	Rab7	O76742		NA	NA	NA	NA	NA	NA		1	0
FBgn0020618	Rack1	M9PCC1		2.17276	0.512099	0.876223	1.18703	0.0925991	0.188345		3	3
FBgn0020255	ran	A4V4A5		1.98125	1.66562	1.36792	1.6716	0.0180373	0.066295		3	3
FBgn0040080	raps	Q9VB22		NA	NA	NA	NA	NA	NA		0	0
FBgn0031047	Rcd-1	Q7JVP2		NA	NA	NA	NA	NA	NA		0	0
FBgn0003231	ref(2)P	P14199		NA	NA	NA	NA	NA	NA		0	0
FBgn0029133	REG	Q9V3P3		NA	NA	NA	NA	NA	NA		1	0
FBgn0087002	Rfabg	L0MPS3		1.50285	1.40565	1.62308	1.51053	0.032503	0.100138		3	3
FBgn0032244	RfC3	Q9VKW3		NA	NA	NA	NA	NA	NA		0	0
FBgn0036921	RhoGDI	Q9VW59		NA	NA	NA	NA	NA	NA		1	0
FBgn0003261	Rm62	P19109		NA	NA	NA	NA	NA	NA		0	0
FBgn0011703	RnrL	P48591		1.54268	2.59765	0.343245	1.49452	0.0343767	0.104376		3	3
FBgn0032906	RPA2	Q9VIH1		0.868305	1.96248	NA	1.41539	0.101519	0.197843		3	2
FBgn0015805	Rpd3	Q94517		NA	NA	NA	NA	NA	NA		0	0
FBgn0050410	Rpi	Q8MLS2		NA	NA	NA	NA	NA	NA		1	0
FBgn0003277	RpII215	P04052		NA	NA	NA	NA	NA	NA		0	0
FBgn0036213	RpL10Ab	Q9VTP4		0.777222	1.93704	0.226134	0.980132	0.164717	0.271719		3	3
FBgn0013325	RpL11	P46222		1.21371	1.23428	-0.0518274	0.798721	0.257374	0.38241		3	3
FBgn0034968	RpL12	Q9W1B9		NA	NA	NA	NA	NA	NA		1	0
FBgn0011272	RpL13	M9PFF0		2.05069	NA	0.470665	1.26068	0.144572	0.253222		3	2
FBgn0002607	RpL19	P36241		3.1816	NA	1.99144	2.58652	0.00286023	0.016645		3	2
FBgn0032987	RpL21	Q9V9M7		NA	NA	NA	NA	NA	NA		0	0
FBgn0026372	RpL23A	Q9W0A8		1.00813	3.52866	-0.887059	1.21658	0.0847848	0.180467		3	3
FBgn0086710	RpL30	Q9VJ19		0.575584	NA	NA	0.575584	0.637279	0.728475		1	1
FBgn0015756	RpL9	P50882		NA	NA	NA	NA	NA	NA		1	0
FBgn0000100	RpLP0	M9PG76		1.18375	-1.14851	1.16177	0.399003	0.571327	0.672432		3	3
FBgn0002593	RpLP1	M9PBK5		1.15079	0.742962	2.10481	1.33285	0.0590657	0.141697		3	3
FBgn0028695	Rpn1	Q9VW54		0.984145	NA	1.16163	1.07289	0.214221	0.328786		2	3
FBgn0028694	Rpn11	Q9V3H2		1.55317	1.35761	1.26607	1.39228	0.0486637	0.126061		3	3
FBgn0028692	Rpn2	Q9V3P6		-0.494608	NA	NA	-0.494608	0.685341	0.771171		2	2
FBgn0261396	Rpn3	M9PG62		2.43561	1.3481	1.26316	1.68229	0.017318	0.066295		3	3
FBgn0028690	Rpn5	Q9V3Z4		2.36981	NA	0.177707	1.27376	0.14046	0.247907		3	2
FBgn0028691	Rpn9	Q7KMP8		NA	NA	NA	NA	NA	NA		1	0
FBgn0010265	RpS13	Q03334		2.53778	NA	0.243737	1.39076	0.107591	0.205308		3	2
FBgn0010411	RpS18	P41094		2.77694	1.42345	0.870668	1.69035	0.0167925	0.066295		3	3
FBgn0030136	RpS28b	Q9W334		2.17958	0.419092	1.33456	1.31108	0.0633142	0.147381		3	3
FBgn0261592	RpS6	P29327		2.50975	3.70368	-0.609264	1.86805	0.0082711	0.0376695		3	3
FBgn0028687	Rpt1	Q7KMQ0		1.56042	1.57727	1.90098	1.67956	0.0174995	0.066295		3	3
FBgn0053113	Rtnl1	E1JHT6		NA	NA	NA	NA	NA	NA		0	0
FBgn0015806	S6k	Q94533		NA	NA	NA	NA	NA	NA		1	1
FBgn0000416	Sap-r	Q9Y125		0.701609	NA	0.524208	0.612909	0.47774	0.592228		3	2
FBgn0013334	Sap47	Q960T2		NA	NA	NA	NA	NA	NA		1	0
FBgn0025682	scf	Q9W0H8		NA	NA	NA	NA	NA	NA		1	0
FBgn0021765	scu	O18404		1.65707	-0.546753	0.884998	0.665105	0.345503	0.461037		3	3
FBgn0052654	Sec16	M9PHF1		NA	NA	NA	NA	NA	NA		1	0
FBgn0003360	sesB	Q26365		1.19442	2.61023	0.00568315	1.27011	0.0719937	0.161231		3	3
FBgn0032640	Sgt	Q9VJD4		1.27586	NA	NA	1.27586	0.29618	0.406883		2	2
FBgn0086656	shrb	Q8T0Q4		0.827797	NA	-0.362813	0.232492	0.787651	0.85278		3	2
FBgn0037643	skap	Q95U38		1.59982	3.16017	1.42609	2.06203	0.00358415	0.020294		3	3
FBgn0025637	skpA	O77430		1.27113	1.68996	NA	1.48055	0.0867718	0.180831		3	2
FBgn0037810	sle	Q8INM3		NA	NA	NA	NA	NA	NA		0	0
FBgn0003423	slgA	M9NHG9		NA	NA	NA	NA	NA	NA		0	0
FBgn0261790	SmE	Q9VLV5		NA	NA	NA	NA	NA	NA		1	0
FBgn0030026	sni	Q9W3H4		NA	NA	NA	NA	NA	NA		0	0
FBgn0016978	snRNP-U1-70K	M9PC89		NA	NA	NA	NA	NA	NA		1	0
FBgn0003462	Sod	M9PF91		0.761714	-0.125208	1.2446	0.627037	0.373787	0.492692		3	3
FBgn0264922	sp:O97102	O97102		0.176908	-0.74096	0.502005	-0.0206822	0.976587	0.976587		3	3
FBgn0001198	sp:P02283	P02283		0.450245	NA	3.01895	1.7346	0.0449231	0.120659		3	3
FBgn0266599	sp:P11147	P11147		1.53414	0.66281	1.77186	1.32294	0.0609703	0.142718		3	3
FBgn0266420	sp:P20240	P20240		NA	NA	NA	NA	NA	NA		0	0
FBgn0264855	sp:P91926	P91926		NA	NA	NA	NA	NA	NA		0	0
FBgn0265434	sp:Q59E58	Q99323		NA	1.38554	0.671409	1.02847	0.233769	0.354889		3	2
FBgn0265935	sp:Q7JVY0	Q7JVY0		NA	NA	NA	NA	NA	NA		1	0
FBgn0266268	sp:Q9V9S8	Q9V9S8		NA	NA	NA	NA	NA	NA		0	0
FBgn0266064	sp:Q9VFC8	Q9VFC8		NA	NA	NA	NA	NA	NA		0	0
FBgn0264848	sp:Q9VTY6	Q9VTY6		NA	NA	NA	NA	NA	NA		1	0
FBgn0010747	Srp54k	Q9V3D9		NA	NA	NA	NA	NA	NA		0	0
FBgn0039349	Ssadh	Q9VBP6		NA	NA	NA	NA	NA	NA		0	0
FBgn0027363	Stam	Q9XTL2		2.66491	1.0994	1.04655	1.60362	0.0232545	0.0767214		3	3
FBgn0001978	stc	P40798		NA	NA	NA	NA	NA	NA		0	0
FBgn0003676	T-cp1	A4V391		1.86509	0.545934	2.42673	1.61258	0.0224987	0.0751334		3	3
FBgn0023477	Tal	Q9W1G0		1.667	0.393593	2.10607	1.38889	0.0492137	0.126061		3	3
FBgn0033902	Tango7	Q7JVI3		2.47062	0.838167	1.72251	1.6771	0.017664	0.066295		3	3
FBgn0037632	Tcp-1eta	Q9VHL2		1.58303	0.63947	1.97485	1.39912	0.0475733	0.126061		3	3
FBgn0027329	Tcp-1zeta	Q9VXQ5		1.70452	-1.35694	0.694138	0.34724	0.622239	0.718652		3	3
FBgn0037874	Tctp	Q9VGS2		1.37442	0.460777	1.46395	1.09972	0.11912	0.217006		3	3
FBgn0261014	TER94	Q7KN62		1.05496	-0.497295	NA	0.278831	0.746661	0.814716		3	2
FBgn0010422	TfIIS	M9PFV9		NA	NA	NA	NA	NA	NA		1	0
FBgn0025352	Thiolase	Q9W1H8		3.49676	2.50643	0.0385364	2.01391	0.00443772	0.0232426		3	3
FBgn0035083	Tina-1	Q9W0Y1		NA	NA	NA	NA	NA	NA		1	0
FBgn0086355	Tpi	P29613		1.27158	-1.14822	0.594698	0.239352	0.734138	0.807359		3	3
FBgn0020370	TppII	Q9V6K1		1.84258	-1.5729	0.561823	0.277168	0.694115	0.775341		3	3
FBgn0015834	Trip1	O02195		1.67085	0.251562	1.47633	1.13291	0.108408	0.205534		3	3
FBgn0040070	Trx-2	Q9V429		2.53752	1.99416	1.6067	2.04613	0.00384802	0.0210037		3	3
FBgn0020653	Trxr-1	P91938		1.97932	1.34587	1.69327	1.67282	0.0179538	0.066295		3	3
FBgn0035631	Txl	Q9VRP3		NA	NA	NA	NA	NA	NA		0	0
FBgn0026083	tyf	Q9W4M7		1.72986	NA	2.85775	2.2938	0.00810721	0.0373288		3	2
FBgn0005411	U2af50	M9NF89		NA	NA	NA	NA	NA	NA		0	0
FBgn0023143	Uba1	Q8T0L3		1.46906	1.08121	1.43583	1.3287	0.0598576	0.141697		3	3
FBgn0015321	UbcD4	P52486		2.47537	1.3058	1.20177	1.66098	0.0187775	0.0667662		3	3
FBgn0027526	Ublcp1	Q9XZ16		NA	NA	NA	NA	NA	NA		1	0
FBgn0031057	Ubqn	Q9VWD9		NA	NA	NA	NA	NA	NA		1	0
FBgn0260008	Ucrh	A8Y535		1.59206	-0.393226	NA	0.599415	0.487481	0.598987		3	2
FBgn0035601	Uev1A	Q9VRL1		2.65675	NA	1.34506	2.0009	0.0208001	0.0708557		3	2
FBgn0086691	UK114	Q9V3W0		NA	NA	NA	NA	NA	NA		0	0
FBgn0025117	und	Q9VL89		2.93743	NA	1.97382	2.45563	0.00461443	0.0238697		3	2
FBgn0030366	Usp7	Q9VYQ8		0.975322	0.237965	1.65168	0.954989	0.175797	0.284397		3	3
FBgn0022097	Vha36-1	Q9V7D2		NA	NA	NA	NA	NA	NA		1	0
FBgn0262468	vib	Q9VDY8		2.74652	1.09601	NA	1.92126	0.0264128	0.0851304		3	2
FBgn0039402	vps2	Q9VBI3		1.5503	0.818648	1.25469	1.20788	0.0870273	0.180831		3	3
FBgn0034876	wmd	Q9W1N4		NA	NA	NA	NA	NA	NA		0	0
FBgn0040064	yip2	Q9VL70		2.15586	1.51601	0.913381	1.52842	0.0305131	0.0954104		3	3
FBgn0004045	Yp1	P02843		0.934602	NA	NA	0.934602	0.444001	0.563747		3	2
FBgn0005391	Yp2	P02844		0.593821	0.281001	NA	0.437411	0.612345	0.712702		3	3
FBgn0004047	Yp3	P06607		1.06897	0.177954	0.988372	0.745099	0.290659	0.404369		3	3
