# Supplementary material for: Global changes of the RNA-bound proteome during the maternal-to-zygotic transition in Drosophila
Source: Nat Commun. 2016 Jul 5;7:12128. doi: 10.1038/ncomms12128 (PMC4935972; doi:10.1038/ncomms12128)
Supplement: Supplementary Data 2 — Comparison of the Drosophila RNA interactome and RNA interactomes of other species [file ncomms12128-s3.xlsx]

## Sheet: flyHuman.txt
	Comparison of the Drosophila RNA interactome and RNA interactomes of other species
Column	Legend
1	Flybase gene identifier
2	Drosophila gene symbol
3	Column 3 indicates whether the protein is part of the RNA interactome
4	Column 4 indicates whether the fly protein has an ortholog in human and whether it is part of one of the human RNA interactomes. "NA" = no ortholog; "FALSE" = ortholog exists, but not an RBP in humans; "TRUE" = ortholog exists and it is an RBP in humans
5	Column 5 indicates whether the fly protein has an ortholog in mouse and whether it is part of the mouse RNA interactome. "NA" = no ortholog; "FALSE" = ortholog exists, but not an RBP in mouse; "TRUE" = ortholog exists and it is an RBP in mouse
6	Column 6 indicates whether the fly protein has an ortholog in the worm and whether it is part of the mouse RNA interactome. "NA" = no ortholog; "FALSE" = ortholog exists, but not an RBP in the worm; "TRUE" = ortholog exists and it is an RBP in the worm
7	Column 7 indicates whether the fly protein has an ortholog in yeast and whether it is part of the yeast RNA interactome. "NA" = no ortholog; "FALSE" = ortholog exists, but not an RBP in the yeast "TRUE" = ortholog exists and it is an RBP in yeast
8	Column 8 indicates whether the fly protein is associated with the GO term "RNA binding" or other RNA-related GO terms
9	Column 9 indicates whether the fly protein contains a known RNA binding domain (RBD)
1	2	3	4	5	6	7	8	9
FBgn	Symbol	Fly	Human	Mouse	Worm	Yeast	GO	RBD
FBgn0000028	acj6	FALSE	TRUE	FALSE	FALSE	NA	RNArelated	RBD unknown
FBgn0000042	Act5C	FALSE	NA	NA	NA	TRUE	unrelated	RBD unknown
FBgn0000043	Act42A	FALSE	NA	NA	NA	TRUE	unrelated	RBD unknown
FBgn0000044	Act57B	FALSE	FALSE	NA	NA	TRUE	unrelated	RBD unknown
FBgn0000045	Act79B	FALSE	NA	NA	NA	TRUE	unrelated	RBD unknown
FBgn0000046	Act87E	FALSE	FALSE	NA	NA	TRUE	unrelated	RBD unknown
FBgn0000047	Act88F	FALSE	NA	NA	NA	TRUE	unrelated	RBD unknown
FBgn0000052	ade2	FALSE	FALSE	FALSE	TRUE	TRUE	unrelated	RBD unknown
FBgn0000053	ade3	TRUE	FALSE	FALSE	FALSE	TRUE	unrelated	RBD unknown
FBgn0000055	Adh	FALSE	FALSE	FALSE	NA	TRUE	unrelated	RBD unknown
FBgn0000056	Adhr	FALSE	FALSE	FALSE	NA	TRUE	unrelated	RBD unknown
FBgn0000064	Ald	FALSE	TRUE	FALSE	TRUE	NA	unrelated	RBD unknown
FBgn0000100	RpLP0	FALSE	TRUE	FALSE	TRUE	TRUE	RNArelated	known RBD
FBgn0000109	Aprt	FALSE	FALSE	FALSE	TRUE	TRUE	unrelated	RBD unknown
FBgn0000114	aret	TRUE	TRUE	TRUE	FALSE	NA	RNAbinding	known RBD
FBgn0000115	Arf72A	FALSE	FALSE	FALSE	FALSE	TRUE	unrelated	RBD unknown
FBgn0000116	Argk	FALSE	FALSE	FALSE	TRUE	NA	unrelated	RBD unknown
FBgn0000146	aub	TRUE	NA	NA	FALSE	NA	RNAbinding	known RBD
FBgn0000150	awd	FALSE	TRUE	NA	FALSE	TRUE	unrelated	RBD unknown
FBgn0000181	bic	FALSE	TRUE	FALSE	TRUE	TRUE	unrelated	RBD unknown
FBgn0000182	BicC	FALSE	TRUE	FALSE	FALSE	TRUE	RNAbinding	known RBD
FBgn0000183	BicD	TRUE	FALSE	FALSE	FALSE	NA	unrelated	RBD unknown
FBgn0000239	bur	FALSE	FALSE	FALSE	FALSE	TRUE	unrelated	RBD unknown
FBgn0000244	by	FALSE	TRUE	FALSE	FALSE	NA	unrelated	RBD unknown
FBgn0000246	c(3)G	TRUE	NA	NA	NA	NA	unrelated	RBD unknown
FBgn0000259	CkIIbeta	TRUE	FALSE	FALSE	FALSE	FALSE	unrelated	RBD unknown
FBgn0000261	Cat	FALSE	FALSE	FALSE	TRUE	FALSE	unrelated	RBD unknown
FBgn0000317	ck	FALSE	FALSE	FALSE	FALSE	TRUE	unrelated	RBD unknown
FBgn0000319	Chc	FALSE	TRUE	FALSE	TRUE	TRUE	unrelated	RBD unknown
FBgn0000346	comt	FALSE	FALSE	FALSE	FALSE	TRUE	unrelated	RBD unknown
FBgn0000377	crn	FALSE	TRUE	FALSE	FALSE	FALSE	RNArelated	RBD unknown
FBgn0000392	cup	TRUE	NA	NA	NA	NA	RNAbinding	RBD unknown
FBgn0000405	CycB	TRUE	FALSE	FALSE	FALSE	FALSE	unrelated	RBD unknown
FBgn0000409	Cyt-c-p	FALSE	TRUE	FALSE	NA	FALSE	unrelated	RBD unknown
FBgn0000426	SmF	TRUE	FALSE	FALSE	NA	FALSE	RNArelated	known RBD
FBgn0000427	2001-12-01	TRUE	NA	NA	NA	NA	unrelated	RBD unknown
FBgn0000454	Dip-B	TRUE	FALSE	NA	TRUE	NA	unrelated	RBD unknown
FBgn0000556	Ef1alpha48D	TRUE	FALSE	TRUE	FALSE	FALSE	RNAbinding	known RBD
FBgn0000557	Ef1alpha100E	FALSE	TRUE	TRUE	FALSE	FALSE	RNAbinding	known RBD
FBgn0000559	Ef2b	TRUE	TRUE	TRUE	TRUE	FALSE	RNAbinding	known RBD
FBgn0000562	egl	TRUE	FALSE	FALSE	FALSE	NA	RNAbinding	RBD unknown
FBgn0000566	Eip55E	FALSE	FALSE	FALSE	TRUE	TRUE	unrelated	RBD unknown
FBgn0000579	Eno	FALSE	TRUE	TRUE	TRUE	FALSE	unrelated	RBD unknown
FBgn0000588	esc	FALSE	FALSE	TRUE	FALSE	NA	RNArelated	known RBD
FBgn0000629	E(z)	FALSE	FALSE	FALSE	FALSE	TRUE	RNArelated	RBD unknown
FBgn0000640	Fbp2	FALSE	FALSE	FALSE	NA	TRUE	unrelated	RBD unknown
FBgn0000667	Actn	FALSE	FALSE	TRUE	FALSE	NA	unrelated	RBD unknown
FBgn0000711	flw	FALSE	FALSE	FALSE	TRUE	TRUE	unrelated	RBD unknown
FBgn0000721	for	FALSE	FALSE	FALSE	TRUE	FALSE	unrelated	RBD unknown
FBgn0001087	g	FALSE	FALSE	FALSE	FALSE	TRUE	unrelated	RBD unknown
FBgn0001091	Gapdh1	FALSE	FALSE	FALSE	TRUE	TRUE	unrelated	RBD unknown
FBgn0001092	Gapdh2	FALSE	FALSE	FALSE	TRUE	TRUE	unrelated	RBD unknown
FBgn0001098	Gdh	FALSE	FALSE	FALSE	FALSE	TRUE	unrelated	RBD unknown
FBgn0001122	G-oalpha47A	FALSE	FALSE	FALSE	TRUE	FALSE	unrelated	RBD unknown
FBgn0001124	Got1	TRUE	FALSE	FALSE	TRUE	TRUE	unrelated	RBD unknown
FBgn0001125	Got2	TRUE	TRUE	FALSE	FALSE	TRUE	unrelated	RBD unknown
FBgn0001128	Gpdh	FALSE	FALSE	FALSE	TRUE	TRUE	unrelated	RBD unknown
FBgn0001142	Gs1	TRUE	FALSE	FALSE	FALSE	TRUE	unrelated	RBD unknown
FBgn0001145	Gs2	FALSE	FALSE	FALSE	FALSE	TRUE	unrelated	RBD unknown
FBgn0001149	GstD1	TRUE	FALSE	NA	NA	NA	unrelated	RBD unknown
FBgn0001186	Hex-A	FALSE	FALSE	TRUE	FALSE	TRUE	unrelated	RBD unknown
FBgn0001187	Hex-C	FALSE	FALSE	TRUE	FALSE	TRUE	unrelated	RBD unknown
FBgn0001197	His2Av	TRUE	FALSE	FALSE	TRUE	TRUE	unrelated	RBD unknown
FBgn0001208	Hn	FALSE	FALSE	FALSE	TRUE	NA	unrelated	RBD unknown
FBgn0001215	Hrb98DE	TRUE	TRUE	TRUE	TRUE	TRUE	RNAbinding	known RBD
FBgn0001216	Hsc70-1	FALSE	TRUE	TRUE	TRUE	TRUE	unrelated	RBD unknown
FBgn0001217	Hsc70-2	FALSE	FALSE	NA	NA	TRUE	unrelated	RBD unknown
FBgn0001218	Hsc70-3	FALSE	TRUE	TRUE	TRUE	TRUE	unrelated	RBD unknown
FBgn0001219	Hsc70-4	FALSE	TRUE	NA	NA	NA	unrelated	RBD unknown
FBgn0001220	Hsc70-5	FALSE	TRUE	FALSE	TRUE	TRUE	unrelated	RBD unknown
FBgn0001223	Hsp22	FALSE	FALSE	FALSE	TRUE	NA	unrelated	RBD unknown
FBgn0001224	Hsp23	FALSE	FALSE	FALSE	TRUE	NA	unrelated	RBD unknown
FBgn0001225	Hsp26	FALSE	FALSE	FALSE	TRUE	NA	unrelated	RBD unknown
FBgn0001226	Hsp27	FALSE	FALSE	FALSE	TRUE	NA	unrelated	RBD unknown
FBgn0001227	Hsp67Ba	FALSE	FALSE	FALSE	TRUE	NA	unrelated	RBD unknown
FBgn0001228	Hsp67Bb	FALSE	FALSE	FALSE	NA	TRUE	unrelated	RBD unknown
FBgn0001229	Hsp67Bc	FALSE	FALSE	FALSE	TRUE	NA	unrelated	RBD unknown
FBgn0001230	Hsp68	FALSE	FALSE	NA	NA	TRUE	unrelated	RBD unknown
FBgn0001233	Hsp83	FALSE	TRUE	TRUE	TRUE	TRUE	RNArelated	RBD unknown
FBgn0001248	Idh	FALSE	TRUE	FALSE	FALSE	TRUE	unrelated	RBD unknown
FBgn0001258	ImpL3	FALSE	TRUE	FALSE	TRUE	NA	unrelated	RBD unknown
FBgn0001291	Jra	FALSE	TRUE	FALSE	NA	NA	RNArelated	RBD unknown
FBgn0001308	Khc	FALSE	FALSE	FALSE	TRUE	FALSE	unrelated	RBD unknown
FBgn0001330	kz	FALSE	FALSE	FALSE	FALSE	TRUE	unrelated	known RBD
FBgn0001565	Hlc	FALSE	TRUE	TRUE	FALSE	TRUE	RNArelated	known RBD
FBgn0001624	dlg1	FALSE	FALSE	FALSE	FALSE	TRUE	unrelated	RBD unknown
FBgn0001942	eIF-4a	TRUE	TRUE	TRUE	TRUE	TRUE	RNAbinding	known RBD
FBgn0001961	Sop2	FALSE	FALSE	FALSE	FALSE	TRUE	unrelated	known RBD
FBgn0001977	l(2)35Bg	FALSE	FALSE	FALSE	TRUE	FALSE	unrelated	RBD unknown
FBgn0001978	stc	FALSE	TRUE	FALSE	FALSE	FALSE	RNArelated	known RBD
FBgn0001986	l(2)35Df	FALSE	TRUE	TRUE	NA	TRUE	RNArelated	known RBD
FBgn0001995	mRpL4	FALSE	TRUE	FALSE	FALSE	NA	RNArelated	known RBD
FBgn0002031	l(2)37Cc	FALSE	FALSE	FALSE	TRUE	FALSE	unrelated	RBD unknown
FBgn0002044	swm	TRUE	TRUE	TRUE	FALSE	NA	RNArelated	known RBD
FBgn0002069	Aats-asp	FALSE	TRUE	FALSE	TRUE	TRUE	RNArelated	known RBD
FBgn0002183	dre4	TRUE	TRUE	FALSE	FALSE	TRUE	RNArelated	RBD unknown
FBgn0002284	Pros26	TRUE	TRUE	FALSE	FALSE	TRUE	unrelated	RBD unknown
FBgn0002413	dco	FALSE	TRUE	FALSE	FALSE	TRUE	unrelated	RBD unknown
FBgn0002525	Lam	FALSE	FALSE	FALSE	TRUE	NA	RNArelated	RBD unknown
FBgn0002542	lds	TRUE	FALSE	FALSE	FALSE	FALSE	RNArelated	known RBD
FBgn0002579	RpL36	FALSE	TRUE	FALSE	TRUE	TRUE	RNArelated	known RBD
FBgn0002590	RpS5a	FALSE	TRUE	TRUE	TRUE	TRUE	RNAbinding	known RBD
FBgn0002593	RpLP1	FALSE	FALSE	FALSE	TRUE	NA	RNArelated	known RBD
FBgn0002607	RpL19	FALSE	TRUE	TRUE	TRUE	TRUE	RNArelated	known RBD
FBgn0002622	RpS3	TRUE	TRUE	TRUE	TRUE	TRUE	RNAbinding	known RBD
FBgn0002626	RpL32	FALSE	TRUE	TRUE	FALSE	TRUE	RNArelated	known RBD
FBgn0002645	Map205	TRUE	NA	NA	NA	NA	unrelated	RBD unknown
FBgn0002719	Men	FALSE	FALSE	FALSE	FALSE	TRUE	unrelated	RBD unknown
FBgn0002736	mago	FALSE	TRUE	FALSE	TRUE	NA	RNArelated	RBD unknown
FBgn0002773	Mlc2	FALSE	FALSE	FALSE	TRUE	NA	unrelated	RBD unknown
FBgn0002774	mle	FALSE	TRUE	TRUE	TRUE	TRUE	RNAbinding	known RBD
FBgn0002780	mod	TRUE	NA	NA	NA	NA	RNAbinding	known RBD
FBgn0002787	Mov34	TRUE	FALSE	FALSE	FALSE	TRUE	unrelated	RBD unknown
FBgn0002789	Mp20	FALSE	TRUE	TRUE	FALSE	FALSE	unrelated	RBD unknown
FBgn0002899	mus301	FALSE	FALSE	FALSE	FALSE	TRUE	RNArelated	known RBD
FBgn0002905	mus308	FALSE	FALSE	FALSE	FALSE	TRUE	unrelated	known RBD
FBgn0002921	Atpalpha	FALSE	TRUE	FALSE	FALSE	FALSE	unrelated	RBD unknown
FBgn0002938	ninaC	FALSE	FALSE	FALSE	NA	TRUE	unrelated	RBD unknown
FBgn0003023	otu	FALSE	TRUE	FALSE	NA	NA	unrelated	RBD unknown
FBgn0003062	Fib	FALSE	TRUE	TRUE	TRUE	TRUE	RNAbinding	known RBD
FBgn0003071	Pfk	TRUE	FALSE	FALSE	FALSE	TRUE	unrelated	RBD unknown
FBgn0003074	Pgi	FALSE	FALSE	FALSE	FALSE	TRUE	unrelated	RBD unknown
FBgn0003076	Pgm	FALSE	FALSE	FALSE	NA	TRUE	unrelated	RBD unknown
FBgn0003091	Pkc53E	FALSE	FALSE	FALSE	TRUE	FALSE	unrelated	RBD unknown
FBgn0003124	polo	TRUE	FALSE	FALSE	FALSE	FALSE	unrelated	RBD unknown
FBgn0003132	Pp1-13C	FALSE	TRUE	FALSE	TRUE	TRUE	unrelated	RBD unknown
FBgn0003134	Pp1alpha-96A	FALSE	TRUE	FALSE	TRUE	TRUE	unrelated	RBD unknown
FBgn0003137	Ppn	FALSE	FALSE	FALSE	TRUE	NA	unrelated	RBD unknown
FBgn0003138	Ptp61F	FALSE	TRUE	NA	NA	NA	unrelated	RBD unknown
FBgn0003140	PpY-55A	FALSE	NA	NA	FALSE	TRUE	unrelated	RBD unknown
FBgn0003162	Pu	FALSE	FALSE	FALSE	FALSE	TRUE	unrelated	RBD unknown
FBgn0003165	pum	TRUE	TRUE	TRUE	TRUE	TRUE	RNAbinding	known RBD
FBgn0003178	PyK	FALSE	TRUE	NA	NA	NA	unrelated	RBD unknown
FBgn0003189	r	FALSE	FALSE	FALSE	FALSE	TRUE	unrelated	RBD unknown
FBgn0003204	ras	TRUE	FALSE	FALSE	NA	TRUE	unrelated	RBD unknown
FBgn0003205	Ras85D	FALSE	FALSE	FALSE	TRUE	TRUE	RNArelated	RBD unknown
FBgn0003206	Ras64B	FALSE	FALSE	FALSE	FALSE	TRUE	unrelated	RBD unknown
FBgn0003227	rec	FALSE	FALSE	FALSE	NA	TRUE	unrelated	RBD unknown
FBgn0003256	rl	TRUE	FALSE	FALSE	FALSE	TRUE	RNArelated	RBD unknown
FBgn0003257	r-l	TRUE	FALSE	FALSE	FALSE	FALSE	unrelated	RBD unknown
FBgn0003261	Rm62	FALSE	TRUE	TRUE	FALSE	TRUE	RNAbinding	known RBD
FBgn0003274	RpLP2	TRUE	FALSE	FALSE	TRUE	TRUE	RNArelated	known RBD
FBgn0003277	RpII215	FALSE	TRUE	NA	TRUE	FALSE	RNArelated	RBD unknown
FBgn0003278	RpI135	FALSE	FALSE	FALSE	FALSE	TRUE	RNArelated	RBD unknown
FBgn0003279	RpL4	TRUE	TRUE	FALSE	TRUE	TRUE	RNArelated	known RBD
FBgn0003321	sbr	FALSE	TRUE	TRUE	FALSE	NA	RNAbinding	known RBD
FBgn0003346	RanGap	TRUE	FALSE	FALSE	FALSE	TRUE	unrelated	RBD unknown
FBgn0003360	sesB	FALSE	TRUE	FALSE	FALSE	TRUE	unrelated	RBD unknown
FBgn0003371	sgg	FALSE	FALSE	FALSE	TRUE	FALSE	RNArelated	RBD unknown
FBgn0003392	shi	FALSE	FALSE	FALSE	TRUE	TRUE	unrelated	RBD unknown
FBgn0003401	shu	FALSE	FALSE	FALSE	FALSE	TRUE	unrelated	RBD unknown
FBgn0003423	slgA	FALSE	FALSE	FALSE	TRUE	FALSE	unrelated	RBD unknown
FBgn0003435	sm	FALSE	TRUE	TRUE	FALSE	NA	RNAbinding	known RBD
FBgn0003447	sn	FALSE	TRUE	FALSE	NA	NA	unrelated	RBD unknown
FBgn0003449	snf	TRUE	TRUE	FALSE	FALSE	FALSE	RNAbinding	known RBD
FBgn0003462	Sod	FALSE	FALSE	NA	NA	TRUE	unrelated	RBD unknown
FBgn0003483	spn-E	FALSE	FALSE	FALSE	NA	TRUE	RNArelated	known RBD
FBgn0003514	sqh	FALSE	FALSE	FALSE	TRUE	NA	unrelated	RBD unknown
FBgn0003517	sta	TRUE	TRUE	TRUE	TRUE	TRUE	RNArelated	known RBD
FBgn0003520	stau	TRUE	TRUE	FALSE	FALSE	NA	RNAbinding	known RBD
FBgn0003557	Su(dx)	FALSE	FALSE	FALSE	FALSE	TRUE	unrelated	RBD unknown
FBgn0003559	su(f)	FALSE	TRUE	FALSE	FALSE	TRUE	RNArelated	RBD unknown
FBgn0003575	su(s)	FALSE	TRUE	TRUE	FALSE	NA	RNAbinding	RBD unknown
FBgn0003607	Su(var)205	TRUE	FALSE	FALSE	NA	NA	RNAbinding	RBD unknown
FBgn0003656	sws	FALSE	FALSE	FALSE	TRUE	FALSE	unrelated	RBD unknown
FBgn0003676	T-cp1	FALSE	TRUE	FALSE	TRUE	TRUE	unrelated	RBD unknown
FBgn0003687	Tbp	FALSE	FALSE	FALSE	FALSE	TRUE	RNArelated	RBD unknown
FBgn0003714	tko	FALSE	TRUE	FALSE	FALSE	FALSE	RNArelated	RBD unknown
FBgn0003721	Tm1	TRUE	FALSE	FALSE	FALSE	NA	unrelated	RBD unknown
FBgn0003732	Top2	TRUE	TRUE	FALSE	TRUE	TRUE	RNAbinding	RBD unknown
FBgn0003742	tra2	FALSE	TRUE	TRUE	FALSE	NA	RNAbinding	known RBD
FBgn0003862	trx	FALSE	FALSE	FALSE	NA	TRUE	RNArelated	RBD unknown
FBgn0003884	alphaTub84B	FALSE	FALSE	FALSE	NA	TRUE	unrelated	RBD unknown
FBgn0003885	alphaTub84D	FALSE	FALSE	FALSE	NA	TRUE	unrelated	RBD unknown
FBgn0003886	alphaTub85E	FALSE	FALSE	FALSE	NA	TRUE	unrelated	RBD unknown
FBgn0003887	betaTub56D	FALSE	FALSE	TRUE	NA	TRUE	unrelated	RBD unknown
FBgn0003888	betaTub60D	FALSE	NA	TRUE	NA	TRUE	unrelated	RBD unknown
FBgn0003889	betaTub85D	FALSE	FALSE	TRUE	NA	TRUE	unrelated	RBD unknown
FBgn0003890	betaTub97EF	FALSE	NA	TRUE	TRUE	TRUE	unrelated	RBD unknown
FBgn0003891	tud	TRUE	FALSE	FALSE	NA	NA	RNArelated	RBD unknown
FBgn0003942	RpS27A	FALSE	TRUE	FALSE	TRUE	TRUE	RNArelated	known RBD
FBgn0003943	Ubi-p63E	FALSE	FALSE	TRUE	NA	FALSE	unrelated	RBD unknown
FBgn0003977	vir	FALSE	TRUE	FALSE	NA	NA	RNArelated	RBD unknown
FBgn0004028	wupA	FALSE	NA	NA	TRUE	NA	unrelated	RBD unknown
FBgn0004057	Zw	FALSE	FALSE	FALSE	TRUE	TRUE	unrelated	RBD unknown
FBgn0004066	Pros28.1	FALSE	FALSE	FALSE	TRUE	TRUE	unrelated	RBD unknown
FBgn0004103	Pp1-87B	FALSE	TRUE	FALSE	TRUE	TRUE	unrelated	RBD unknown
FBgn0004106	cdc2	FALSE	FALSE	FALSE	TRUE	TRUE	RNArelated	RBD unknown
FBgn0004107	cdc2c	FALSE	FALSE	FALSE	NA	TRUE	unrelated	RBD unknown
FBgn0004108	Nrt	TRUE	NA	NA	NA	NA	unrelated	RBD unknown
FBgn0004169	up	FALSE	NA	NA	TRUE	NA	unrelated	RBD unknown
FBgn0004177	mts	TRUE	FALSE	NA	FALSE	FALSE	unrelated	RBD unknown
FBgn0004179	Csp	FALSE	FALSE	FALSE	NA	TRUE	unrelated	RBD unknown
FBgn0004227	nonA	TRUE	TRUE	TRUE	FALSE	NA	RNAbinding	known RBD
FBgn0004237	Hrb87F	TRUE	TRUE	TRUE	TRUE	TRUE	RNAbinding	known RBD
FBgn0004362	HmgD	TRUE	TRUE	FALSE	NA	TRUE	unrelated	RBD unknown
FBgn0004363	porin	FALSE	FALSE	FALSE	TRUE	TRUE	unrelated	RBD unknown
FBgn0004367	mei-41	FALSE	TRUE	FALSE	NA	FALSE	unrelated	RBD unknown
FBgn0004374	neb	FALSE	FALSE	FALSE	NA	TRUE	unrelated	RBD unknown
FBgn0004378	Klp61F	TRUE	FALSE	FALSE	FALSE	FALSE	unrelated	RBD unknown
FBgn0004379	Klp67A	FALSE	FALSE	FALSE	NA	TRUE	unrelated	RBD unknown
FBgn0004387	Klp98A	FALSE	FALSE	FALSE	NA	TRUE	unrelated	RBD unknown
FBgn0004395	unk	FALSE	TRUE	FALSE	FALSE	NA	unrelated	known RBD
FBgn0004401	Pep	TRUE	NA	NA	NA	NA	RNAbinding	known RBD
FBgn0004403	RpS14a	FALSE	TRUE	TRUE	TRUE	TRUE	RNArelated	known RBD
FBgn0004404	RpS14b	FALSE	TRUE	TRUE	TRUE	TRUE	unrelated	RBD unknown
FBgn0004419	me31B	TRUE	TRUE	TRUE	TRUE	TRUE	RNAbinding	known RBD
FBgn0004432	Cyp1	FALSE	TRUE	NA	NA	TRUE	unrelated	RBD unknown
FBgn0004463	RpIII128	FALSE	FALSE	FALSE	FALSE	TRUE	RNArelated	RBD unknown
FBgn0004507	GlyP	FALSE	FALSE	FALSE	FALSE	TRUE	unrelated	RBD unknown
FBgn0004556	Dbp73D	FALSE	TRUE	TRUE	TRUE	TRUE	RNArelated	known RBD
FBgn0004574	Rop	FALSE	TRUE	FALSE	FALSE	TRUE	unrelated	RBD unknown
FBgn0004581	bgcn	FALSE	TRUE	FALSE	NA	TRUE	unrelated	RBD unknown
FBgn0004584	Rrp1	TRUE	TRUE	FALSE	FALSE	FALSE	RNArelated	RBD unknown
FBgn0004587	B52	FALSE	TRUE	TRUE	TRUE	TRUE	RNAbinding	known RBD
FBgn0004638	drk	FALSE	TRUE	FALSE	NA	NA	RNArelated	RBD unknown
FBgn0004654	Pgd	TRUE	FALSE	FALSE	TRUE	TRUE	unrelated	RBD unknown
FBgn0004784	inaC	FALSE	FALSE	NA	TRUE	FALSE	unrelated	RBD unknown
FBgn0004828	His3.3B	FALSE	FALSE	NA	TRUE	FALSE	unrelated	RBD unknown
FBgn0004838	Hrb27C	TRUE	TRUE	TRUE	NA	NA	RNAbinding	known RBD
FBgn0004856	Bx42	FALSE	TRUE	FALSE	TRUE	FALSE	RNArelated	RBD unknown
FBgn0004867	RpS2	TRUE	TRUE	TRUE	TRUE	TRUE	RNAbinding	known RBD
FBgn0004868	Gdi	FALSE	TRUE	TRUE	FALSE	TRUE	unrelated	RBD unknown
FBgn0004875	enc	TRUE	TRUE	TRUE	FALSE	NA	unrelated	known RBD
FBgn0004888	Scsalpha	FALSE	TRUE	FALSE	TRUE	TRUE	unrelated	RBD unknown
FBgn0004889	tws	TRUE	FALSE	FALSE	FALSE	FALSE	unrelated	RBD unknown
FBgn0004901	Prat	FALSE	FALSE	FALSE	FALSE	TRUE	unrelated	RBD unknown
FBgn0004903	Rb97D	TRUE	TRUE	TRUE	TRUE	TRUE	RNAbinding	known RBD
FBgn0004907	14-3-3zeta	TRUE	TRUE	FALSE	TRUE	TRUE	unrelated	RBD unknown
FBgn0004913	Gnf1	TRUE	FALSE	FALSE	FALSE	TRUE	unrelated	RBD unknown
FBgn0004924	Top1	FALSE	TRUE	FALSE	FALSE	FALSE	unrelated	RBD unknown
FBgn0004926	eIF-2beta	TRUE	TRUE	FALSE	TRUE	TRUE	RNAbinding	RBD unknown
FBgn0005278	Sam-S	FALSE	FALSE	FALSE	TRUE	TRUE	unrelated	RBD unknown
FBgn0005411	U2af50	FALSE	TRUE	TRUE	FALSE	NA	RNAbinding	known RBD
FBgn0005533	RpS17	FALSE	TRUE	FALSE	TRUE	TRUE	RNArelated	known RBD
FBgn0005585	Crc	FALSE	TRUE	FALSE	TRUE	FALSE	unrelated	RBD unknown
FBgn0005586	Rab3	FALSE	FALSE	FALSE	FALSE	TRUE	unrelated	RBD unknown
FBgn0005593	RpL7	TRUE	TRUE	TRUE	TRUE	TRUE	RNAbinding	known RBD
FBgn0005634	zip	FALSE	TRUE	NA	NA	NA	unrelated	RBD unknown
FBgn0005648	Pabp2	TRUE	TRUE	TRUE	FALSE	TRUE	RNAbinding	known RBD
FBgn0005649	Rox8	TRUE	TRUE	TRUE	FALSE	TRUE	RNAbinding	known RBD
FBgn0005655	mus209	FALSE	FALSE	FALSE	TRUE	TRUE	unrelated	RBD unknown
FBgn0005671	Vha55	FALSE	FALSE	FALSE	TRUE	TRUE	unrelated	RBD unknown
FBgn0005674	Aats-glupro	FALSE	NA	FALSE	FALSE	TRUE	RNArelated	RBD unknown
FBgn0005778	PpD5	FALSE	NA	NA	FALSE	TRUE	unrelated	RBD unknown
FBgn0005779	PpD6	FALSE	NA	NA	NA	TRUE	unrelated	RBD unknown
FBgn0008635	betaCop	FALSE	FALSE	FALSE	FALSE	TRUE	unrelated	RBD unknown
FBgn0010078	RpL23	TRUE	TRUE	TRUE	TRUE	TRUE	RNArelated	known RBD
FBgn0010100	Acon	TRUE	FALSE	FALSE	TRUE	FALSE	unrelated	RBD unknown
FBgn0010173	RpA-70	TRUE	FALSE	FALSE	TRUE	TRUE	unrelated	RBD unknown
FBgn0010198	RpS15Aa	FALSE	TRUE	FALSE	FALSE	TRUE	RNArelated	known RBD
FBgn0010213	Sod2	FALSE	FALSE	FALSE	TRUE	FALSE	unrelated	RBD unknown
FBgn0010215	alpha-Cat	FALSE	TRUE	TRUE	FALSE	NA	unrelated	RBD unknown
FBgn0010217	ATPsyn-beta	FALSE	TRUE	FALSE	TRUE	TRUE	unrelated	RBD unknown
FBgn0010220	Dbp45A	FALSE	TRUE	TRUE	FALSE	FALSE	RNArelated	known RBD
FBgn0010222	Nmdmc	FALSE	FALSE	FALSE	NA	TRUE	unrelated	RBD unknown
FBgn0010228	HmgZ	FALSE	TRUE	FALSE	NA	TRUE	unrelated	RBD unknown
FBgn0010247	Parp	TRUE	TRUE	FALSE	FALSE	NA	RNArelated	RBD unknown
FBgn0010258	Rbp4	FALSE	NA	TRUE	TRUE	TRUE	RNAbinding	known RBD
FBgn0010263	Rbp9	TRUE	TRUE	TRUE	FALSE	TRUE	RNAbinding	known RBD
FBgn0010265	RpS13	FALSE	TRUE	FALSE	TRUE	TRUE	RNArelated	known RBD
FBgn0010269	Dsor1	FALSE	FALSE	FALSE	TRUE	FALSE	RNArelated	RBD unknown
FBgn0010278	Ssrp	FALSE	TRUE	NA	NA	TRUE	RNAbinding	RBD unknown
FBgn0010282	TfIIFalpha	FALSE	TRUE	TRUE	FALSE	NA	RNArelated	RBD unknown
FBgn0010287	Trf	FALSE	NA	NA	NA	TRUE	RNArelated	RBD unknown
FBgn0010292	bys	FALSE	TRUE	TRUE	FALSE	TRUE	unrelated	RBD unknown
FBgn0010300	brat	TRUE	FALSE	FALSE	FALSE	NA	RNArelated	RBD unknown
FBgn0010314	Cks30A	FALSE	NA	NA	FALSE	TRUE	unrelated	RBD unknown
FBgn0010348	Arf79F	FALSE	TRUE	FALSE	TRUE	TRUE	unrelated	RBD unknown
FBgn0010352	Nc73EF	FALSE	FALSE	FALSE	TRUE	TRUE	unrelated	RBD unknown
FBgn0010379	Akt1	FALSE	FALSE	FALSE	TRUE	TRUE	unrelated	RBD unknown
FBgn0010387	Dbi	FALSE	FALSE	NA	TRUE	FALSE	unrelated	RBD unknown
FBgn0010391	Gtp-bp	FALSE	TRUE	FALSE	FALSE	FALSE	RNAbinding	RBD unknown
FBgn0010397	LamC	FALSE	FALSE	FALSE	TRUE	NA	unrelated	RBD unknown
FBgn0010408	RpS9	TRUE	TRUE	FALSE	TRUE	TRUE	RNAbinding	known RBD
FBgn0010409	RpL18A	TRUE	TRUE	TRUE	TRUE	TRUE	RNArelated	known RBD
FBgn0010411	RpS18	FALSE	TRUE	TRUE	FALSE	TRUE	RNAbinding	known RBD
FBgn0010412	RpS19a	TRUE	TRUE	TRUE	TRUE	TRUE	RNArelated	known RBD
FBgn0010422	TfIIS	FALSE	FALSE	TRUE	FALSE	FALSE	RNArelated	RBD unknown
FBgn0010434	cora	FALSE	TRUE	FALSE	NA	NA	unrelated	RBD unknown
FBgn0010438	mtSSB	TRUE	TRUE	FALSE	NA	NA	unrelated	RBD unknown
FBgn0010488	NAT1	TRUE	TRUE	TRUE	NA	TRUE	RNAbinding	known RBD
FBgn0010516	wal	TRUE	FALSE	FALSE	TRUE	TRUE	unrelated	RBD unknown
FBgn0010520	Bka	FALSE	TRUE	FALSE	FALSE	FALSE	RNArelated	RBD unknown
FBgn0010531	CCS	FALSE	FALSE	FALSE	NA	TRUE	unrelated	RBD unknown
FBgn0010548	Aldh-III	TRUE	FALSE	FALSE	FALSE	FALSE	unrelated	RBD unknown
FBgn0010551	l(2)03709	FALSE	FALSE	FALSE	TRUE	FALSE	unrelated	RBD unknown
FBgn0010591	Sply	FALSE	FALSE	FALSE	TRUE	FALSE	unrelated	RBD unknown
FBgn0010602	lwr	FALSE	TRUE	FALSE	FALSE	FALSE	unrelated	RBD unknown
FBgn0010611	Hmgs	FALSE	FALSE	FALSE	FALSE	TRUE	unrelated	RBD unknown
FBgn0010621	Cct5	FALSE	FALSE	FALSE	FALSE	TRUE	unrelated	RBD unknown
FBgn0010638	Sec61beta	FALSE	TRUE	TRUE	FALSE	NA	unrelated	RBD unknown
FBgn0010660	Nup214	TRUE	FALSE	FALSE	FALSE	NA	RNArelated	RBD unknown
FBgn0010747	Srp54k	FALSE	TRUE	FALSE	FALSE	TRUE	RNAbinding	RBD unknown
FBgn0010770	ppan	FALSE	TRUE	TRUE	FALSE	FALSE	unrelated	known RBD
FBgn0010772	Xe7	FALSE	TRUE	FALSE	FALSE	NA	unrelated	RBD unknown
FBgn0010774	Ref1	TRUE	TRUE	TRUE	NA	NA	RNAbinding	known RBD
FBgn0010803	Aats-trp	FALSE	FALSE	FALSE	FALSE	TRUE	RNArelated	known RBD
FBgn0010812	unc-45	TRUE	FALSE	FALSE	FALSE	NA	unrelated	RBD unknown
FBgn0010926	l(3)07882	FALSE	TRUE	FALSE	FALSE	TRUE	RNAbinding	RBD unknown
FBgn0011016	SsRbeta	FALSE	FALSE	FALSE	TRUE	NA	RNArelated	RBD unknown
FBgn0011202	dia	FALSE	TRUE	FALSE	FALSE	NA	unrelated	RBD unknown
FBgn0011206	bol	TRUE	FALSE	TRUE	TRUE	NA	RNAbinding	known RBD
FBgn0011211	blw	FALSE	TRUE	FALSE	TRUE	TRUE	unrelated	RBD unknown
FBgn0011217	eff	FALSE	FALSE	TRUE	FALSE	FALSE	unrelated	RBD unknown
FBgn0011224	heph	TRUE	TRUE	TRUE	FALSE	NA	RNAbinding	known RBD
FBgn0011225	jar	FALSE	FALSE	FALSE	FALSE	TRUE	unrelated	RBD unknown
FBgn0011244	Hsp60B	FALSE	TRUE	FALSE	TRUE	TRUE	unrelated	RBD unknown
FBgn0011270	Pglym87	FALSE	FALSE	FALSE	NA	TRUE	unrelated	RBD unknown
FBgn0011272	RpL13	FALSE	TRUE	TRUE	TRUE	TRUE	RNArelated	known RBD
FBgn0011284	RpS4	TRUE	TRUE	TRUE	TRUE	TRUE	RNAbinding	known RBD
FBgn0011296	l(2)efl	FALSE	FALSE	FALSE	TRUE	NA	unrelated	RBD unknown
FBgn0011305	Rsf1	TRUE	TRUE	NA	TRUE	TRUE	RNAbinding	known RBD
FBgn0011327	Uch-L3	TRUE	TRUE	FALSE	TRUE	NA	unrelated	RBD unknown
FBgn0011336	OstStt3	FALSE	FALSE	FALSE	TRUE	TRUE	unrelated	RBD unknown
FBgn0011571	caz	TRUE	TRUE	TRUE	NA	NA	RNAbinding	known RBD
FBgn0011586	e(r)	FALSE	TRUE	FALSE	FALSE	NA	RNArelated	RBD unknown
FBgn0011596	fzo	FALSE	FALSE	FALSE	TRUE	NA	unrelated	RBD unknown
FBgn0011604	Iswi	FALSE	FALSE	NA	TRUE	FALSE	RNArelated	known RBD
FBgn0011638	La	TRUE	TRUE	TRUE	FALSE	TRUE	RNAbinding	known RBD
FBgn0011640	lark	TRUE	TRUE	TRUE	FALSE	NA	RNAbinding	known RBD
FBgn0011642	Zyx	FALSE	TRUE	FALSE	FALSE	NA	unrelated	RBD unknown
FBgn0011661	Moe	FALSE	TRUE	TRUE	FALSE	NA	unrelated	RBD unknown
FBgn0011666	msi	TRUE	NA	NA	NA	NA	RNAbinding	known RBD
FBgn0011676	Nos	FALSE	FALSE	FALSE	NA	TRUE	unrelated	RBD unknown
FBgn0011693	Pdh	FALSE	FALSE	FALSE	NA	TRUE	unrelated	RBD unknown
FBgn0011703	RnrL	FALSE	FALSE	FALSE	TRUE	TRUE	unrelated	RBD unknown
FBgn0011704	RnrS	FALSE	FALSE	FALSE	FALSE	TRUE	unrelated	RBD unknown
FBgn0011710	2001-09-01	FALSE	FALSE	FALSE	NA	TRUE	unrelated	RBD unknown
FBgn0011725	twin	FALSE	FALSE	FALSE	FALSE	TRUE	RNArelated	RBD unknown
FBgn0011726	tsr	TRUE	NA	NA	FALSE	NA	unrelated	RBD unknown
FBgn0011742	Arp14D	FALSE	FALSE	FALSE	TRUE	TRUE	unrelated	RBD unknown
FBgn0011743	Arp53D	FALSE	FALSE	NA	NA	TRUE	unrelated	RBD unknown
FBgn0011745	Arp87C	FALSE	FALSE	FALSE	FALSE	TRUE	unrelated	RBD unknown
FBgn0011761	dhd	FALSE	TRUE	NA	FALSE	TRUE	unrelated	RBD unknown
FBgn0011764	Dsp1	TRUE	TRUE	TRUE	FALSE	TRUE	RNArelated	RBD unknown
FBgn0011768	Fdh	FALSE	FALSE	FALSE	TRUE	FALSE	unrelated	RBD unknown
FBgn0011774	Irbp	FALSE	TRUE	FALSE	FALSE	FALSE	unrelated	RBD unknown
FBgn0011787	mRpL12	TRUE	FALSE	FALSE	FALSE	FALSE	RNArelated	known RBD
FBgn0011802	Gem3	FALSE	FALSE	FALSE	FALSE	TRUE	RNArelated	known RBD
FBgn0011817	nmo	FALSE	FALSE	FALSE	FALSE	TRUE	unrelated	RBD unknown
FBgn0011822	pcl	FALSE	FALSE	FALSE	TRUE	TRUE	unrelated	RBD unknown
FBgn0011824	CG4038	TRUE	TRUE	TRUE	TRUE	TRUE	RNAbinding	known RBD
FBgn0011837	Tis11	TRUE	TRUE	TRUE	FALSE	FALSE	RNAbinding	known RBD
FBgn0012036	Aldh	FALSE	FALSE	FALSE	NA	TRUE	unrelated	RBD unknown
FBgn0012051	CalpA	FALSE	FALSE	FALSE	TRUE	NA	RNArelated	RBD unknown
FBgn0013269	FK506-bp1	FALSE	FALSE	FALSE	NA	TRUE	unrelated	RBD unknown
FBgn0013275	Hsp70Aa	FALSE	FALSE	NA	FALSE	TRUE	unrelated	RBD unknown
FBgn0013276	Hsp70Ab	FALSE	FALSE	NA	NA	TRUE	unrelated	RBD unknown
FBgn0013277	Hsp70Ba	FALSE	FALSE	NA	FALSE	TRUE	unrelated	RBD unknown
FBgn0013278	Hsp70Bb	FALSE	FALSE	NA	FALSE	TRUE	unrelated	RBD unknown
FBgn0013279	Hsp70Bc	FALSE	FALSE	NA	NA	TRUE	unrelated	RBD unknown
FBgn0013325	RpL11	FALSE	TRUE	TRUE	TRUE	TRUE	RNArelated	known RBD
FBgn0013435	cdc2rk	FALSE	FALSE	FALSE	NA	TRUE	RNArelated	RBD unknown
FBgn0013726	pnut	FALSE	FALSE	FALSE	FALSE	TRUE	unrelated	RBD unknown
FBgn0013733	shot	FALSE	TRUE	FALSE	FALSE	NA	unrelated	RBD unknown
FBgn0013749	Arf102F	FALSE	FALSE	FALSE	FALSE	TRUE	unrelated	RBD unknown
FBgn0013750	Arf51F	FALSE	FALSE	FALSE	FALSE	TRUE	unrelated	RBD unknown
FBgn0013756	Mtor	FALSE	TRUE	FALSE	NA	TRUE	RNArelated	RBD unknown
FBgn0013759	CASK	FALSE	FALSE	FALSE	FALSE	TRUE	unrelated	RBD unknown
FBgn0013762	Cdk5	FALSE	FALSE	FALSE	FALSE	TRUE	unrelated	RBD unknown
FBgn0013764	Chi	TRUE	FALSE	FALSE	FALSE	NA	RNArelated	RBD unknown
FBgn0013954	FK506-bp2	FALSE	FALSE	FALSE	FALSE	TRUE	unrelated	RBD unknown
FBgn0013981	His4r	FALSE	TRUE	FALSE	NA	TRUE	unrelated	RBD unknown
FBgn0014002	Pdi	FALSE	TRUE	FALSE	FALSE	TRUE	unrelated	RBD unknown
FBgn0014009	Rab2	FALSE	FALSE	FALSE	NA	TRUE	unrelated	RBD unknown
FBgn0014010	Rab5	FALSE	FALSE	FALSE	FALSE	TRUE	unrelated	RBD unknown
FBgn0014020	Rho1	TRUE	FALSE	FALSE	TRUE	TRUE	unrelated	RBD unknown
FBgn0014023	Rlc1	TRUE	FALSE	FALSE	FALSE	NA	RNArelated	RBD unknown
FBgn0014024	Rnp4F	FALSE	TRUE	FALSE	FALSE	NA	RNAbinding	known RBD
FBgn0014026	RpL7A	TRUE	TRUE	FALSE	TRUE	TRUE	RNArelated	known RBD
FBgn0014029	2002-09-01	FALSE	FALSE	FALSE	FALSE	TRUE	unrelated	RBD unknown
FBgn0014141	cher	FALSE	TRUE	TRUE	NA	NA	unrelated	RBD unknown
FBgn0014163	fax	TRUE	FALSE	FALSE	FALSE	NA	unrelated	RBD unknown
FBgn0014189	Hel25E	FALSE	TRUE	TRUE	FALSE	TRUE	RNArelated	known RBD
FBgn0014366	noi	FALSE	TRUE	TRUE	FALSE	TRUE	RNArelated	RBD unknown
FBgn0014427	CG11899	TRUE	FALSE	FALSE	FALSE	TRUE	unrelated	RBD unknown
FBgn0014455	Ahcy13	FALSE	FALSE	FALSE	TRUE	TRUE	unrelated	RBD unknown
FBgn0014464	Cp7Fa	TRUE	NA	NA	NA	NA	unrelated	RBD unknown
FBgn0014861	Mcm2	TRUE	FALSE	FALSE	FALSE	FALSE	unrelated	RBD unknown
FBgn0014863	Mlp84B	FALSE	TRUE	FALSE	FALSE	NA	unrelated	RBD unknown
FBgn0014868	Ost48	TRUE	FALSE	FALSE	TRUE	TRUE	unrelated	RBD unknown
FBgn0014869	Pglym78	TRUE	FALSE	FALSE	NA	TRUE	unrelated	RBD unknown
FBgn0014870	Psi	TRUE	TRUE	TRUE	FALSE	NA	RNAbinding	known RBD
FBgn0014877	Roe1	TRUE	FALSE	FALSE	TRUE	FALSE	unrelated	RBD unknown
FBgn0014903	CG14630	FALSE	FALSE	FALSE	FALSE	TRUE	unrelated	RBD unknown
FBgn0015011	Ahcy89E	FALSE	FALSE	FALSE	NA	TRUE	unrelated	RBD unknown
FBgn0015019	Cctgamma	FALSE	TRUE	FALSE	FALSE	TRUE	unrelated	RBD unknown
FBgn0015024	CkIalpha	FALSE	FALSE	FALSE	TRUE	TRUE	unrelated	RBD unknown
FBgn0015025	CkIIalpha-i1	FALSE	FALSE	TRUE	NA	NA	unrelated	known RBD
FBgn0015075	Ddx1	TRUE	TRUE	TRUE	FALSE	TRUE	RNArelated	known RBD
FBgn0015218	eIF-4E	TRUE	TRUE	FALSE	TRUE	TRUE	RNAbinding	RBD unknown
FBgn0015222	Fer1HCH	TRUE	FALSE	FALSE	FALSE	NA	unrelated	RBD unknown
FBgn0015230	Glut3	FALSE	FALSE	NA	NA	TRUE	unrelated	RBD unknown
FBgn0015245	Hsp60	FALSE	TRUE	FALSE	TRUE	TRUE	unrelated	RBD unknown
FBgn0015268	Nap1	FALSE	TRUE	FALSE	FALSE	TRUE	RNArelated	RBD unknown
FBgn0015282	Pros26.4	FALSE	TRUE	FALSE	TRUE	TRUE	unrelated	RBD unknown
FBgn0015283	Pros54	FALSE	TRUE	FALSE	FALSE	TRUE	RNArelated	RBD unknown
FBgn0015286	Rala	FALSE	FALSE	FALSE	FALSE	TRUE	unrelated	RBD unknown
FBgn0015288	RpL22	TRUE	TRUE	TRUE	TRUE	TRUE	RNArelated	known RBD
FBgn0015298	Srp19	FALSE	TRUE	FALSE	FALSE	NA	RNAbinding	RBD unknown
FBgn0015299	Ssb-c31a	TRUE	NA	NA	NA	NA	RNArelated	RBD unknown
FBgn0015321	UbcD4	FALSE	FALSE	FALSE	FALSE	TRUE	unrelated	RBD unknown
FBgn0015324	Vha26	FALSE	FALSE	FALSE	FALSE	TRUE	unrelated	RBD unknown
FBgn0015331	abs	FALSE	TRUE	FALSE	FALSE	FALSE	RNArelated	known RBD
FBgn0015372	chrw	FALSE	FALSE	NA	NA	TRUE	unrelated	RBD unknown
FBgn0015393	hoip	TRUE	TRUE	TRUE	TRUE	TRUE	RNAbinding	known RBD
FBgn0015509	lin19	FALSE	FALSE	FALSE	NA	TRUE	unrelated	RBD unknown
FBgn0015520	nonA-l	TRUE	TRUE	TRUE	FALSE	NA	RNAbinding	known RBD
FBgn0015521	RpS21	TRUE	TRUE	FALSE	TRUE	TRUE	RNArelated	known RBD
FBgn0015527	pen	TRUE	TRUE	TRUE	TRUE	TRUE	RNAbinding	RBD unknown
FBgn0015541	sda	FALSE	FALSE	FALSE	NA	TRUE	unrelated	RBD unknown
FBgn0015544	spag	TRUE	FALSE	FALSE	NA	TRUE	unrelated	RBD unknown
FBgn0015621	Clp	FALSE	TRUE	FALSE	FALSE	FALSE	RNArelated	known RBD
FBgn0015622	Cnx99A	FALSE	TRUE	FALSE	TRUE	FALSE	unrelated	RBD unknown
FBgn0015623	Cpr	FALSE	FALSE	FALSE	FALSE	TRUE	unrelated	RBD unknown
FBgn0015754	Lis-1	FALSE	FALSE	FALSE	FALSE	TRUE	RNArelated	known RBD
FBgn0015756	RpL9	FALSE	FALSE	FALSE	TRUE	TRUE	RNAbinding	known RBD
FBgn0015772	Nak	FALSE	FALSE	FALSE	FALSE	TRUE	unrelated	RBD unknown
FBgn0015776	nrv1	FALSE	FALSE	FALSE	TRUE	NA	unrelated	RBD unknown
FBgn0015777	nrv2	FALSE	FALSE	FALSE	TRUE	NA	unrelated	RBD unknown
FBgn0015778	rin	TRUE	TRUE	TRUE	NA	NA	RNAbinding	known RBD
FBgn0015781	P5cr	FALSE	FALSE	NA	FALSE	TRUE	unrelated	RBD unknown
FBgn0015789	Rab10	FALSE	FALSE	FALSE	FALSE	TRUE	unrelated	RBD unknown
FBgn0015790	Rab11	FALSE	FALSE	FALSE	FALSE	TRUE	unrelated	RBD unknown
FBgn0015791	Rab14	FALSE	FALSE	FALSE	FALSE	TRUE	unrelated	RBD unknown
FBgn0015793	Rab-RP3	FALSE	FALSE	FALSE	FALSE	TRUE	unrelated	RBD unknown
FBgn0015794	Rab-RP4	FALSE	FALSE	FALSE	TRUE	TRUE	unrelated	RBD unknown
FBgn0015805	Rpd3	FALSE	TRUE	FALSE	TRUE	FALSE	RNArelated	RBD unknown
FBgn0015806	S6k	FALSE	FALSE	FALSE	FALSE	TRUE	RNArelated	RBD unknown
FBgn0015818	Spx	FALSE	TRUE	TRUE	TRUE	FALSE	RNAbinding	known RBD
FBgn0015829	TfIIEbeta	FALSE	TRUE	FALSE	FALSE	NA	RNArelated	RBD unknown
FBgn0015831	Rtnl2	FALSE	TRUE	FALSE	FALSE	NA	unrelated	RBD unknown
FBgn0015834	Trip1	FALSE	FALSE	FALSE	TRUE	TRUE	RNAbinding	known RBD
FBgn0015907	bl	TRUE	TRUE	NA	NA	NA	RNAbinding	known RBD
FBgn0015929	dpa	TRUE	FALSE	FALSE	FALSE	TRUE	unrelated	RBD unknown
FBgn0015949	hrg	FALSE	FALSE	FALSE	FALSE	TRUE	RNAbinding	RBD unknown
FBgn0016041	Tom40	FALSE	FALSE	FALSE	FALSE	TRUE	unrelated	RBD unknown
FBgn0016070	smg	TRUE	TRUE	FALSE	FALSE	NA	RNAbinding	known RBD
FBgn0016126	CaMKI	FALSE	FALSE	FALSE	FALSE	TRUE	unrelated	RBD unknown
FBgn0016131	Cdk4	FALSE	FALSE	FALSE	FALSE	TRUE	unrelated	RBD unknown
FBgn0016687	Nurf-38	FALSE	FALSE	FALSE	TRUE	TRUE	RNArelated	RBD unknown
FBgn0016696	Pitslre	FALSE	TRUE	FALSE	FALSE	TRUE	unrelated	RBD unknown
FBgn0016697	Prosalpha5	FALSE	FALSE	FALSE	TRUE	FALSE	unrelated	RBD unknown
FBgn0016700	Rab1	FALSE	FALSE	FALSE	FALSE	TRUE	unrelated	RBD unknown
FBgn0016701	Rab4	FALSE	FALSE	FALSE	NA	TRUE	unrelated	RBD unknown
FBgn0016726	RpL29	FALSE	TRUE	TRUE	FALSE	FALSE	RNArelated	known RBD
FBgn0016762	angel	FALSE	FALSE	FALSE	FALSE	TRUE	unrelated	RBD unknown
FBgn0016977	spen	FALSE	TRUE	FALSE	NA	NA	RNArelated	known RBD
FBgn0016978	snRNP-U1-70K	FALSE	TRUE	TRUE	FALSE	FALSE	RNAbinding	known RBD
FBgn0016983	smid	FALSE	TRUE	TRUE	FALSE	TRUE	unrelated	RBD unknown
FBgn0017430	Nelf-E	FALSE	TRUE	FALSE	NA	NA	RNAbinding	known RBD
FBgn0017456	Ubc84D	FALSE	NA	TRUE	FALSE	FALSE	unrelated	RBD unknown
FBgn0017457	U2af38	FALSE	TRUE	TRUE	FALSE	NA	RNAbinding	known RBD
FBgn0017482	T3dh	FALSE	FALSE	FALSE	TRUE	FALSE	unrelated	RBD unknown
FBgn0017545	RpS3A	TRUE	TRUE	TRUE	TRUE	TRUE	RNArelated	known RBD
FBgn0017556	Pros28.1B	FALSE	FALSE	FALSE	TRUE	TRUE	unrelated	RBD unknown
FBgn0017567	ND23	TRUE	FALSE	FALSE	FALSE	NA	unrelated	RBD unknown
FBgn0017577	Mcm5	FALSE	FALSE	FALSE	TRUE	FALSE	unrelated	RBD unknown
FBgn0017579	RpL14	TRUE	TRUE	TRUE	FALSE	TRUE	RNArelated	known RBD
FBgn0019624	CoVa	FALSE	FALSE	FALSE	TRUE	FALSE	unrelated	RBD unknown
FBgn0019925	Surf4	FALSE	FALSE	FALSE	TRUE	FALSE	unrelated	RBD unknown
FBgn0019936	RpS20	FALSE	TRUE	TRUE	FALSE	TRUE	RNAbinding	known RBD
FBgn0019938	RpI1	FALSE	FALSE	FALSE	FALSE	TRUE	RNArelated	RBD unknown
FBgn0019949	Cdk9	FALSE	FALSE	FALSE	FALSE	TRUE	RNArelated	RBD unknown
FBgn0019957	ND42	TRUE	FALSE	FALSE	FALSE	NA	unrelated	RBD unknown
FBgn0019960	CG6455	TRUE	TRUE	FALSE	FALSE	NA	unrelated	RBD unknown
FBgn0019968	Khc-73	FALSE	FALSE	FALSE	FALSE	TRUE	unrelated	RBD unknown
FBgn0020235	ATPsyn-gamma	TRUE	TRUE	FALSE	FALSE	FALSE	unrelated	RBD unknown
FBgn0020236	ATPCL	FALSE	FALSE	FALSE	TRUE	TRUE	unrelated	RBD unknown
FBgn0020238	14-3-3epsilon	FALSE	TRUE	FALSE	NA	TRUE	unrelated	RBD unknown
FBgn0020255	ran	FALSE	NA	FALSE	TRUE	TRUE	unrelated	RBD unknown
FBgn0020261	pcm	TRUE	TRUE	FALSE	FALSE	TRUE	RNArelated	known RBD
FBgn0020279	lig	TRUE	TRUE	TRUE	NA	NA	unrelated	RBD unknown
FBgn0020305	dbe	FALSE	TRUE	TRUE	FALSE	FALSE	RNAbinding	RBD unknown
FBgn0020369	Pros45	FALSE	FALSE	FALSE	FALSE	TRUE	unrelated	RBD unknown
FBgn0020370	TppII	FALSE	FALSE	FALSE	TRUE	NA	unrelated	RBD unknown
FBgn0020385	pug	FALSE	FALSE	FALSE	FALSE	TRUE	unrelated	RBD unknown
FBgn0020386	Pdk1	FALSE	FALSE	FALSE	FALSE	TRUE	unrelated	RBD unknown
FBgn0020392	Nmt	TRUE	TRUE	TRUE	FALSE	FALSE	unrelated	RBD unknown
FBgn0020412	JIL-1	FALSE	FALSE	NA	TRUE	TRUE	RNArelated	RBD unknown
FBgn0020443	Elf	FALSE	TRUE	TRUE	FALSE	TRUE	RNAbinding	known RBD
FBgn0020497	emb	FALSE	FALSE	TRUE	FALSE	TRUE	RNArelated	RBD unknown
FBgn0020503	CLIP-190	TRUE	FALSE	FALSE	NA	FALSE	unrelated	RBD unknown
FBgn0020513	ade5	FALSE	TRUE	FALSE	FALSE	NA	unrelated	RBD unknown
FBgn0020618	Rack1	FALSE	TRUE	TRUE	NA	TRUE	RNArelated	known RBD
FBgn0020621	Pkn	FALSE	TRUE	FALSE	FALSE	FALSE	unrelated	RBD unknown
FBgn0020653	Trxr-1	FALSE	FALSE	FALSE	NA	TRUE	unrelated	RBD unknown
FBgn0020660	eIF-4B	TRUE	TRUE	TRUE	NA	NA	RNAbinding	known RBD
FBgn0020910	RpL3	TRUE	TRUE	TRUE	FALSE	TRUE	RNArelated	known RBD
FBgn0021761	Nup154	FALSE	FALSE	FALSE	FALSE	TRUE	RNArelated	RBD unknown
FBgn0021765	scu	FALSE	TRUE	FALSE	FALSE	FALSE	unrelated	RBD unknown
FBgn0021796	Tor	FALSE	FALSE	FALSE	NA	TRUE	unrelated	RBD unknown
FBgn0021825	Dmn	TRUE	FALSE	FALSE	FALSE	NA	unrelated	RBD unknown
FBgn0021944	Coprox	FALSE	FALSE	FALSE	NA	TRUE	unrelated	RBD unknown
FBgn0021979	l(2)k09913	TRUE	NA	NA	NA	NA	unrelated	RBD unknown
FBgn0021995	Rs1	FALSE	TRUE	TRUE	FALSE	TRUE	RNArelated	known RBD
FBgn0022023	eIF-3p40	TRUE	TRUE	FALSE	TRUE	NA	RNAbinding	RBD unknown
FBgn0022069	Nnp-1	TRUE	TRUE	TRUE	TRUE	FALSE	RNArelated	RBD unknown
FBgn0022097	Vha36-1	FALSE	FALSE	FALSE	NA	TRUE	unrelated	RBD unknown
FBgn0022160	Gpo-1	FALSE	FALSE	FALSE	TRUE	FALSE	unrelated	RBD unknown
FBgn0022213	Cas	FALSE	TRUE	FALSE	FALSE	FALSE	unrelated	RBD unknown
FBgn0022238	lolal	TRUE	NA	NA	NA	NA	RNArelated	RBD unknown
FBgn0022246	Rpp30	FALSE	TRUE	TRUE	FALSE	FALSE	RNArelated	known RBD
FBgn0022288	l(2)09851	FALSE	TRUE	TRUE	FALSE	TRUE	unrelated	known RBD
FBgn0022343	CG3760	TRUE	NA	NA	NA	NA	unrelated	RBD unknown
FBgn0022344	CG10340	TRUE	FALSE	FALSE	NA	FALSE	unrelated	RBD unknown
FBgn0022355	Tsf1	TRUE	NA	FALSE	NA	NA	unrelated	RBD unknown
FBgn0022359	Sodh-2	FALSE	FALSE	FALSE	FALSE	TRUE	unrelated	RBD unknown
FBgn0022361	Pur-alpha	FALSE	TRUE	TRUE	FALSE	NA	RNArelated	known RBD
FBgn0022382	Pka-R2	FALSE	TRUE	FALSE	NA	FALSE	unrelated	RBD unknown
FBgn0022708	Adk2	TRUE	FALSE	FALSE	TRUE	TRUE	unrelated	RBD unknown
FBgn0022774	Oat	FALSE	FALSE	FALSE	FALSE	TRUE	unrelated	RBD unknown
FBgn0022942	Cbp80	FALSE	TRUE	FALSE	NA	TRUE	RNAbinding	known RBD
FBgn0022943	Cbp20	FALSE	TRUE	FALSE	FALSE	TRUE	RNAbinding	known RBD
FBgn0022959	yps	TRUE	TRUE	TRUE	FALSE	NA	RNAbinding	known RBD
FBgn0022984	qkr58E-3	FALSE	TRUE	TRUE	NA	TRUE	RNAbinding	known RBD
FBgn0022985	qkr58E-2	FALSE	TRUE	TRUE	NA	TRUE	RNAbinding	known RBD
FBgn0022986	qkr58E-1	FALSE	TRUE	TRUE	NA	TRUE	RNAbinding	known RBD
FBgn0022987	qkr54B	TRUE	TRUE	TRUE	NA	TRUE	RNAbinding	known RBD
FBgn0023083	fray	FALSE	FALSE	FALSE	FALSE	TRUE	unrelated	RBD unknown
FBgn0023096	btv	FALSE	TRUE	NA	FALSE	FALSE	unrelated	RBD unknown
FBgn0023143	Uba1	FALSE	TRUE	FALSE	FALSE	TRUE	unrelated	RBD unknown
FBgn0023167	SmD3	FALSE	TRUE	FALSE	TRUE	TRUE	RNArelated	known RBD
FBgn0023169	SNF1A	FALSE	FALSE	FALSE	TRUE	TRUE	unrelated	RBD unknown
FBgn0023172	RhoGEF2	FALSE	TRUE	FALSE	FALSE	TRUE	unrelated	RBD unknown
FBgn0023175	Prosalpha7	FALSE	FALSE	FALSE	TRUE	TRUE	unrelated	RBD unknown
FBgn0023213	eIF4G	TRUE	TRUE	TRUE	FALSE	TRUE	RNAbinding	known RBD
FBgn0023395	Chd3	FALSE	TRUE	FALSE	FALSE	FALSE	unrelated	known RBD
FBgn0023441	fus	FALSE	TRUE	TRUE	TRUE	NA	RNAbinding	known RBD
FBgn0023477	Tal	FALSE	FALSE	FALSE	FALSE	TRUE	unrelated	RBD unknown
FBgn0023507	CG3835	FALSE	FALSE	FALSE	FALSE	TRUE	unrelated	RBD unknown
FBgn0023508	Ocrl	FALSE	FALSE	FALSE	FALSE	TRUE	unrelated	RBD unknown
FBgn0023512	eIF2B-epsilon	FALSE	FALSE	FALSE	FALSE	TRUE	RNAbinding	RBD unknown
FBgn0023514	CG14805	FALSE	FALSE	FALSE	TRUE	NA	unrelated	known RBD
FBgn0023518	trr	FALSE	FALSE	FALSE	FALSE	TRUE	RNArelated	RBD unknown
FBgn0023521	CG3587	FALSE	FALSE	FALSE	FALSE	TRUE	unrelated	RBD unknown
FBgn0023527	CG3071	FALSE	TRUE	TRUE	FALSE	TRUE	RNArelated	known RBD
FBgn0023529	CG2918	FALSE	FALSE	FALSE	FALSE	TRUE	unrelated	RBD unknown
FBgn0023535	arg	FALSE	FALSE	FALSE	NA	TRUE	unrelated	RBD unknown
FBgn0023537	CG17896	FALSE	TRUE	FALSE	FALSE	FALSE	unrelated	RBD unknown
FBgn0023542	Nmd3	FALSE	TRUE	TRUE	FALSE	TRUE	RNAbinding	RBD unknown
FBgn0024183	vig	TRUE	TRUE	TRUE	NA	NA	RNAbinding	known RBD
FBgn0024238	Fim	FALSE	FALSE	FALSE	FALSE	TRUE	unrelated	RBD unknown
FBgn0024285	Srp54	TRUE	TRUE	TRUE	FALSE	NA	RNAbinding	known RBD
FBgn0024289	Sodh-1	FALSE	FALSE	FALSE	FALSE	TRUE	unrelated	RBD unknown
FBgn0024332	Mcm3	FALSE	FALSE	FALSE	FALSE	TRUE	unrelated	RBD unknown
FBgn0024352	Hop	FALSE	TRUE	FALSE	FALSE	TRUE	unrelated	RBD unknown
FBgn0024360	CG11418	FALSE	TRUE	TRUE	NA	NA	unrelated	known RBD
FBgn0024364	CG11417	FALSE	TRUE	TRUE	FALSE	TRUE	unrelated	RBD unknown
FBgn0024491	Bin1	FALSE	TRUE	TRUE	FALSE	NA	RNArelated	RBD unknown
FBgn0024509	sec13	FALSE	FALSE	FALSE	FALSE	TRUE	unrelated	known RBD
FBgn0024542	Neos	TRUE	NA	NA	NA	NA	RNAbinding	known RBD
FBgn0024556	EfTuM	FALSE	TRUE	FALSE	NA	TRUE	RNAbinding	known RBD
FBgn0024558	Dph5	TRUE	FALSE	FALSE	FALSE	FALSE	unrelated	RBD unknown
FBgn0024698	Cpsf160	FALSE	FALSE	FALSE	TRUE	TRUE	RNAbinding	RBD unknown
FBgn0024733	RpL10	FALSE	TRUE	FALSE	TRUE	TRUE	RNArelated	known RBD
FBgn0024804	Dbp80	TRUE	TRUE	FALSE	FALSE	TRUE	RNArelated	known RBD
FBgn0024807	DIP1	TRUE	NA	NA	NA	NA	RNAbinding	known RBD
FBgn0024811	Crk	FALSE	TRUE	FALSE	FALSE	NA	unrelated	RBD unknown
FBgn0024833	AP-47	FALSE	FALSE	NA	TRUE	FALSE	unrelated	RBD unknown
FBgn0024889	Kap-alpha1	FALSE	FALSE	FALSE	NA	TRUE	RNArelated	RBD unknown
FBgn0024921	Trn	TRUE	TRUE	TRUE	FALSE	TRUE	RNArelated	RBD unknown
FBgn0024957	Irp-1B	TRUE	TRUE	FALSE	TRUE	FALSE	RNAbinding	RBD unknown
FBgn0024958	Irp-1A	FALSE	TRUE	FALSE	TRUE	FALSE	RNAbinding	RBD unknown
FBgn0024987	ssx	TRUE	TRUE	NA	NA	TRUE	RNAbinding	known RBD
FBgn0024998	CG2685	FALSE	TRUE	FALSE	NA	NA	RNArelated	RBD unknown
FBgn0025111	Ant2	FALSE	TRUE	NA	FALSE	TRUE	unrelated	RBD unknown
FBgn0025117	und	FALSE	TRUE	FALSE	FALSE	TRUE	unrelated	RBD unknown
FBgn0025140	pit	FALSE	TRUE	NA	NA	NA	unrelated	RBD unknown
FBgn0025286	RpL31	TRUE	TRUE	FALSE	TRUE	TRUE	RNArelated	known RBD
FBgn0025336	CG4882	TRUE	NA	NA	FALSE	NA	unrelated	RBD unknown
FBgn0025352	Thiolase	FALSE	TRUE	FALSE	TRUE	FALSE	unrelated	RBD unknown
FBgn0025366	Ip259	FALSE	TRUE	TRUE	FALSE	TRUE	unrelated	known RBD
FBgn0025373	Fpps	FALSE	TRUE	FALSE	FALSE	TRUE	unrelated	RBD unknown
FBgn0025382	Rab27	FALSE	FALSE	FALSE	FALSE	TRUE	unrelated	RBD unknown
FBgn0025455	CycT	TRUE	FALSE	FALSE	FALSE	FALSE	RNArelated	RBD unknown
FBgn0025571	SF1	FALSE	TRUE	TRUE	FALSE	TRUE	RNAbinding	known RBD
FBgn0025573	PpN58A	FALSE	NA	NA	NA	TRUE	unrelated	RBD unknown
FBgn0025582	Int6	TRUE	TRUE	TRUE	TRUE	NA	RNAbinding	RBD unknown
FBgn0025621	CG16989	FALSE	TRUE	FALSE	NA	NA	unrelated	RBD unknown
FBgn0025630	CG4061	FALSE	TRUE	FALSE	NA	FALSE	RNArelated	known RBD
FBgn0025678	CaBP1	FALSE	FALSE	TRUE	TRUE	FALSE	unrelated	RBD unknown
FBgn0025724	beta'Cop	FALSE	FALSE	FALSE	TRUE	TRUE	unrelated	known RBD
FBgn0025725	alphaCop	FALSE	FALSE	FALSE	FALSE	TRUE	unrelated	known RBD
FBgn0025743	mbt	FALSE	FALSE	FALSE	FALSE	TRUE	unrelated	RBD unknown
FBgn0025790	TBPH	TRUE	TRUE	TRUE	FALSE	NA	RNAbinding	known RBD
FBgn0025809	Paf-AHalpha	FALSE	TRUE	FALSE	NA	NA	unrelated	RBD unknown
FBgn0025814	Mgstl	FALSE	TRUE	FALSE	NA	NA	unrelated	RBD unknown
FBgn0025815	Mcm6	FALSE	FALSE	FALSE	TRUE	TRUE	unrelated	RBD unknown
FBgn0025832	Fen1	TRUE	TRUE	NA	FALSE	FALSE	unrelated	RBD unknown
FBgn0025865	Cortactin	FALSE	TRUE	FALSE	NA	NA	unrelated	RBD unknown
FBgn0025866	CalpB	FALSE	FALSE	FALSE	TRUE	NA	unrelated	RBD unknown
FBgn0026015	Top3beta	TRUE	TRUE	FALSE	FALSE	FALSE	unrelated	RBD unknown
FBgn0026059	Mhcl	FALSE	TRUE	FALSE	NA	FALSE	unrelated	RBD unknown
FBgn0026079	Nsun2	TRUE	TRUE	TRUE	FALSE	TRUE	RNAbinding	known RBD
FBgn0026086	Adar	FALSE	TRUE	FALSE	NA	NA	RNAbinding	known RBD
FBgn0026150	ApepP	TRUE	FALSE	FALSE	NA	FALSE	unrelated	RBD unknown
FBgn0026170	smt3	FALSE	TRUE	NA	NA	NA	unrelated	RBD unknown
FBgn0026179	siz	FALSE	FALSE	FALSE	FALSE	TRUE	unrelated	RBD unknown
FBgn0026181	rok	FALSE	TRUE	FALSE	FALSE	FALSE	unrelated	RBD unknown
FBgn0026196	nop5	FALSE	TRUE	TRUE	FALSE	TRUE	RNArelated	known RBD
FBgn0026206	mei-P26	FALSE	TRUE	FALSE	FALSE	NA	unrelated	RBD unknown
FBgn0026250	eIF-1A	TRUE	TRUE	TRUE	FALSE	TRUE	RNAbinding	RBD unknown
FBgn0026252	msk	FALSE	FALSE	FALSE	NA	TRUE	RNArelated	RBD unknown
FBgn0026259	eIF5B	FALSE	TRUE	FALSE	FALSE	TRUE	RNAbinding	known RBD
FBgn0026261	bonsai	TRUE	TRUE	FALSE	NA	NA	RNArelated	known RBD
FBgn0026268	antdh	FALSE	FALSE	FALSE	NA	TRUE	unrelated	RBD unknown
FBgn0026316	UbcD10	FALSE	TRUE	TRUE	FALSE	FALSE	unrelated	RBD unknown
FBgn0026361	2005-09-01	FALSE	FALSE	FALSE	FALSE	TRUE	unrelated	RBD unknown
FBgn0026370	SRPK	TRUE	TRUE	TRUE	TRUE	FALSE	unrelated	RBD unknown
FBgn0026372	RpL23A	FALSE	TRUE	FALSE	TRUE	TRUE	RNArelated	known RBD
FBgn0026378	Rep	FALSE	FALSE	FALSE	FALSE	TRUE	unrelated	RBD unknown
FBgn0026380	Prosbeta3	FALSE	FALSE	FALSE	TRUE	TRUE	unrelated	RBD unknown
FBgn0026418	Hsc70Cb	TRUE	FALSE	FALSE	TRUE	TRUE	unrelated	RBD unknown
FBgn0026428	HDAC6	TRUE	FALSE	FALSE	FALSE	FALSE	RNArelated	RBD unknown
FBgn0026533	Dek	FALSE	TRUE	FALSE	NA	NA	RNArelated	RBD unknown
FBgn0026565	CG1315	FALSE	TRUE	FALSE	NA	FALSE	unrelated	RBD unknown
FBgn0026602	Ady43A	FALSE	TRUE	FALSE	FALSE	TRUE	unrelated	RBD unknown
FBgn0026620	tacc	TRUE	FALSE	FALSE	NA	NA	unrelated	RBD unknown
FBgn0026702	l(1)G0045	FALSE	TRUE	FALSE	FALSE	NA	RNArelated	RBD unknown
FBgn0026713	l(1)G0007	FALSE	TRUE	NA	TRUE	TRUE	RNArelated	known RBD
FBgn0026722	drosha	FALSE	TRUE	FALSE	FALSE	NA	RNAbinding	known RBD
FBgn0026738	CG7857	FALSE	FALSE	FALSE	FALSE	TRUE	unrelated	RBD unknown
FBgn0026753	Vha13	TRUE	FALSE	FALSE	TRUE	TRUE	unrelated	RBD unknown
FBgn0026761	Trap1	FALSE	TRUE	FALSE	FALSE	TRUE	unrelated	RBD unknown
FBgn0026777	Rad23	TRUE	FALSE	FALSE	FALSE	TRUE	unrelated	RBD unknown
FBgn0027057	CSN1b	TRUE	FALSE	FALSE	NA	TRUE	unrelated	RBD unknown
FBgn0027066	Eb1	TRUE	TRUE	FALSE	FALSE	FALSE	unrelated	RBD unknown
FBgn0027079	Aats-val	FALSE	FALSE	FALSE	NA	TRUE	RNArelated	RBD unknown
FBgn0027080	Aats-tyr	FALSE	TRUE	FALSE	FALSE	TRUE	RNAbinding	known RBD
FBgn0027081	Aats-thr	FALSE	FALSE	NA	FALSE	TRUE	RNArelated	RBD unknown
FBgn0027084	Aats-lys	TRUE	FALSE	FALSE	FALSE	TRUE	RNArelated	known RBD
FBgn0027086	Aats-ile	TRUE	FALSE	FALSE	TRUE	TRUE	RNArelated	RBD unknown
FBgn0027087	Aats-his	TRUE	TRUE	FALSE	TRUE	TRUE	RNArelated	RBD unknown
FBgn0027088	Aats-gly	FALSE	FALSE	FALSE	FALSE	TRUE	RNArelated	RBD unknown
FBgn0027090	Aats-gln	FALSE	FALSE	FALSE	FALSE	TRUE	RNArelated	RBD unknown
FBgn0027091	Aats-cys	FALSE	FALSE	FALSE	FALSE	TRUE	RNArelated	RBD unknown
FBgn0027093	Aats-arg	TRUE	FALSE	FALSE	FALSE	TRUE	RNArelated	RBD unknown
FBgn0027094	Aats-ala	FALSE	TRUE	FALSE	FALSE	TRUE	RNArelated	RBD unknown
FBgn0027095	Manf	FALSE	TRUE	FALSE	FALSE	NA	unrelated	RBD unknown
FBgn0027279	l(1)G0196	FALSE	FALSE	FALSE	FALSE	TRUE	unrelated	RBD unknown
FBgn0027291	l(1)G0156	TRUE	FALSE	FALSE	TRUE	TRUE	unrelated	RBD unknown
FBgn0027329	Tcp-1zeta	FALSE	TRUE	FALSE	FALSE	FALSE	unrelated	RBD unknown
FBgn0027330	l(1)G0020	FALSE	TRUE	TRUE	TRUE	TRUE	unrelated	known RBD
FBgn0027334	l(1)G0004	FALSE	TRUE	FALSE	TRUE	TRUE	RNAbinding	known RBD
FBgn0027338	Kap-alpha3	TRUE	FALSE	FALSE	TRUE	TRUE	RNArelated	RBD unknown
FBgn0027341	Gfat1	FALSE	FALSE	FALSE	FALSE	TRUE	unrelated	RBD unknown
FBgn0027378	MRG15	TRUE	FALSE	FALSE	FALSE	FALSE	RNArelated	RBD unknown
FBgn0027493	CG17273	TRUE	FALSE	FALSE	TRUE	TRUE	unrelated	RBD unknown
FBgn0027494	RpS10a	FALSE	TRUE	TRUE	FALSE	TRUE	RNArelated	known RBD
FBgn0027496	epsilonCOP	FALSE	FALSE	FALSE	TRUE	NA	unrelated	RBD unknown
FBgn0027504	CG8878	FALSE	FALSE	FALSE	FALSE	TRUE	unrelated	RBD unknown
FBgn0027512	CG10254	FALSE	TRUE	FALSE	NA	NA	unrelated	RBD unknown
FBgn0027524	CG3909	FALSE	FALSE	FALSE	NA	TRUE	unrelated	known RBD
FBgn0027548	nito	TRUE	TRUE	TRUE	FALSE	NA	RNAbinding	known RBD
FBgn0027549	CG7927	FALSE	FALSE	TRUE	FALSE	TRUE	unrelated	RBD unknown
FBgn0027560	Tps1	FALSE	NA	NA	NA	TRUE	unrelated	RBD unknown
FBgn0027567	CG8108	TRUE	NA	NA	NA	NA	unrelated	RBD unknown
FBgn0027568	Cand1	TRUE	TRUE	FALSE	FALSE	NA	unrelated	RBD unknown
FBgn0027571	CG3523	TRUE	TRUE	FALSE	FALSE	FALSE	unrelated	RBD unknown
FBgn0027572	CG5009	FALSE	FALSE	FALSE	TRUE	FALSE	unrelated	RBD unknown
FBgn0027580	CG1516	FALSE	TRUE	FALSE	TRUE	TRUE	unrelated	RBD unknown
FBgn0027582	CG6230	FALSE	FALSE	FALSE	FALSE	TRUE	unrelated	RBD unknown
FBgn0027587	CG7028	FALSE	TRUE	FALSE	FALSE	FALSE	RNArelated	RBD unknown
FBgn0027588	CG14476	TRUE	TRUE	FALSE	FALSE	FALSE	unrelated	RBD unknown
FBgn0027590	CG16936	TRUE	FALSE	NA	NA	NA	unrelated	RBD unknown
FBgn0027599	CG2790	FALSE	TRUE	FALSE	FALSE	FALSE	unrelated	known RBD
FBgn0027602	CG8611	FALSE	TRUE	TRUE	NA	TRUE	RNArelated	known RBD
FBgn0027605	Vps4	TRUE	FALSE	FALSE	FALSE	FALSE	unrelated	RBD unknown
FBgn0027616	YT521-B	TRUE	TRUE	TRUE	NA	NA	RNAbinding	known RBD
FBgn0027617	CG5808	FALSE	TRUE	TRUE	FALSE	FALSE	RNAbinding	known RBD
FBgn0027619	Adam	FALSE	TRUE	TRUE	NA	NA	RNAbinding	RBD unknown
FBgn0027621	Pfrx	FALSE	FALSE	FALSE	TRUE	FALSE	unrelated	RBD unknown
FBgn0027657	glob1	TRUE	NA	NA	NA	NA	unrelated	RBD unknown
FBgn0027779	VhaSFD	FALSE	FALSE	FALSE	TRUE	TRUE	unrelated	RBD unknown
FBgn0027783	SMC2	TRUE	FALSE	FALSE	FALSE	FALSE	unrelated	RBD unknown
FBgn0027794	CG14786	TRUE	TRUE	TRUE	FALSE	NA	RNArelated	RBD unknown
FBgn0027835	Dp1	TRUE	TRUE	TRUE	FALSE	TRUE	RNAbinding	known RBD
FBgn0027836	Dgp-1	FALSE	TRUE	FALSE	TRUE	NA	unrelated	known RBD
FBgn0027841	CstF-64	TRUE	TRUE	TRUE	FALSE	FALSE	RNAbinding	known RBD
FBgn0027885	Aac11	TRUE	TRUE	TRUE	NA	NA	unrelated	RBD unknown
FBgn0027889	ball	TRUE	FALSE	FALSE	FALSE	TRUE	unrelated	RBD unknown
FBgn0028325	l(1)G0334	FALSE	FALSE	FALSE	FALSE	TRUE	unrelated	RBD unknown
FBgn0028327	l(1)G0320	TRUE	TRUE	TRUE	FALSE	NA	unrelated	RBD unknown
FBgn0028336	l(1)G0255	FALSE	FALSE	FALSE	FALSE	TRUE	unrelated	RBD unknown
FBgn0028342	l(1)G0230	TRUE	FALSE	FALSE	TRUE	FALSE	unrelated	RBD unknown
FBgn0028371	jbug	FALSE	TRUE	TRUE	FALSE	NA	unrelated	RBD unknown
FBgn0028379	fan	FALSE	FALSE	FALSE	FALSE	TRUE	unrelated	RBD unknown
FBgn0028382	cyp33	FALSE	TRUE	TRUE	NA	TRUE	RNAbinding	known RBD
FBgn0028426	JhI-1	FALSE	TRUE	TRUE	FALSE	FALSE	RNArelated	RBD unknown
FBgn0028471	Nab2	FALSE	TRUE	FALSE	FALSE	NA	RNAbinding	RBD unknown
FBgn0028473	CG8801	FALSE	TRUE	TRUE	TRUE	TRUE	unrelated	RBD unknown
FBgn0028474	CG4119	FALSE	TRUE	FALSE	FALSE	NA	RNAbinding	known RBD
FBgn0028479	Mtpalpha	TRUE	FALSE	FALSE	FALSE	NA	unrelated	RBD unknown
FBgn0028496	CG30116	FALSE	FALSE	FALSE	FALSE	TRUE	unrelated	known RBD
FBgn0028538	sec71	FALSE	FALSE	FALSE	NA	TRUE	unrelated	RBD unknown
FBgn0028540	CG9008	FALSE	NA	NA	NA	TRUE	unrelated	RBD unknown
FBgn0028554	x16	FALSE	TRUE	TRUE	NA	TRUE	RNAbinding	known RBD
FBgn0028560	sut4	FALSE	FALSE	FALSE	NA	TRUE	unrelated	RBD unknown
FBgn0028577	pUf68	FALSE	TRUE	FALSE	FALSE	TRUE	RNAbinding	known RBD
FBgn0028646	aralar1	FALSE	FALSE	NA	TRUE	FALSE	unrelated	RBD unknown
FBgn0028648	mRpL50	TRUE	NA	NA	FALSE	NA	RNArelated	known RBD
FBgn0028665	VhaAC39-1	FALSE	FALSE	FALSE	NA	TRUE	unrelated	RBD unknown
FBgn0028669	Vha100-3	FALSE	FALSE	NA	FALSE	TRUE	unrelated	RBD unknown
FBgn0028670	Vha100-2	FALSE	FALSE	NA	NA	TRUE	unrelated	RBD unknown
FBgn0028671	Vha100-1	FALSE	FALSE	FALSE	NA	TRUE	unrelated	RBD unknown
FBgn0028684	Tbp-1	FALSE	FALSE	FALSE	FALSE	TRUE	unrelated	RBD unknown
FBgn0028685	Rpt4	FALSE	FALSE	FALSE	TRUE	TRUE	unrelated	RBD unknown
FBgn0028686	Rpt3	FALSE	FALSE	FALSE	TRUE	TRUE	unrelated	RBD unknown
FBgn0028687	Rpt1	FALSE	FALSE	FALSE	TRUE	TRUE	unrelated	RBD unknown
FBgn0028688	Rpn7	TRUE	FALSE	FALSE	TRUE	TRUE	unrelated	RBD unknown
FBgn0028689	Rpn6	TRUE	FALSE	FALSE	FALSE	FALSE	unrelated	RBD unknown
FBgn0028690	Rpn5	FALSE	FALSE	FALSE	FALSE	TRUE	unrelated	RBD unknown
FBgn0028691	Rpn9	FALSE	FALSE	FALSE	FALSE	TRUE	unrelated	RBD unknown
FBgn0028692	Rpn2	FALSE	FALSE	FALSE	TRUE	TRUE	unrelated	RBD unknown
FBgn0028693	Rpn12	TRUE	FALSE	FALSE	TRUE	FALSE	unrelated	RBD unknown
FBgn0028694	Rpn11	FALSE	FALSE	FALSE	FALSE	TRUE	unrelated	RBD unknown
FBgn0028695	Rpn1	FALSE	FALSE	FALSE	FALSE	TRUE	unrelated	RBD unknown
FBgn0028697	RpL15	FALSE	TRUE	FALSE	TRUE	TRUE	RNArelated	known RBD
FBgn0028734	Fmr1	TRUE	TRUE	TRUE	NA	NA	RNAbinding	known RBD
FBgn0028737	Ef1beta	FALSE	FALSE	NA	TRUE	TRUE	RNAbinding	RBD unknown
FBgn0028744	CG5033	FALSE	TRUE	TRUE	TRUE	TRUE	RNArelated	known RBD
FBgn0028837	CSN6	FALSE	FALSE	FALSE	FALSE	TRUE	unrelated	RBD unknown
FBgn0028838	CSN1a	FALSE	NA	NA	FALSE	TRUE	unrelated	RBD unknown
FBgn0028848	CG7311	FALSE	FALSE	FALSE	TRUE	FALSE	unrelated	RBD unknown
FBgn0028935	CG7653	FALSE	FALSE	FALSE	NA	TRUE	unrelated	RBD unknown
FBgn0028962	Aats-ala-m	FALSE	FALSE	FALSE	FALSE	TRUE	RNArelated	RBD unknown
FBgn0028968	gammaCop	FALSE	FALSE	FALSE	FALSE	TRUE	unrelated	RBD unknown
FBgn0028969	deltaCOP	FALSE	TRUE	FALSE	TRUE	FALSE	unrelated	RBD unknown
FBgn0028978	trbl	FALSE	FALSE	FALSE	FALSE	TRUE	unrelated	RBD unknown
FBgn0028982	Spt6	FALSE	TRUE	TRUE	TRUE	TRUE	RNAbinding	known RBD
FBgn0028992	sds22	FALSE	FALSE	FALSE	TRUE	FALSE	unrelated	RBD unknown
FBgn0028997	nmdyn-D7	FALSE	FALSE	FALSE	NA	TRUE	unrelated	RBD unknown
FBgn0029006	lack	FALSE	FALSE	FALSE	NA	TRUE	unrelated	RBD unknown
FBgn0029079	icln	FALSE	TRUE	FALSE	FALSE	NA	unrelated	RBD unknown
FBgn0029093	cathD	FALSE	FALSE	FALSE	TRUE	TRUE	unrelated	RBD unknown
FBgn0029095	aru	FALSE	TRUE	FALSE	FALSE	NA	RNArelated	RBD unknown
FBgn0029118	Sucb	FALSE	FALSE	FALSE	TRUE	FALSE	unrelated	RBD unknown
FBgn0029134	Prosbeta5	FALSE	FALSE	FALSE	FALSE	TRUE	unrelated	RBD unknown
FBgn0029148	NHP2	FALSE	TRUE	TRUE	TRUE	FALSE	RNAbinding	known RBD
FBgn0029152	Mkrn1	FALSE	TRUE	FALSE	FALSE	NA	unrelated	known RBD
FBgn0029153	Menl-2	FALSE	FALSE	NA	NA	TRUE	unrelated	RBD unknown
FBgn0029154	Menl-1	FALSE	FALSE	NA	NA	TRUE	unrelated	RBD unknown
FBgn0029155	Men-b	FALSE	FALSE	FALSE	FALSE	TRUE	unrelated	RBD unknown
FBgn0029174	FKBP59	FALSE	TRUE	FALSE	FALSE	TRUE	unrelated	RBD unknown
FBgn0029176	Ef1gamma	FALSE	FALSE	TRUE	FALSE	TRUE	RNAbinding	RBD unknown
FBgn0029503	CHORD	TRUE	FALSE	FALSE	FALSE	NA	unrelated	RBD unknown
FBgn0029514	CG9166	TRUE	FALSE	FALSE	NA	NA	unrelated	RBD unknown
FBgn0029629	CG8636	TRUE	TRUE	TRUE	TRUE	TRUE	RNAbinding	known RBD
FBgn0029666	CG10803	TRUE	NA	NA	NA	NA	RNAbinding	RBD unknown
FBgn0029672	CG2875	FALSE	TRUE	FALSE	FALSE	FALSE	unrelated	RBD unknown
FBgn0029687	Vap-33-1	FALSE	FALSE	FALSE	FALSE	TRUE	unrelated	RBD unknown
FBgn0029709	CHOp24	FALSE	FALSE	FALSE	FALSE	TRUE	unrelated	RBD unknown
FBgn0029714	CG3527	FALSE	TRUE	TRUE	TRUE	TRUE	RNArelated	RBD unknown
FBgn0029715	CG11444	TRUE	TRUE	FALSE	NA	NA	unrelated	RBD unknown
FBgn0029718	mRpL30	TRUE	FALSE	FALSE	NA	NA	RNArelated	RBD unknown
FBgn0029722	CG7024	FALSE	FALSE	FALSE	FALSE	TRUE	unrelated	RBD unknown
FBgn0029745	CG6789	FALSE	FALSE	FALSE	TRUE	NA	unrelated	RBD unknown
FBgn0029752	TrxT	FALSE	FALSE	NA	FALSE	TRUE	unrelated	RBD unknown
FBgn0029755	Sas10	FALSE	TRUE	TRUE	NA	FALSE	unrelated	RBD unknown
FBgn0029778	RhoGAP5A	FALSE	FALSE	FALSE	NA	TRUE	unrelated	RBD unknown
FBgn0029785	RpL35	FALSE	TRUE	TRUE	TRUE	FALSE	RNArelated	known RBD
FBgn0029823	CG3011	TRUE	FALSE	FALSE	TRUE	TRUE	unrelated	RBD unknown
FBgn0029856	CG11700	FALSE	TRUE	FALSE	FALSE	FALSE	unrelated	RBD unknown
FBgn0029880	CG14443	FALSE	NA	NA	NA	TRUE	RNArelated	known RBD
FBgn0029882	CG3226	TRUE	TRUE	FALSE	NA	NA	unrelated	RBD unknown
FBgn0029885	CG3224	FALSE	FALSE	TRUE	FALSE	FALSE	unrelated	known RBD
FBgn0029887	CG3198	FALSE	TRUE	FALSE	FALSE	FALSE	RNArelated	RBD unknown
FBgn0029888	CG3192	TRUE	FALSE	FALSE	NA	NA	unrelated	RBD unknown
FBgn0029890	CG4095	FALSE	FALSE	FALSE	FALSE	TRUE	unrelated	RBD unknown
FBgn0029897	RpL17	TRUE	TRUE	TRUE	TRUE	TRUE	RNArelated	known RBD
FBgn0029915	CG14434	TRUE	NA	NA	FALSE	NA	unrelated	RBD unknown
FBgn0029924	CG4586	FALSE	FALSE	FALSE	TRUE	FALSE	unrelated	RBD unknown
FBgn0029932	CG4607	FALSE	FALSE	NA	NA	TRUE	unrelated	RBD unknown
FBgn0029941	CG1677	TRUE	TRUE	TRUE	NA	NA	RNArelated	RBD unknown
FBgn0029959	Rab39	FALSE	FALSE	FALSE	FALSE	TRUE	unrelated	RBD unknown
FBgn0029969	CG10932	FALSE	FALSE	FALSE	FALSE	TRUE	unrelated	RBD unknown
FBgn0029979	CG10777	TRUE	TRUE	TRUE	FALSE	TRUE	RNArelated	known RBD
FBgn0029992	Upf2	FALSE	FALSE	FALSE	FALSE	TRUE	RNAbinding	known RBD
FBgn0029999	CG1575	FALSE	FALSE	TRUE	NA	NA	unrelated	RBD unknown
FBgn0030000	CG2260	FALSE	TRUE	TRUE	FALSE	TRUE	unrelated	known RBD
FBgn0030003	CG2116	FALSE	TRUE	NA	NA	NA	unrelated	known RBD
FBgn0030007	CG2263	TRUE	TRUE	FALSE	FALSE	TRUE	RNAbinding	RBD unknown
FBgn0030038	CG1440	FALSE	FALSE	FALSE	NA	TRUE	unrelated	RBD unknown
FBgn0030049	Trf4-1	FALSE	TRUE	FALSE	FALSE	TRUE	RNArelated	known RBD
FBgn0030053	CG12081	FALSE	FALSE	FALSE	FALSE	TRUE	unrelated	RBD unknown
FBgn0030061	CG1785	FALSE	TRUE	TRUE	FALSE	NA	unrelated	RBD unknown
FBgn0030063	CG1789	FALSE	TRUE	FALSE	FALSE	FALSE	RNArelated	RBD unknown
FBgn0030067	Rbm13	FALSE	TRUE	TRUE	FALSE	FALSE	RNArelated	known RBD
FBgn0030073	CG10962	FALSE	FALSE	FALSE	NA	TRUE	unrelated	RBD unknown
FBgn0030081	CG7246	FALSE	FALSE	TRUE	NA	TRUE	RNArelated	RBD unknown
FBgn0030085	CG6999	FALSE	TRUE	TRUE	FALSE	TRUE	RNArelated	known RBD
FBgn0030086	CG7033	FALSE	FALSE	FALSE	TRUE	TRUE	unrelated	RBD unknown
FBgn0030096	Zpr1	FALSE	FALSE	FALSE	TRUE	TRUE	RNArelated	RBD unknown
FBgn0030122	CG16892	TRUE	FALSE	FALSE	NA	NA	unrelated	known RBD
FBgn0030136	RpS28b	FALSE	TRUE	FALSE	TRUE	TRUE	RNArelated	known RBD
FBgn0030141	Gga	FALSE	FALSE	FALSE	FALSE	TRUE	unrelated	RBD unknown
FBgn0030151	CG1354	FALSE	TRUE	TRUE	TRUE	TRUE	unrelated	known RBD
FBgn0030177	CG2972	FALSE	FALSE	FALSE	FALSE	TRUE	unrelated	RBD unknown
FBgn0030200	RabX2	FALSE	NA	NA	FALSE	TRUE	unrelated	RBD unknown
FBgn0030207	CG2887	FALSE	FALSE	NA	FALSE	TRUE	unrelated	RBD unknown
FBgn0030217	CG2124	FALSE	TRUE	FALSE	NA	NA	unrelated	RBD unknown
FBgn0030221	Rab9Db	FALSE	NA	NA	FALSE	TRUE	unrelated	RBD unknown
FBgn0030222	CG9806	FALSE	FALSE	FALSE	NA	TRUE	unrelated	RBD unknown
FBgn0030223	CG2111	FALSE	FALSE	FALSE	NA	TRUE	unrelated	RBD unknown
FBgn0030246	CG1582	FALSE	TRUE	FALSE	NA	TRUE	unrelated	known RBD
FBgn0030276	Dlic	FALSE	TRUE	FALSE	FALSE	NA	unrelated	RBD unknown
FBgn0030300	Sk1	FALSE	FALSE	FALSE	FALSE	TRUE	unrelated	RBD unknown
FBgn0030306	Spase25	TRUE	FALSE	FALSE	FALSE	NA	unrelated	RBD unknown
FBgn0030320	CG2247	TRUE	NA	NA	NA	NA	unrelated	RBD unknown
FBgn0030321	CG1703	FALSE	TRUE	TRUE	FALSE	TRUE	unrelated	RBD unknown
FBgn0030329	prtp	TRUE	TRUE	FALSE	NA	FALSE	unrelated	RBD unknown
FBgn0030332	CG9360	FALSE	FALSE	FALSE	NA	TRUE	unrelated	RBD unknown
FBgn0030341	p24-1	FALSE	FALSE	FALSE	FALSE	TRUE	unrelated	RBD unknown
FBgn0030354	Upf1	TRUE	TRUE	TRUE	TRUE	TRUE	RNArelated	known RBD
FBgn0030364	CG15735	FALSE	FALSE	FALSE	NA	TRUE	unrelated	RBD unknown
FBgn0030366	Usp7	FALSE	FALSE	FALSE	TRUE	FALSE	RNArelated	RBD unknown
FBgn0030370	CG1950	FALSE	TRUE	FALSE	TRUE	NA	unrelated	RBD unknown
FBgn0030377	CG1924	FALSE	TRUE	FALSE	TRUE	FALSE	unrelated	RBD unknown
FBgn0030384	CG2577	FALSE	NA	FALSE	TRUE	TRUE	unrelated	RBD unknown
FBgn0030406	CG1463	FALSE	FALSE	TRUE	FALSE	FALSE	unrelated	RBD unknown
FBgn0030433	mRpL49	FALSE	FALSE	FALSE	TRUE	NA	RNAbinding	RBD unknown
FBgn0030468	CG1622	FALSE	TRUE	FALSE	FALSE	NA	RNArelated	RBD unknown
FBgn0030474	CG15747	FALSE	TRUE	FALSE	FALSE	NA	RNArelated	RBD unknown
FBgn0030479	Rbp1-like	TRUE	TRUE	TRUE	NA	TRUE	RNArelated	known RBD
FBgn0030482	CG1673	FALSE	FALSE	FALSE	TRUE	TRUE	unrelated	RBD unknown
FBgn0030486	Set2	FALSE	FALSE	FALSE	NA	TRUE	RNArelated	RBD unknown
FBgn0030504	CG2691	FALSE	TRUE	TRUE	FALSE	TRUE	unrelated	RBD unknown
FBgn0030512	CG9940	FALSE	FALSE	FALSE	FALSE	TRUE	unrelated	RBD unknown
FBgn0030521	CtsB1	FALSE	FALSE	FALSE	TRUE	NA	unrelated	RBD unknown
FBgn0030524	CG10993	FALSE	TRUE	TRUE	FALSE	TRUE	RNArelated	known RBD
FBgn0030552	mRpL38	TRUE	FALSE	FALSE	FALSE	NA	RNArelated	RBD unknown
FBgn0030558	CG1461	FALSE	FALSE	FALSE	FALSE	TRUE	unrelated	RBD unknown
FBgn0030572	mRpS25	TRUE	FALSE	FALSE	FALSE	NA	RNArelated	RBD unknown
FBgn0030573	nmdyn-D6	FALSE	FALSE	FALSE	NA	TRUE	unrelated	RBD unknown
FBgn0030575	CG5321	FALSE	FALSE	FALSE	FALSE	TRUE	unrelated	RBD unknown
FBgn0030577	CG5334	FALSE	TRUE	FALSE	FALSE	NA	unrelated	RBD unknown
FBgn0030578	CG5347	FALSE	TRUE	FALSE	FALSE	NA	unrelated	known RBD
FBgn0030608	Lsd-2	TRUE	NA	NA	NA	NA	unrelated	RBD unknown
FBgn0030611	CG15027	FALSE	TRUE	TRUE	NA	NA	unrelated	RBD unknown
FBgn0030612	CG5599	FALSE	FALSE	FALSE	FALSE	TRUE	unrelated	RBD unknown
FBgn0030616	RpL37a	TRUE	FALSE	FALSE	FALSE	FALSE	RNArelated	known RBD
FBgn0030629	CG9123	FALSE	FALSE	TRUE	NA	TRUE	unrelated	known RBD
FBgn0030630	CG12608	FALSE	FALSE	TRUE	NA	TRUE	unrelated	known RBD
FBgn0030631	CG6227	FALSE	TRUE	TRUE	FALSE	FALSE	RNAbinding	known RBD
FBgn0030648	CG6340	FALSE	TRUE	FALSE	NA	NA	unrelated	RBD unknown
FBgn0030655	CG9213	FALSE	FALSE	FALSE	FALSE	TRUE	unrelated	RBD unknown
FBgn0030658	CG7872	FALSE	FALSE	FALSE	TRUE	NA	unrelated	RBD unknown
FBgn0030663	CG8117	FALSE	FALSE	TRUE	FALSE	FALSE	RNArelated	RBD unknown
FBgn0030670	Pis	FALSE	FALSE	FALSE	FALSE	TRUE	unrelated	RBD unknown
FBgn0030672	CG9281	TRUE	FALSE	FALSE	FALSE	TRUE	unrelated	RBD unknown
FBgn0030674	CG8184	FALSE	TRUE	FALSE	FALSE	TRUE	unrelated	RBD unknown
FBgn0030683	CG8239	FALSE	FALSE	FALSE	FALSE	TRUE	unrelated	RBD unknown
FBgn0030686	mRpL3	TRUE	TRUE	FALSE	TRUE	FALSE	RNArelated	known RBD
FBgn0030692	mRpS30	TRUE	TRUE	TRUE	NA	NA	RNArelated	RBD unknown
FBgn0030696	CG8509	FALSE	FALSE	NA	NA	TRUE	unrelated	RBD unknown
FBgn0030703	MSBP	FALSE	TRUE	FALSE	NA	FALSE	unrelated	RBD unknown
FBgn0030718	CG9172	FALSE	FALSE	FALSE	TRUE	NA	unrelated	RBD unknown
FBgn0030719	eIF5	FALSE	TRUE	FALSE	FALSE	TRUE	RNAbinding	RBD unknown
FBgn0030720	CG8939	FALSE	TRUE	FALSE	FALSE	FALSE	RNArelated	known RBD
FBgn0030734	CG9911	FALSE	FALSE	FALSE	FALSE	TRUE	unrelated	RBD unknown
FBgn0030761	CG9784	FALSE	FALSE	FALSE	FALSE	TRUE	unrelated	RBD unknown
FBgn0030786	mRpL22	TRUE	TRUE	FALSE	FALSE	NA	RNArelated	known RBD
FBgn0030789	Rrp45	FALSE	TRUE	TRUE	FALSE	TRUE	RNArelated	known RBD
FBgn0030793	CG9125	TRUE	FALSE	FALSE	FALSE	TRUE	unrelated	RBD unknown
FBgn0030833	CG8915	FALSE	TRUE	FALSE	FALSE	TRUE	RNArelated	known RBD
FBgn0030853	CG5703	TRUE	FALSE	FALSE	TRUE	NA	unrelated	RBD unknown
FBgn0030855	CG5800	FALSE	TRUE	TRUE	FALSE	TRUE	RNArelated	known RBD
FBgn0030878	CG6769	FALSE	TRUE	FALSE	FALSE	FALSE	unrelated	known RBD
FBgn0030915	CG6179	FALSE	TRUE	FALSE	FALSE	NA	RNArelated	RBD unknown
FBgn0030973	CG7332	TRUE	FALSE	FALSE	NA	NA	unrelated	RBD unknown
FBgn0030975	CG7349	FALSE	FALSE	FALSE	TRUE	FALSE	unrelated	RBD unknown
FBgn0030990	CG7556	FALSE	FALSE	FALSE	FALSE	TRUE	unrelated	RBD unknown
FBgn0031020	Nat1	FALSE	TRUE	FALSE	FALSE	TRUE	unrelated	RBD unknown
FBgn0031040	CG14210	FALSE	TRUE	FALSE	FALSE	NA	unrelated	RBD unknown
FBgn0031044	MKP-4	FALSE	FALSE	FALSE	FALSE	TRUE	unrelated	RBD unknown
FBgn0031047	Rcd-1	FALSE	TRUE	FALSE	FALSE	FALSE	unrelated	RBD unknown
FBgn0031051	Ranbp21	FALSE	TRUE	TRUE	NA	FALSE	unrelated	RBD unknown
FBgn0031062	CG14230	FALSE	TRUE	NA	NA	NA	RNAbinding	known RBD
FBgn0031090	Rab35	FALSE	FALSE	FALSE	FALSE	TRUE	unrelated	RBD unknown
FBgn0031111	Obp19c	TRUE	NA	NA	NA	NA	unrelated	RBD unknown
FBgn0031114	cactin	FALSE	TRUE	FALSE	FALSE	NA	RNArelated	RBD unknown
FBgn0031118	RhoGAP19D	FALSE	FALSE	FALSE	FALSE	TRUE	unrelated	RBD unknown
FBgn0031145	Ntf-2	FALSE	FALSE	FALSE	FALSE	TRUE	RNArelated	RBD unknown
FBgn0031148	Cbs	FALSE	FALSE	FALSE	FALSE	TRUE	unrelated	RBD unknown
FBgn0031149	CG1518	FALSE	FALSE	FALSE	NA	TRUE	unrelated	RBD unknown
FBgn0031189	CG14618	FALSE	TRUE	FALSE	FALSE	FALSE	unrelated	known RBD
FBgn0031214	CG11374	FALSE	TRUE	FALSE	NA	NA	unrelated	RBD unknown
FBgn0031224	CG11454	FALSE	TRUE	TRUE	FALSE	FALSE	RNAbinding	known RBD
FBgn0031229	CG3436	FALSE	TRUE	FALSE	FALSE	TRUE	RNArelated	known RBD
FBgn0031231	mRpL10	TRUE	TRUE	FALSE	NA	NA	RNArelated	known RBD
FBgn0031238	CG3645	FALSE	FALSE	FALSE	FALSE	TRUE	RNArelated	RBD unknown
FBgn0031256	CG4164	FALSE	FALSE	FALSE	FALSE	TRUE	unrelated	RBD unknown
FBgn0031260	Spp	FALSE	FALSE	FALSE	TRUE	FALSE	unrelated	RBD unknown
FBgn0031264	CG11835	FALSE	TRUE	FALSE	TRUE	TRUE	RNArelated	RBD unknown
FBgn0031266	CG2807	FALSE	TRUE	FALSE	FALSE	TRUE	RNArelated	RBD unknown
FBgn0031286	CG3862	FALSE	TRUE	FALSE	NA	FALSE	unrelated	RBD unknown
FBgn0031296	CG4415	FALSE	NA	NA	TRUE	TRUE	unrelated	RBD unknown
FBgn0031308	CG4749	TRUE	FALSE	FALSE	FALSE	TRUE	unrelated	known RBD
FBgn0031318	CG4887	FALSE	TRUE	TRUE	FALSE	NA	RNAbinding	known RBD
FBgn0031319	CG4896	FALSE	TRUE	TRUE	FALSE	NA	RNAbinding	RBD unknown
FBgn0031322	CG5001	FALSE	FALSE	NA	FALSE	TRUE	unrelated	RBD unknown
FBgn0031361	CG17652	FALSE	TRUE	TRUE	FALSE	TRUE	unrelated	RBD unknown
FBgn0031384	CG4238	FALSE	FALSE	FALSE	NA	TRUE	unrelated	RBD unknown
FBgn0031390	tho2	FALSE	FALSE	FALSE	FALSE	TRUE	RNArelated	RBD unknown
FBgn0031392	AIF	TRUE	FALSE	FALSE	FALSE	NA	unrelated	RBD unknown
FBgn0031414	eys	FALSE	FALSE	TRUE	FALSE	NA	unrelated	RBD unknown
FBgn0031419	CG15390	TRUE	NA	NA	NA	NA	unrelated	RBD unknown
FBgn0031436	CG3214	FALSE	FALSE	FALSE	TRUE	NA	unrelated	RBD unknown
FBgn0031441	CG9962	FALSE	NA	NA	TRUE	TRUE	unrelated	RBD unknown
FBgn0031442	Prosbeta4R1	FALSE	FALSE	FALSE	TRUE	TRUE	unrelated	RBD unknown
FBgn0031443	Prosbeta4R2	FALSE	FALSE	FALSE	TRUE	TRUE	unrelated	RBD unknown
FBgn0031450	Hrs	FALSE	FALSE	FALSE	FALSE	TRUE	RNArelated	RBD unknown
FBgn0031451	CG9961	FALSE	FALSE	NA	NA	TRUE	unrelated	RBD unknown
FBgn0031462	CG2964	FALSE	TRUE	TRUE	FALSE	TRUE	unrelated	RBD unknown
FBgn0031483	CG9641	TRUE	NA	NA	NA	NA	unrelated	RBD unknown
FBgn0031492	CG3542	TRUE	TRUE	FALSE	FALSE	TRUE	RNArelated	RBD unknown
FBgn0031493	CG3605	FALSE	TRUE	TRUE	FALSE	FALSE	RNArelated	RBD unknown
FBgn0031497	CG17259	FALSE	TRUE	FALSE	TRUE	TRUE	RNArelated	RBD unknown
FBgn0031517	CG15406	FALSE	FALSE	NA	NA	TRUE	unrelated	RBD unknown
FBgn0031519	CG3326	FALSE	FALSE	FALSE	FALSE	TRUE	unrelated	RBD unknown
FBgn0031520	CG8837	FALSE	FALSE	NA	NA	TRUE	unrelated	RBD unknown
FBgn0031522	CG3285	FALSE	FALSE	NA	NA	TRUE	unrelated	RBD unknown
FBgn0031523	CG15408	FALSE	FALSE	NA	NA	TRUE	unrelated	RBD unknown
FBgn0031544	CG17593	FALSE	TRUE	FALSE	FALSE	NA	unrelated	RBD unknown
FBgn0031603	CG15432	FALSE	TRUE	FALSE	NA	NA	unrelated	RBD unknown
FBgn0031604	Elp3	FALSE	FALSE	FALSE	FALSE	TRUE	RNArelated	RBD unknown
FBgn0031607	CG15440	FALSE	TRUE	TRUE	FALSE	TRUE	RNArelated	known RBD
FBgn0031622	CG3251	FALSE	TRUE	FALSE	NA	NA	unrelated	RBD unknown
FBgn0031643	CG3008	FALSE	FALSE	FALSE	FALSE	TRUE	unrelated	RBD unknown
FBgn0031651	mRpL24	TRUE	FALSE	FALSE	FALSE	NA	RNArelated	RBD unknown
FBgn0031657	CG3756	FALSE	FALSE	FALSE	FALSE	TRUE	RNArelated	RBD unknown
FBgn0031660	mRpL28	TRUE	TRUE	FALSE	FALSE	NA	RNArelated	RBD unknown
FBgn0031661	Gmd	FALSE	FALSE	FALSE	TRUE	NA	unrelated	RBD unknown
FBgn0031663	CG8891	FALSE	FALSE	FALSE	FALSE	TRUE	unrelated	RBD unknown
FBgn0031670	CG3887	TRUE	FALSE	FALSE	FALSE	NA	unrelated	RBD unknown
FBgn0031677	CG14036	TRUE	NA	NA	NA	NA	unrelated	RBD unknown
FBgn0031728	Hsp60C	FALSE	TRUE	FALSE	TRUE	TRUE	unrelated	RBD unknown
FBgn0031736	CG11030	FALSE	TRUE	TRUE	FALSE	NA	unrelated	RBD unknown
FBgn0031764	CG9107	FALSE	TRUE	TRUE	NA	NA	unrelated	RBD unknown
FBgn0031769	CG9135	FALSE	TRUE	TRUE	FALSE	FALSE	unrelated	RBD unknown
FBgn0031775	CG9150	FALSE	FALSE	FALSE	NA	TRUE	unrelated	RBD unknown
FBgn0031776	CG13993	TRUE	FALSE	FALSE	NA	NA	unrelated	RBD unknown
FBgn0031777	CG9154	FALSE	FALSE	FALSE	FALSE	TRUE	unrelated	RBD unknown
FBgn0031781	Arc-p20	FALSE	FALSE	FALSE	FALSE	TRUE	unrelated	RBD unknown
FBgn0031814	retm	FALSE	FALSE	FALSE	FALSE	TRUE	unrelated	RBD unknown
FBgn0031822	CG9548	FALSE	TRUE	FALSE	FALSE	FALSE	RNArelated	RBD unknown
FBgn0031832	CG9596	FALSE	TRUE	FALSE	FALSE	FALSE	RNAbinding	RBD unknown
FBgn0031851	CG11188	FALSE	TRUE	TRUE	FALSE	TRUE	unrelated	RBD unknown
FBgn0031868	Rat1	FALSE	TRUE	TRUE	TRUE	TRUE	RNArelated	known RBD
FBgn0031869	CG18304	FALSE	TRUE	FALSE	FALSE	NA	RNArelated	RBD unknown
FBgn0031882	Rab30	FALSE	FALSE	FALSE	FALSE	TRUE	unrelated	RBD unknown
FBgn0031883	CG11266	FALSE	TRUE	TRUE	FALSE	TRUE	RNAbinding	known RBD
FBgn0031912	CG5261	FALSE	FALSE	FALSE	TRUE	TRUE	unrelated	RBD unknown
FBgn0031973	Spn28D	FALSE	TRUE	FALSE	FALSE	NA	unrelated	RBD unknown
FBgn0031980	RpL36A	FALSE	TRUE	FALSE	TRUE	FALSE	RNArelated	known RBD
FBgn0031990	CG8552	FALSE	TRUE	FALSE	NA	FALSE	unrelated	RBD unknown
FBgn0032015	CG7830	FALSE	FALSE	FALSE	TRUE	FALSE	unrelated	RBD unknown
FBgn0032049	Bace	FALSE	FALSE	FALSE	TRUE	TRUE	unrelated	RBD unknown
FBgn0032050	CG13096	FALSE	TRUE	TRUE	FALSE	NA	RNAbinding	known RBD
FBgn0032051	CG13097	FALSE	TRUE	TRUE	FALSE	TRUE	RNArelated	RBD unknown
FBgn0032061	CG9314	FALSE	FALSE	FALSE	TRUE	FALSE	unrelated	RBD unknown
FBgn0032089	Rcd-1r	FALSE	TRUE	FALSE	FALSE	FALSE	unrelated	RBD unknown
FBgn0032115	CG4438	FALSE	TRUE	FALSE	NA	NA	unrelated	RBD unknown
FBgn0032136	CG15828	FALSE	TRUE	NA	NA	NA	unrelated	RBD unknown
FBgn0032138	CG4364	FALSE	TRUE	TRUE	TRUE	TRUE	RNArelated	RBD unknown
FBgn0032160	CG4598	TRUE	FALSE	FALSE	NA	NA	unrelated	RBD unknown
FBgn0032166	CG4619	TRUE	NA	NA	NA	NA	unrelated	RBD unknown
FBgn0032194	CG4901	FALSE	TRUE	TRUE	FALSE	FALSE	RNArelated	known RBD
FBgn0032198	eEF1delta	FALSE	FALSE	FALSE	NA	TRUE	RNAbinding	RBD unknown
FBgn0032200	CG5676	TRUE	NA	NA	NA	NA	unrelated	RBD unknown
FBgn0032205	CG4957	FALSE	TRUE	TRUE	FALSE	FALSE	unrelated	RBD unknown
FBgn0032214	CG4968	FALSE	FALSE	FALSE	TRUE	NA	unrelated	RBD unknown
FBgn0032216	CG5384	FALSE	FALSE	FALSE	TRUE	FALSE	unrelated	RBD unknown
FBgn0032236	mRpS7	TRUE	TRUE	FALSE	TRUE	NA	RNAbinding	known RBD
FBgn0032240	CG17768	FALSE	TRUE	TRUE	TRUE	TRUE	RNAbinding	known RBD
FBgn0032246	CG5168	FALSE	FALSE	FALSE	FALSE	TRUE	unrelated	known RBD
FBgn0032256	RluA-2	FALSE	TRUE	FALSE	FALSE	FALSE	RNAbinding	known RBD
FBgn0032261	CG6094	TRUE	FALSE	FALSE	FALSE	FALSE	RNAbinding	RBD unknown
FBgn0032291	CG17118	FALSE	TRUE	FALSE	FALSE	NA	unrelated	RBD unknown
FBgn0032303	CG6508	FALSE	FALSE	FALSE	TRUE	TRUE	unrelated	RBD unknown
FBgn0032304	CG17134	FALSE	FALSE	FALSE	TRUE	TRUE	unrelated	RBD unknown
FBgn0032305	CG6700	FALSE	FALSE	FALSE	FALSE	TRUE	unrelated	RBD unknown
FBgn0032340	Ge-1	TRUE	TRUE	FALSE	FALSE	NA	RNArelated	RBD unknown
FBgn0032346	Csl4	FALSE	FALSE	TRUE	FALSE	FALSE	RNArelated	RBD unknown
FBgn0032363	CG6509	FALSE	FALSE	FALSE	NA	TRUE	unrelated	RBD unknown
FBgn0032373	Vha100-5	FALSE	FALSE	NA	NA	TRUE	unrelated	RBD unknown
FBgn0032388	CG6686	FALSE	TRUE	FALSE	FALSE	NA	RNArelated	RBD unknown
FBgn0032391	escl	FALSE	FALSE	TRUE	FALSE	NA	unrelated	known RBD
FBgn0032397	Tom70	FALSE	FALSE	FALSE	NA	TRUE	unrelated	RBD unknown
FBgn0032404	RpL7-like	FALSE	NA	NA	NA	TRUE	RNArelated	known RBD
FBgn0032407	Pex19	TRUE	FALSE	FALSE	FALSE	NA	unrelated	RBD unknown
FBgn0032408	CG6712	FALSE	TRUE	TRUE	TRUE	TRUE	RNAbinding	known RBD
FBgn0032430	CG6388	FALSE	TRUE	FALSE	FALSE	FALSE	RNAbinding	known RBD
FBgn0032439	Ref2	FALSE	TRUE	TRUE	NA	NA	RNAbinding	known RBD
FBgn0032444	CG5525	TRUE	TRUE	TRUE	TRUE	TRUE	unrelated	RBD unknown
FBgn0032449	CG17036	FALSE	FALSE	FALSE	TRUE	NA	unrelated	RBD unknown
FBgn0032453	CG6180	TRUE	NA	FALSE	TRUE	NA	unrelated	RBD unknown
FBgn0032454	CG5787	TRUE	NA	NA	NA	NA	unrelated	RBD unknown
FBgn0032455	CG5792	TRUE	NA	NA	NA	NA	unrelated	RBD unknown
FBgn0032464	Vha68-3	FALSE	FALSE	NA	NA	TRUE	unrelated	RBD unknown
FBgn0032474	DnaJ-H	FALSE	FALSE	NA	FALSE	TRUE	unrelated	RBD unknown
FBgn0032487	Ski6	FALSE	FALSE	TRUE	FALSE	FALSE	RNAbinding	known RBD
FBgn0032492	Prosalpha6T	FALSE	FALSE	FALSE	TRUE	TRUE	unrelated	RBD unknown
FBgn0032509	CG6523	TRUE	TRUE	FALSE	FALSE	FALSE	unrelated	RBD unknown
FBgn0032515	loqs	FALSE	TRUE	FALSE	NA	NA	RNAbinding	known RBD
FBgn0032518	RpL24	TRUE	TRUE	FALSE	TRUE	TRUE	RNArelated	known RBD
FBgn0032525	Hsp60D	FALSE	TRUE	FALSE	TRUE	TRUE	unrelated	RBD unknown
FBgn0032586	Tpr2	TRUE	FALSE	FALSE	NA	FALSE	unrelated	RBD unknown
FBgn0032596	CG17331	FALSE	FALSE	FALSE	TRUE	TRUE	unrelated	RBD unknown
FBgn0032597	CG17904	TRUE	FALSE	FALSE	TRUE	FALSE	unrelated	RBD unknown
FBgn0032600	CG17912	FALSE	TRUE	FALSE	FALSE	NA	unrelated	RBD unknown
FBgn0032620	CG12288	FALSE	TRUE	TRUE	FALSE	TRUE	RNAbinding	known RBD
FBgn0032640	Sgt	FALSE	FALSE	FALSE	FALSE	TRUE	unrelated	RBD unknown
FBgn0032646	CG6412	FALSE	TRUE	FALSE	FALSE	NA	RNAbinding	RBD unknown
FBgn0032650	CG7094	FALSE	NA	FALSE	TRUE	TRUE	unrelated	RBD unknown
FBgn0032679	bsf	FALSE	TRUE	TRUE	FALSE	NA	RNAbinding	RBD unknown
FBgn0032680	Ntf-2r	FALSE	FALSE	FALSE	FALSE	TRUE	RNArelated	RBD unknown
FBgn0032688	CG15160	FALSE	TRUE	FALSE	NA	FALSE	unrelated	RBD unknown
FBgn0032690	CG10333	FALSE	TRUE	FALSE	FALSE	FALSE	RNArelated	known RBD
FBgn0032701	CG10341	FALSE	TRUE	FALSE	NA	TRUE	RNAbinding	known RBD
FBgn0032720	mRpL13	TRUE	TRUE	TRUE	FALSE	FALSE	RNArelated	known RBD
FBgn0032721	CG10602	FALSE	TRUE	FALSE	FALSE	FALSE	RNArelated	RBD unknown
FBgn0032723	ssp3	TRUE	FALSE	FALSE	FALSE	NA	unrelated	RBD unknown
FBgn0032725	Nedd8	TRUE	FALSE	FALSE	FALSE	FALSE	unrelated	RBD unknown
FBgn0032726	CG10621	FALSE	NA	NA	FALSE	TRUE	unrelated	RBD unknown
FBgn0032727	CG10623	FALSE	NA	NA	FALSE	TRUE	unrelated	RBD unknown
FBgn0032729	CG10639	FALSE	FALSE	FALSE	TRUE	NA	unrelated	RBD unknown
FBgn0032749	Phlpp	FALSE	FALSE	FALSE	FALSE	TRUE	unrelated	RBD unknown
FBgn0032781	CG9987	FALSE	TRUE	TRUE	FALSE	NA	unrelated	RBD unknown
FBgn0032788	CG13084	TRUE	NA	NA	NA	NA	unrelated	RBD unknown
FBgn0032789	CG13083	TRUE	NA	NA	NA	NA	unrelated	RBD unknown
FBgn0032796	CG10188	FALSE	FALSE	FALSE	NA	TRUE	unrelated	RBD unknown
FBgn0032799	CG10166	FALSE	FALSE	FALSE	FALSE	TRUE	unrelated	RBD unknown
FBgn0032813	CG10262	FALSE	FALSE	FALSE	TRUE	TRUE	unrelated	RBD unknown
FBgn0032818	CG10628	TRUE	TRUE	FALSE	FALSE	FALSE	unrelated	known RBD
FBgn0032819	CG10463	FALSE	TRUE	FALSE	FALSE	TRUE	RNArelated	RBD unknown
FBgn0032822	CG10466	FALSE	TRUE	FALSE	FALSE	FALSE	RNAbinding	known RBD
FBgn0032833	CoIV	TRUE	FALSE	FALSE	FALSE	NA	unrelated	RBD unknown
FBgn0032859	Arc-p34	FALSE	FALSE	FALSE	FALSE	TRUE	unrelated	RBD unknown
FBgn0032876	Cen	TRUE	FALSE	FALSE	NA	NA	unrelated	RBD unknown
FBgn0032882	ns4	FALSE	FALSE	FALSE	NA	TRUE	unrelated	known RBD
FBgn0032883	CG9323	TRUE	TRUE	FALSE	NA	TRUE	RNAbinding	known RBD
FBgn0032906	RPA2	FALSE	FALSE	FALSE	NA	TRUE	unrelated	RBD unknown
FBgn0032908	CG9270	FALSE	NA	FALSE	NA	TRUE	unrelated	RBD unknown
FBgn0032915	CG12050	FALSE	TRUE	FALSE	NA	NA	unrelated	RBD unknown
FBgn0032919	CG9253	FALSE	TRUE	TRUE	FALSE	TRUE	RNArelated	known RBD
FBgn0032924	Nbr	TRUE	FALSE	NA	FALSE	NA	RNArelated	RBD unknown
FBgn0032925	CG9246	FALSE	TRUE	FALSE	FALSE	TRUE	unrelated	RBD unknown
FBgn0032945	CG8665	FALSE	FALSE	FALSE	FALSE	TRUE	unrelated	RBD unknown
FBgn0032946	nrv3	FALSE	FALSE	FALSE	TRUE	NA	unrelated	RBD unknown
FBgn0032956	Cul-2	FALSE	FALSE	FALSE	FALSE	TRUE	unrelated	RBD unknown
FBgn0032961	CG1416	FALSE	FALSE	FALSE	FALSE	TRUE	unrelated	RBD unknown
FBgn0032971	ttm3	FALSE	FALSE	FALSE	TRUE	FALSE	unrelated	RBD unknown
FBgn0032987	RpL21	FALSE	TRUE	TRUE	TRUE	TRUE	RNArelated	known RBD
FBgn0033029	l(2)NC136	FALSE	FALSE	FALSE	FALSE	TRUE	RNArelated	RBD unknown
FBgn0033060	CG7849	FALSE	TRUE	FALSE	FALSE	FALSE	RNAbinding	known RBD
FBgn0033062	Ars2	TRUE	TRUE	TRUE	TRUE	NA	RNArelated	RBD unknown
FBgn0033069	CG8335	FALSE	FALSE	FALSE	TRUE	TRUE	RNAbinding	RBD unknown
FBgn0033074	tomboy40	FALSE	FALSE	FALSE	FALSE	TRUE	unrelated	RBD unknown
FBgn0033092	CG9422	FALSE	TRUE	FALSE	NA	NA	unrelated	known RBD
FBgn0033100	CG3420	TRUE	FALSE	FALSE	FALSE	NA	unrelated	RBD unknown
FBgn0033160	CG11107	FALSE	TRUE	TRUE	FALSE	TRUE	RNArelated	known RBD
FBgn0033169	CG11123	FALSE	TRUE	TRUE	NA	TRUE	RNAbinding	known RBD
FBgn0033184	CG12736	FALSE	NA	FALSE	FALSE	TRUE	RNAbinding	known RBD
FBgn0033188	CG1600	FALSE	NA	NA	FALSE	TRUE	unrelated	RBD unknown
FBgn0033190	CG2137	FALSE	FALSE	FALSE	TRUE	FALSE	unrelated	RBD unknown
FBgn0033191	CG1598	FALSE	FALSE	FALSE	FALSE	TRUE	unrelated	RBD unknown
FBgn0033210	U2A	FALSE	TRUE	TRUE	TRUE	NA	RNAbinding	RBD unknown
FBgn0033225	CG1550	FALSE	FALSE	FALSE	TRUE	NA	unrelated	RBD unknown
FBgn0033246	ACC	FALSE	FALSE	FALSE	NA	TRUE	unrelated	RBD unknown
FBgn0033247	Nup44A	FALSE	FALSE	FALSE	FALSE	TRUE	RNArelated	known RBD
FBgn0033260	Cul-4	FALSE	FALSE	FALSE	FALSE	TRUE	unrelated	RBD unknown
FBgn0033264	Nup50	TRUE	FALSE	FALSE	NA	NA	RNArelated	RBD unknown
FBgn0033317	CG8635	FALSE	TRUE	FALSE	FALSE	TRUE	unrelated	known RBD
FBgn0033339	sec31	FALSE	FALSE	FALSE	FALSE	TRUE	RNArelated	known RBD
FBgn0033342	CG8258	TRUE	FALSE	FALSE	TRUE	TRUE	unrelated	RBD unknown
FBgn0033351	CG8235	FALSE	FALSE	FALSE	NA	TRUE	RNAbinding	RBD unknown
FBgn0033352	CG8232	TRUE	FALSE	FALSE	FALSE	FALSE	RNArelated	known RBD
FBgn0033375	CG8078	FALSE	FALSE	FALSE	TRUE	FALSE	RNAbinding	RBD unknown
FBgn0033376	CG8777	FALSE	FALSE	FALSE	NA	TRUE	RNArelated	RBD unknown
FBgn0033378	tsu	FALSE	TRUE	FALSE	FALSE	NA	RNAbinding	known RBD
FBgn0033379	Mys45A	FALSE	TRUE	TRUE	TRUE	TRUE	unrelated	RBD unknown
FBgn0033440	CG10459	FALSE	TRUE	TRUE	TRUE	TRUE	unrelated	known RBD
FBgn0033451	CG1665	TRUE	FALSE	FALSE	FALSE	NA	unrelated	RBD unknown
FBgn0033454	CG1671	FALSE	TRUE	TRUE	FALSE	TRUE	RNArelated	known RBD
FBgn0033460	sec24	FALSE	FALSE	FALSE	FALSE	TRUE	unrelated	RBD unknown
FBgn0033471	CG12134	FALSE	FALSE	FALSE	NA	TRUE	unrelated	known RBD
FBgn0033473	CG12128	FALSE	TRUE	TRUE	FALSE	FALSE	unrelated	RBD unknown
FBgn0033480	mRpL42	TRUE	NA	NA	NA	NA	RNArelated	RBD unknown
FBgn0033482	CG1371	FALSE	FALSE	TRUE	FALSE	NA	unrelated	RBD unknown
FBgn0033485	RpLP0-like	FALSE	TRUE	TRUE	FALSE	TRUE	unrelated	known RBD
FBgn0033504	CAP	FALSE	TRUE	FALSE	FALSE	NA	unrelated	RBD unknown
FBgn0033507	CG12909	FALSE	TRUE	TRUE	FALSE	NA	unrelated	RBD unknown
FBgn0033528	trsn	TRUE	FALSE	FALSE	NA	NA	RNArelated	RBD unknown
FBgn0033529	CG17765	FALSE	TRUE	FALSE	NA	FALSE	unrelated	RBD unknown
FBgn0033548	CG7637	FALSE	FALSE	FALSE	TRUE	FALSE	unrelated	RBD unknown
FBgn0033555	RpS15Ab	FALSE	TRUE	FALSE	FALSE	TRUE	RNArelated	known RBD
FBgn0033556	CG12343	FALSE	TRUE	TRUE	TRUE	NA	RNArelated	RBD unknown
FBgn0033557	CG12325	FALSE	TRUE	TRUE	FALSE	TRUE	unrelated	known RBD
FBgn0033571	Rpb5	FALSE	FALSE	FALSE	TRUE	FALSE	RNArelated	RBD unknown
FBgn0033615	CG7741	FALSE	FALSE	FALSE	FALSE	TRUE	RNArelated	RBD unknown
FBgn0033631	Sod3	FALSE	FALSE	FALSE	FALSE	TRUE	unrelated	RBD unknown
FBgn0033644	Tret1-2	FALSE	FALSE	FALSE	NA	TRUE	unrelated	RBD unknown
FBgn0033661	CG13185	FALSE	FALSE	TRUE	FALSE	TRUE	unrelated	RBD unknown
FBgn0033663	ERp60	FALSE	TRUE	TRUE	FALSE	TRUE	unrelated	RBD unknown
FBgn0033688	Prp8	FALSE	TRUE	FALSE	TRUE	TRUE	RNArelated	known RBD
FBgn0033699	RpS11	FALSE	TRUE	TRUE	FALSE	TRUE	RNArelated	known RBD
FBgn0033706	Vha36-2	FALSE	FALSE	NA	TRUE	TRUE	unrelated	RBD unknown
FBgn0033735	CG8525	FALSE	FALSE	FALSE	TRUE	NA	unrelated	RBD unknown
FBgn0033741	CG8545	FALSE	TRUE	TRUE	FALSE	TRUE	RNAbinding	known RBD
FBgn0033816	CG4679	TRUE	TRUE	TRUE	FALSE	NA	unrelated	RBD unknown
FBgn0033830	CG10814	FALSE	FALSE	FALSE	FALSE	TRUE	unrelated	RBD unknown
FBgn0033856	CG13334	FALSE	TRUE	FALSE	TRUE	NA	unrelated	RBD unknown
FBgn0033879	CG6543	FALSE	FALSE	FALSE	TRUE	FALSE	unrelated	RBD unknown
FBgn0033883	CG16935	TRUE	FALSE	FALSE	TRUE	FALSE	unrelated	RBD unknown
FBgn0033886	CG13349	FALSE	FALSE	FALSE	TRUE	NA	unrelated	RBD unknown
FBgn0033889	CG6701	TRUE	FALSE	TRUE	NA	TRUE	unrelated	RBD unknown
FBgn0033900	CG8257	FALSE	FALSE	FALSE	NA	TRUE	RNArelated	RBD unknown
FBgn0033902	Tango7	FALSE	FALSE	FALSE	TRUE	NA	unrelated	RBD unknown
FBgn0033906	CG8331	TRUE	FALSE	FALSE	FALSE	FALSE	unrelated	RBD unknown
FBgn0033907	mRpS16	FALSE	FALSE	FALSE	TRUE	FALSE	RNArelated	known RBD
FBgn0033912	RpS23	FALSE	TRUE	TRUE	TRUE	TRUE	RNArelated	RBD unknown
FBgn0033918	CG8531	FALSE	FALSE	FALSE	FALSE	TRUE	unrelated	RBD unknown
FBgn0033933	CG10104	FALSE	FALSE	FALSE	TRUE	TRUE	unrelated	RBD unknown
FBgn0033983	CG10253	FALSE	FALSE	FALSE	TRUE	FALSE	unrelated	RBD unknown
FBgn0033994	CG7544	FALSE	TRUE	TRUE	FALSE	NA	unrelated	RBD unknown
FBgn0034001	mRpL41	TRUE	TRUE	TRUE	NA	NA	RNArelated	RBD unknown
FBgn0034035	CG8207	FALSE	FALSE	FALSE	FALSE	TRUE	unrelated	RBD unknown
FBgn0034045	CG8249	FALSE	FALSE	NA	NA	TRUE	unrelated	RBD unknown
FBgn0034065	Rrp42	FALSE	FALSE	FALSE	FALSE	TRUE	RNAbinding	known RBD
FBgn0034086	CG8441	TRUE	FALSE	FALSE	FALSE	NA	unrelated	RBD unknown
FBgn0034087	clu	TRUE	FALSE	FALSE	TRUE	TRUE	RNAbinding	RBD unknown
FBgn0034091	mrj	TRUE	FALSE	FALSE	FALSE	TRUE	unrelated	RBD unknown
FBgn0034105	CG7755	FALSE	FALSE	FALSE	FALSE	TRUE	unrelated	RBD unknown
FBgn0034118	Nup62	FALSE	FALSE	FALSE	NA	TRUE	RNArelated	RBD unknown
FBgn0034127	CG7848	FALSE	FALSE	FALSE	FALSE	TRUE	unrelated	RBD unknown
FBgn0034138	RpS15	FALSE	TRUE	TRUE	TRUE	TRUE	RNAbinding	known RBD
FBgn0034155	unc-104	FALSE	TRUE	NA	NA	NA	unrelated	RBD unknown
FBgn0034173	CG9010	FALSE	FALSE	NA	NA	TRUE	unrelated	RBD unknown
FBgn0034179	CG6805	FALSE	FALSE	FALSE	FALSE	TRUE	unrelated	RBD unknown
FBgn0034181	CG8963	TRUE	TRUE	FALSE	NA	NA	RNAbinding	known RBD
FBgn0034187	CG6967	TRUE	TRUE	TRUE	NA	TRUE	RNArelated	RBD unknown
FBgn0034215	CG4802	FALSE	FALSE	FALSE	FALSE	TRUE	unrelated	RBD unknown
FBgn0034223	Tes	FALSE	TRUE	FALSE	FALSE	NA	unrelated	RBD unknown
FBgn0034232	CG4866	FALSE	TRUE	TRUE	TRUE	FALSE	RNAbinding	known RBD
FBgn0034237	eIF3-S9	TRUE	TRUE	FALSE	FALSE	TRUE	RNAbinding	known RBD
FBgn0034243	ns2	FALSE	TRUE	TRUE	FALSE	TRUE	unrelated	known RBD
FBgn0034247	CG6484	FALSE	FALSE	FALSE	NA	TRUE	unrelated	RBD unknown
FBgn0034258	eIF3-S8	TRUE	TRUE	TRUE	TRUE	TRUE	RNAbinding	RBD unknown
FBgn0034259	P32	FALSE	FALSE	FALSE	TRUE	NA	unrelated	RBD unknown
FBgn0034274	CG10931	FALSE	NA	NA	FALSE	TRUE	unrelated	known RBD
FBgn0034277	CG6370	TRUE	FALSE	FALSE	FALSE	NA	unrelated	RBD unknown
FBgn0034282	Mapmodulin	FALSE	TRUE	TRUE	FALSE	NA	unrelated	RBD unknown
FBgn0034299	CG5757	FALSE	FALSE	FALSE	TRUE	FALSE	unrelated	RBD unknown
FBgn0034300	CG5098	FALSE	TRUE	FALSE	NA	NA	unrelated	RBD unknown
FBgn0034307	CG10914	FALSE	TRUE	TRUE	FALSE	NA	unrelated	known RBD
FBgn0034313	CG5726	TRUE	NA	NA	NA	NA	RNArelated	RBD unknown
FBgn0034345	CG5174	TRUE	TRUE	FALSE	TRUE	NA	unrelated	RBD unknown
FBgn0034351	CG5190	TRUE	TRUE	FALSE	FALSE	FALSE	unrelated	known RBD
FBgn0034361	mRpS28	FALSE	TRUE	FALSE	FALSE	NA	RNArelated	RBD unknown
FBgn0034366	Atg7	TRUE	FALSE	FALSE	FALSE	FALSE	unrelated	RBD unknown
FBgn0034368	CG5482	FALSE	FALSE	FALSE	FALSE	TRUE	unrelated	RBD unknown
FBgn0034390	CG15093	TRUE	FALSE	FALSE	TRUE	NA	unrelated	RBD unknown
FBgn0034401	CG15100	FALSE	FALSE	FALSE	FALSE	TRUE	RNArelated	RBD unknown
FBgn0034402	CG15084	FALSE	FALSE	FALSE	TRUE	FALSE	unrelated	RBD unknown
FBgn0034412	abba	FALSE	TRUE	NA	NA	NA	unrelated	RBD unknown
FBgn0034415	CG15116	FALSE	FALSE	NA	FALSE	TRUE	unrelated	RBD unknown
FBgn0034422	CG7137	FALSE	TRUE	FALSE	FALSE	TRUE	RNArelated	RBD unknown
FBgn0034432	CG7461	TRUE	FALSE	FALSE	FALSE	NA	unrelated	RBD unknown
FBgn0034442	CG11257	FALSE	FALSE	FALSE	FALSE	TRUE	unrelated	RBD unknown
FBgn0034446	CG7735	FALSE	FALSE	FALSE	FALSE	TRUE	unrelated	RBD unknown
FBgn0034496	CG9143	FALSE	TRUE	TRUE	FALSE	FALSE	RNAbinding	known RBD
FBgn0034512	CG18067	TRUE	NA	NA	NA	NA	unrelated	RBD unknown
FBgn0034513	CG13423	FALSE	FALSE	FALSE	NA	TRUE	unrelated	RBD unknown
FBgn0034564	CG9344	FALSE	TRUE	TRUE	FALSE	FALSE	RNArelated	known RBD
FBgn0034572	CG9346	FALSE	TRUE	TRUE	FALSE	NA	RNAbinding	known RBD
FBgn0034577	cpa	FALSE	FALSE	FALSE	FALSE	TRUE	unrelated	RBD unknown
FBgn0034579	mRpL54	TRUE	TRUE	FALSE	NA	NA	RNArelated	known RBD
FBgn0034598	CG4266	FALSE	TRUE	FALSE	FALSE	NA	RNAbinding	known RBD
FBgn0034627	EfSec	FALSE	FALSE	FALSE	FALSE	TRUE	RNAbinding	known RBD
FBgn0034628	Acox57D-p	FALSE	FALSE	FALSE	TRUE	FALSE	unrelated	RBD unknown
FBgn0034629	Acox57D-d	FALSE	FALSE	FALSE	TRUE	FALSE	unrelated	RBD unknown
FBgn0034646	Rae1	TRUE	FALSE	FALSE	NA	FALSE	unrelated	known RBD
FBgn0034654	CG10306	TRUE	FALSE	FALSE	TRUE	NA	RNAbinding	RBD unknown
FBgn0034657	LBR	FALSE	TRUE	FALSE	FALSE	FALSE	unrelated	RBD unknown
FBgn0034658	Grx-1	FALSE	FALSE	FALSE	NA	TRUE	unrelated	RBD unknown
FBgn0034659	CG4021	FALSE	TRUE	TRUE	NA	TRUE	RNAbinding	known RBD
FBgn0034681	CG9308	FALSE	NA	FALSE	FALSE	TRUE	unrelated	RBD unknown
FBgn0034691	synj	FALSE	FALSE	FALSE	FALSE	TRUE	RNArelated	RBD unknown
FBgn0034722	Rtf1	FALSE	TRUE	FALSE	NA	FALSE	RNArelated	RBD unknown
FBgn0034727	mRpS29	TRUE	TRUE	FALSE	FALSE	NA	RNArelated	RBD unknown
FBgn0034731	CG10384	FALSE	TRUE	TRUE	NA	TRUE	RNAbinding	RBD unknown
FBgn0034734	CG4554	FALSE	TRUE	TRUE	FALSE	TRUE	unrelated	RBD unknown
FBgn0034735	CG4610	FALSE	TRUE	FALSE	FALSE	FALSE	RNArelated	RBD unknown
FBgn0034739	CG3927	FALSE	TRUE	TRUE	NA	TRUE	RNAbinding	known RBD
FBgn0034740	nsr	FALSE	TRUE	TRUE	NA	TRUE	RNAbinding	known RBD
FBgn0034743	RpS16	TRUE	TRUE	TRUE	TRUE	TRUE	RNArelated	known RBD
FBgn0034750	CG3732	FALSE	TRUE	TRUE	FALSE	NA	unrelated	RBD unknown
FBgn0034753	CG2852	FALSE	TRUE	FALSE	TRUE	FALSE	unrelated	RBD unknown
FBgn0034802	CG3800	TRUE	TRUE	TRUE	FALSE	TRUE	unrelated	known RBD
FBgn0034825	CG3215	FALSE	FALSE	FALSE	TRUE	TRUE	unrelated	RBD unknown
FBgn0034834	LS2	FALSE	FALSE	TRUE	NA	NA	RNAbinding	known RBD
FBgn0034837	RpL22-like	FALSE	TRUE	TRUE	TRUE	TRUE	RNArelated	known RBD
FBgn0034842	Prosbeta5R	FALSE	FALSE	FALSE	FALSE	TRUE	unrelated	RBD unknown
FBgn0034854	CG3493	FALSE	TRUE	FALSE	NA	NA	unrelated	RBD unknown
FBgn0034858	eIF2B-delta	TRUE	FALSE	FALSE	FALSE	FALSE	RNAbinding	RBD unknown
FBgn0034876	wmd	FALSE	TRUE	TRUE	TRUE	TRUE	unrelated	known RBD
FBgn0034877	levy	FALSE	FALSE	FALSE	TRUE	NA	unrelated	RBD unknown
FBgn0034879	Rrp4	FALSE	TRUE	TRUE	FALSE	TRUE	RNArelated	RBD unknown
FBgn0034893	mRpL43	FALSE	TRUE	FALSE	FALSE	NA	RNArelated	RBD unknown
FBgn0034909	CG4797	FALSE	FALSE	NA	NA	TRUE	unrelated	RBD unknown
FBgn0034915	eIF6	FALSE	FALSE	FALSE	TRUE	TRUE	RNAbinding	RBD unknown
FBgn0034918	wibg	TRUE	TRUE	TRUE	FALSE	NA	RNAbinding	RBD unknown
FBgn0034921	Dcp1	TRUE	FALSE	FALSE	FALSE	NA	RNArelated	RBD unknown
FBgn0034923	Upf3	FALSE	TRUE	FALSE	FALSE	NA	RNArelated	RBD unknown
FBgn0034933	CG3735	FALSE	TRUE	FALSE	FALSE	FALSE	unrelated	RBD unknown
FBgn0034967	eIF-5A	FALSE	TRUE	TRUE	TRUE	TRUE	RNAbinding	RBD unknown
FBgn0034968	RpL12	FALSE	TRUE	FALSE	FALSE	TRUE	RNArelated	known RBD
FBgn0035005	CG3483	FALSE	FALSE	NA	TRUE	TRUE	unrelated	RBD unknown
FBgn0035016	CG4612	TRUE	NA	NA	NA	TRUE	RNAbinding	known RBD
FBgn0035021	CG4622	FALSE	TRUE	TRUE	FALSE	NA	unrelated	RBD unknown
FBgn0035024	CG11414	FALSE	TRUE	FALSE	FALSE	TRUE	unrelated	known RBD
FBgn0035064	CG16912	FALSE	TRUE	TRUE	FALSE	FALSE	RNAbinding	known RBD
FBgn0035111	CG16940	FALSE	FALSE	FALSE	TRUE	TRUE	RNAbinding	known RBD
FBgn0035121	Tudor-SN	TRUE	TRUE	TRUE	FALSE	NA	RNArelated	RBD unknown
FBgn0035122	mRpL17	TRUE	FALSE	FALSE	FALSE	NA	RNArelated	known RBD
FBgn0035124	ttm2	FALSE	FALSE	FALSE	TRUE	FALSE	unrelated	RBD unknown
FBgn0035136	CG6905	FALSE	TRUE	NA	NA	NA	unrelated	RBD unknown
FBgn0035143	Ppm1	FALSE	FALSE	NA	TRUE	TRUE	unrelated	RBD unknown
FBgn0035146	CG13893	FALSE	FALSE	FALSE	FALSE	TRUE	unrelated	RBD unknown
FBgn0035162	CG13900	FALSE	FALSE	FALSE	FALSE	TRUE	RNArelated	RBD unknown
FBgn0035195	Sac1	FALSE	FALSE	FALSE	FALSE	TRUE	unrelated	RBD unknown
FBgn0035203	CG9149	TRUE	FALSE	FALSE	NA	TRUE	unrelated	RBD unknown
FBgn0035232	CG12099	FALSE	TRUE	FALSE	NA	TRUE	unrelated	known RBD
FBgn0035235	CG7879	FALSE	TRUE	TRUE	FALSE	NA	RNAbinding	known RBD
FBgn0035238	CG12104	FALSE	FALSE	FALSE	NA	TRUE	unrelated	RBD unknown
FBgn0035240	CG33791	FALSE	FALSE	FALSE	TRUE	TRUE	unrelated	RBD unknown
FBgn0035253	CG7971	FALSE	TRUE	FALSE	FALSE	NA	RNArelated	RBD unknown
FBgn0035271	CG2021	FALSE	TRUE	TRUE	FALSE	NA	RNArelated	known RBD
FBgn0035273	CG12020	FALSE	FALSE	FALSE	NA	TRUE	unrelated	RBD unknown
FBgn0035294	Mfap1	FALSE	TRUE	TRUE	FALSE	NA	RNArelated	RBD unknown
FBgn0035298	CG1140	FALSE	FALSE	FALSE	TRUE	NA	unrelated	RBD unknown
FBgn0035328	yellow-g2	TRUE	NA	NA	NA	NA	unrelated	RBD unknown
FBgn0035334	CG8993	TRUE	FALSE	FALSE	NA	NA	unrelated	RBD unknown
FBgn0035335	mRpL23	TRUE	FALSE	FALSE	FALSE	NA	RNArelated	known RBD
FBgn0035336	CG9004	FALSE	TRUE	FALSE	FALSE	FALSE	RNAbinding	known RBD
FBgn0035371	CG9977	FALSE	FALSE	FALSE	NA	TRUE	unrelated	RBD unknown
FBgn0035374	mRpS35	TRUE	TRUE	TRUE	FALSE	NA	RNArelated	RBD unknown
FBgn0035383	CG2107	TRUE	FALSE	FALSE	FALSE	FALSE	unrelated	RBD unknown
FBgn0035402	CG12082	TRUE	FALSE	FALSE	FALSE	FALSE	unrelated	RBD unknown
FBgn0035415	CG14966	TRUE	FALSE	FALSE	FALSE	NA	unrelated	RBD unknown
FBgn0035421	CG12034	FALSE	FALSE	FALSE	FALSE	TRUE	unrelated	RBD unknown
FBgn0035422	RpL28	TRUE	TRUE	FALSE	NA	NA	RNArelated	known RBD
FBgn0035423	CG17737	FALSE	TRUE	FALSE	FALSE	TRUE	RNAbinding	RBD unknown
FBgn0035424	CG11505	TRUE	TRUE	TRUE	FALSE	NA	RNArelated	known RBD
FBgn0035425	CG17746	FALSE	FALSE	NA	TRUE	TRUE	unrelated	RBD unknown
FBgn0035438	PHGPx	FALSE	FALSE	TRUE	FALSE	TRUE	unrelated	RBD unknown
FBgn0035443	CG12010	FALSE	FALSE	FALSE	NA	TRUE	unrelated	RBD unknown
FBgn0035471	Sc2	FALSE	TRUE	FALSE	FALSE	FALSE	unrelated	RBD unknown
FBgn0035482	CG14985	TRUE	FALSE	FALSE	FALSE	NA	unrelated	RBD unknown
FBgn0035524	CG11583	FALSE	TRUE	TRUE	FALSE	TRUE	unrelated	known RBD
FBgn0035526	CG1316	TRUE	TRUE	TRUE	NA	NA	RNAbinding	known RBD
FBgn0035532	CG15014	FALSE	TRUE	TRUE	FALSE	FALSE	RNAbinding	known RBD
FBgn0035534	mRpS6	TRUE	FALSE	FALSE	NA	NA	RNAbinding	known RBD
FBgn0035567	CG7514	FALSE	TRUE	FALSE	FALSE	FALSE	unrelated	RBD unknown
FBgn0035568	CG18418	FALSE	TRUE	FALSE	FALSE	FALSE	unrelated	RBD unknown
FBgn0035574	Gef64C	FALSE	FALSE	FALSE	NA	TRUE	unrelated	RBD unknown
FBgn0035584	CG17030	FALSE	NA	TRUE	FALSE	FALSE	unrelated	RBD unknown
FBgn0035591	CG4611	TRUE	TRUE	TRUE	NA	NA	unrelated	RBD unknown
FBgn0035626	lin-28	FALSE	TRUE	TRUE	TRUE	NA	RNArelated	known RBD
FBgn0035630	CG10576	TRUE	TRUE	TRUE	FALSE	TRUE	unrelated	RBD unknown
FBgn0035631	Txl	FALSE	FALSE	FALSE	FALSE	TRUE	unrelated	RBD unknown
FBgn0035639	CG5537	FALSE	FALSE	FALSE	FALSE	TRUE	unrelated	RBD unknown
FBgn0035657	alphaKap4	FALSE	FALSE	FALSE	TRUE	TRUE	RNArelated	RBD unknown
FBgn0035675	CG6610	FALSE	FALSE	FALSE	FALSE	TRUE	RNArelated	known RBD
FBgn0035692	CG13298	FALSE	TRUE	TRUE	FALSE	NA	RNAbinding	known RBD
FBgn0035693	CG8219	FALSE	TRUE	TRUE	FALSE	TRUE	RNArelated	RBD unknown
FBgn0035709	eIF4E-4	FALSE	TRUE	FALSE	TRUE	TRUE	RNAbinding	RBD unknown
FBgn0035714	CG8549	FALSE	TRUE	FALSE	FALSE	TRUE	unrelated	RBD unknown
FBgn0035720	CG10077	TRUE	TRUE	TRUE	FALSE	TRUE	RNArelated	known RBD
FBgn0035726	CG9953	FALSE	FALSE	FALSE	TRUE	NA	unrelated	RBD unknown
FBgn0035753	RpL18	FALSE	TRUE	FALSE	TRUE	TRUE	RNArelated	known RBD
FBgn0035771	sec63	TRUE	TRUE	TRUE	FALSE	FALSE	unrelated	RBD unknown
FBgn0035811	CG12262	FALSE	FALSE	FALSE	TRUE	NA	unrelated	RBD unknown
FBgn0035817	CG7409	FALSE	FALSE	FALSE	TRUE	NA	unrelated	RBD unknown
FBgn0035823	eIF4E-5	FALSE	TRUE	FALSE	TRUE	TRUE	RNAbinding	RBD unknown
FBgn0035838	ldbr	FALSE	TRUE	FALSE	FALSE	TRUE	RNArelated	RBD unknown
FBgn0035842	CG7504	FALSE	FALSE	FALSE	NA	TRUE	RNArelated	RBD unknown
FBgn0035860	eIF4E-3	FALSE	TRUE	NA	NA	NA	unrelated	RBD unknown
FBgn0035866	CG7197	FALSE	FALSE	FALSE	FALSE	TRUE	unrelated	RBD unknown
FBgn0035872	CG7185	FALSE	TRUE	TRUE	FALSE	NA	RNAbinding	known RBD
FBgn0035878	CG7182	FALSE	FALSE	NA	NA	TRUE	unrelated	RBD unknown
FBgn0035889	mkg-p	FALSE	TRUE	NA	NA	NA	unrelated	RBD unknown
FBgn0035901	CG6745	TRUE	TRUE	TRUE	NA	TRUE	RNAbinding	known RBD
FBgn0035911	CG6638	TRUE	FALSE	FALSE	FALSE	NA	unrelated	RBD unknown
FBgn0035942	CG5660	FALSE	FALSE	NA	FALSE	TRUE	RNArelated	RBD unknown
FBgn0035947	Srp68	TRUE	TRUE	FALSE	TRUE	NA	RNAbinding	RBD unknown
FBgn0035957	CG5144	FALSE	FALSE	FALSE	TRUE	NA	unrelated	RBD unknown
FBgn0035978	UGP	FALSE	FALSE	FALSE	FALSE	TRUE	unrelated	RBD unknown
FBgn0035982	CG4461	FALSE	FALSE	FALSE	TRUE	NA	unrelated	RBD unknown
FBgn0035987	CG3689	FALSE	TRUE	TRUE	FALSE	NA	RNAbinding	RBD unknown
FBgn0036008	CG3408	FALSE	TRUE	TRUE	FALSE	NA	unrelated	RBD unknown
FBgn0036018	CG3335	TRUE	TRUE	TRUE	FALSE	TRUE	RNAbinding	known RBD
FBgn0036020	CG8336	FALSE	FALSE	FALSE	NA	TRUE	unrelated	RBD unknown
FBgn0036030	CG6767	FALSE	FALSE	FALSE	FALSE	TRUE	unrelated	RBD unknown
FBgn0036057	CG14164	FALSE	FALSE	FALSE	NA	TRUE	unrelated	RBD unknown
FBgn0036099	CG11811	FALSE	FALSE	FALSE	FALSE	TRUE	unrelated	RBD unknown
FBgn0036104	CG6418	FALSE	TRUE	TRUE	FALSE	FALSE	RNArelated	known RBD
FBgn0036124	CG7839	TRUE	TRUE	FALSE	TRUE	TRUE	RNArelated	RBD unknown
FBgn0036135	mRpL2	TRUE	TRUE	TRUE	FALSE	FALSE	RNArelated	known RBD
FBgn0036136	Ufd1-like	TRUE	FALSE	FALSE	FALSE	FALSE	unrelated	RBD unknown
FBgn0036162	CG6140	FALSE	FALSE	FALSE	FALSE	TRUE	unrelated	RBD unknown
FBgn0036186	CG6071	FALSE	FALSE	FALSE	NA	TRUE	unrelated	RBD unknown
FBgn0036187	CG11660	FALSE	FALSE	FALSE	FALSE	TRUE	unrelated	RBD unknown
FBgn0036194	CG11652	FALSE	FALSE	FALSE	FALSE	TRUE	unrelated	RBD unknown
FBgn0036211	CG5946	FALSE	FALSE	FALSE	FALSE	TRUE	unrelated	RBD unknown
FBgn0036213	RpL10Ab	FALSE	TRUE	TRUE	FALSE	TRUE	RNAbinding	known RBD
FBgn0036222	CG5718	FALSE	NA	FALSE	TRUE	FALSE	unrelated	RBD unknown
FBgn0036224	Rpt4R	FALSE	FALSE	FALSE	TRUE	TRUE	unrelated	RBD unknown
FBgn0036254	CG5645	FALSE	TRUE	FALSE	FALSE	TRUE	unrelated	RBD unknown
FBgn0036258	CG5642	TRUE	TRUE	FALSE	TRUE	NA	unrelated	RBD unknown
FBgn0036273	CG10426	FALSE	FALSE	FALSE	FALSE	TRUE	unrelated	RBD unknown
FBgn0036277	CG10418	FALSE	TRUE	FALSE	FALSE	TRUE	RNArelated	known RBD
FBgn0036290	CG10638	TRUE	FALSE	NA	NA	FALSE	unrelated	RBD unknown
FBgn0036298	nst	FALSE	FALSE	FALSE	FALSE	TRUE	unrelated	RBD unknown
FBgn0036300	CG10688	FALSE	FALSE	FALSE	FALSE	TRUE	unrelated	RBD unknown
FBgn0036314	CG10754	FALSE	TRUE	FALSE	FALSE	FALSE	RNArelated	known RBD
FBgn0036316	CG10960	FALSE	FALSE	FALSE	NA	TRUE	unrelated	RBD unknown
FBgn0036317	CG10948	FALSE	FALSE	TRUE	NA	NA	RNAbinding	known RBD
FBgn0036327	CG10748	FALSE	TRUE	FALSE	TRUE	TRUE	unrelated	RBD unknown
FBgn0036328	CG10749	FALSE	TRUE	FALSE	TRUE	TRUE	unrelated	RBD unknown
FBgn0036332	CG11261	FALSE	NA	NA	FALSE	TRUE	unrelated	RBD unknown
FBgn0036334	CG11267	FALSE	TRUE	FALSE	FALSE	FALSE	unrelated	RBD unknown
FBgn0036335	mRpL20	FALSE	TRUE	FALSE	NA	NA	RNAbinding	known RBD
FBgn0036337	CG11255	FALSE	TRUE	FALSE	NA	TRUE	unrelated	RBD unknown
FBgn0036340	SRm160	TRUE	TRUE	TRUE	FALSE	NA	RNArelated	known RBD
FBgn0036354	Poc1	FALSE	FALSE	FALSE	NA	TRUE	unrelated	known RBD
FBgn0036380	CG8757	FALSE	FALSE	FALSE	NA	TRUE	unrelated	RBD unknown
FBgn0036405	CG6833	FALSE	TRUE	FALSE	FALSE	FALSE	RNArelated	known RBD
FBgn0036415	CG7768	FALSE	TRUE	NA	NA	TRUE	unrelated	RBD unknown
FBgn0036442	CG13473	FALSE	TRUE	NA	FALSE	NA	unrelated	RBD unknown
FBgn0036450	CG13472	TRUE	TRUE	FALSE	FALSE	NA	RNAbinding	RBD unknown
FBgn0036451	CG9425	FALSE	TRUE	FALSE	NA	TRUE	unrelated	known RBD
FBgn0036462	mRpL39	TRUE	TRUE	FALSE	FALSE	TRUE	RNArelated	RBD unknown
FBgn0036465	Rpn12R	FALSE	FALSE	FALSE	TRUE	FALSE	unrelated	RBD unknown
FBgn0036486	Msh6	TRUE	FALSE	FALSE	FALSE	FALSE	unrelated	RBD unknown
FBgn0036487	Prp31	FALSE	TRUE	TRUE	FALSE	FALSE	RNArelated	known RBD
FBgn0036490	CG6888	FALSE	TRUE	TRUE	TRUE	TRUE	unrelated	RBD unknown
FBgn0036496	CG7804	FALSE	TRUE	TRUE	FALSE	NA	RNAbinding	known RBD
FBgn0036497	ran-like	FALSE	TRUE	FALSE	NA	TRUE	unrelated	RBD unknown
FBgn0036500	CG7275	FALSE	TRUE	TRUE	FALSE	TRUE	unrelated	known RBD
FBgn0036505	CG7945	TRUE	FALSE	FALSE	FALSE	NA	unrelated	RBD unknown
FBgn0036514	CG12301	FALSE	TRUE	TRUE	FALSE	TRUE	RNArelated	RBD unknown
FBgn0036534	Dcp2	FALSE	FALSE	FALSE	FALSE	TRUE	RNAbinding	RBD unknown
FBgn0036537	CG18081	TRUE	FALSE	FALSE	FALSE	NA	unrelated	RBD unknown
FBgn0036550	CG17026	FALSE	FALSE	FALSE	TRUE	FALSE	unrelated	RBD unknown
FBgn0036551	CG17029	FALSE	FALSE	FALSE	TRUE	FALSE	unrelated	RBD unknown
FBgn0036552	CG17028	FALSE	FALSE	FALSE	TRUE	FALSE	unrelated	RBD unknown
FBgn0036553	CG17027	FALSE	FALSE	FALSE	TRUE	FALSE	unrelated	RBD unknown
FBgn0036557	mRpS31	FALSE	TRUE	TRUE	TRUE	NA	RNArelated	RBD unknown
FBgn0036568	CG5389	FALSE	NA	NA	NA	TRUE	unrelated	RBD unknown
FBgn0036579	CG5027	FALSE	FALSE	FALSE	FALSE	TRUE	unrelated	RBD unknown
FBgn0036620	CG4842	FALSE	FALSE	FALSE	NA	TRUE	unrelated	RBD unknown
FBgn0036621	roq	FALSE	TRUE	TRUE	TRUE	NA	unrelated	known RBD
FBgn0036640	nxf2	FALSE	TRUE	TRUE	FALSE	NA	RNArelated	RBD unknown
FBgn0036663	CG9674	FALSE	NA	NA	FALSE	TRUE	unrelated	RBD unknown
FBgn0036668	CG9715	FALSE	TRUE	FALSE	NA	TRUE	unrelated	RBD unknown
FBgn0036686	CG7728	FALSE	TRUE	TRUE	FALSE	TRUE	unrelated	RBD unknown
FBgn0036691	beg	TRUE	TRUE	FALSE	FALSE	NA	unrelated	RBD unknown
FBgn0036698	CG7724	FALSE	FALSE	FALSE	NA	TRUE	unrelated	RBD unknown
FBgn0036706	CG6485	FALSE	FALSE	FALSE	TRUE	NA	unrelated	RBD unknown
FBgn0036728	CG7580	TRUE	FALSE	FALSE	NA	NA	unrelated	RBD unknown
FBgn0036733	U4-U6-60K	FALSE	FALSE	FALSE	FALSE	TRUE	RNAbinding	known RBD
FBgn0036734	CG7564	FALSE	TRUE	TRUE	FALSE	FALSE	RNArelated	RBD unknown
FBgn0036735	Edc3	TRUE	FALSE	FALSE	NA	NA	RNArelated	RBD unknown
FBgn0036754	CG5589	FALSE	TRUE	TRUE	FALSE	FALSE	RNAbinding	known RBD
FBgn0036762	CG7430	FALSE	TRUE	FALSE	FALSE	TRUE	unrelated	RBD unknown
FBgn0036772	CG5290	FALSE	FALSE	FALSE	FALSE	TRUE	unrelated	RBD unknown
FBgn0036784	CG5103	FALSE	FALSE	FALSE	FALSE	TRUE	unrelated	RBD unknown
FBgn0036787	CG4306	FALSE	TRUE	FALSE	FALSE	NA	unrelated	RBD unknown
FBgn0036809	CG12477	FALSE	TRUE	FALSE	FALSE	NA	unrelated	RBD unknown
FBgn0036820	CG6852	FALSE	FALSE	FALSE	NA	TRUE	unrelated	RBD unknown
FBgn0036825	RpL26	TRUE	TRUE	TRUE	TRUE	TRUE	RNArelated	RBD unknown
FBgn0036828	CG6841	FALSE	TRUE	FALSE	FALSE	FALSE	RNArelated	RBD unknown
FBgn0036830	CG14077	FALSE	FALSE	FALSE	TRUE	NA	unrelated	RBD unknown
FBgn0036838	CG3808	TRUE	TRUE	TRUE	FALSE	FALSE	RNAbinding	known RBD
FBgn0036844	Mkp3	FALSE	TRUE	FALSE	FALSE	NA	unrelated	RBD unknown
FBgn0036847	CG11577	TRUE	FALSE	FALSE	FALSE	NA	unrelated	RBD unknown
FBgn0036853	mRpL21	FALSE	TRUE	FALSE	FALSE	NA	RNAbinding	known RBD
FBgn0036857	CG9629	FALSE	FALSE	FALSE	TRUE	TRUE	unrelated	RBD unknown
FBgn0036888	CG9330	TRUE	FALSE	FALSE	FALSE	TRUE	unrelated	RBD unknown
FBgn0036889	CG14100	TRUE	TRUE	FALSE	NA	NA	RNAbinding	known RBD
FBgn0036892	Lon	TRUE	FALSE	FALSE	FALSE	FALSE	unrelated	RBD unknown
FBgn0036915	CG7757	FALSE	TRUE	FALSE	FALSE	FALSE	RNArelated	RBD unknown
FBgn0036916	Mtr3	FALSE	TRUE	NA	FALSE	FALSE	RNArelated	known RBD
FBgn0036918	CG7770	TRUE	FALSE	FALSE	FALSE	FALSE	unrelated	RBD unknown
FBgn0036919	Grasp65	FALSE	FALSE	FALSE	FALSE	TRUE	unrelated	RBD unknown
FBgn0036927	CG7433	FALSE	FALSE	FALSE	TRUE	FALSE	unrelated	RBD unknown
FBgn0036931	CG14183	FALSE	FALSE	FALSE	NA	TRUE	unrelated	RBD unknown
FBgn0036964	CG6480	FALSE	TRUE	TRUE	FALSE	NA	unrelated	RBD unknown
FBgn0036974	eRF1	FALSE	TRUE	TRUE	TRUE	TRUE	RNAbinding	known RBD
FBgn0036980	RhoBTB	FALSE	FALSE	FALSE	NA	TRUE	unrelated	RBD unknown
FBgn0036990	mRpL15	TRUE	TRUE	FALSE	FALSE	FALSE	RNArelated	known RBD
FBgn0036992	CG11796	FALSE	FALSE	FALSE	TRUE	NA	unrelated	RBD unknown
FBgn0037008	mTerf3	TRUE	FALSE	FALSE	FALSE	NA	unrelated	RBD unknown
FBgn0037010	CG4825	FALSE	TRUE	FALSE	NA	NA	unrelated	RBD unknown
FBgn0037046	CG10581	FALSE	TRUE	FALSE	NA	NA	unrelated	RBD unknown
FBgn0037051	CG10565	FALSE	TRUE	FALSE	FALSE	TRUE	unrelated	RBD unknown
FBgn0037073	CG7338	FALSE	TRUE	FALSE	TRUE	TRUE	unrelated	RBD unknown
FBgn0037081	barc	FALSE	TRUE	FALSE	FALSE	FALSE	RNAbinding	known RBD
FBgn0037087	CG7519	FALSE	FALSE	FALSE	FALSE	TRUE	unrelated	RBD unknown
FBgn0037093	Cdk12	FALSE	TRUE	FALSE	FALSE	TRUE	unrelated	RBD unknown
FBgn0037130	Syn1	FALSE	TRUE	FALSE	FALSE	NA	unrelated	RBD unknown
FBgn0037135	CG7414	TRUE	FALSE	FALSE	FALSE	TRUE	RNAbinding	RBD unknown
FBgn0037137	Nopp140	TRUE	NA	NA	NA	NA	unrelated	RBD unknown
FBgn0037138	P5CDh1	TRUE	FALSE	FALSE	FALSE	FALSE	unrelated	RBD unknown
FBgn0037146	CG7470	FALSE	TRUE	FALSE	FALSE	TRUE	unrelated	RBD unknown
FBgn0037147	CG7140	FALSE	FALSE	FALSE	NA	TRUE	unrelated	RBD unknown
FBgn0037151	CG7130	FALSE	FALSE	NA	FALSE	TRUE	unrelated	RBD unknown
FBgn0037170	Trxr-2	FALSE	FALSE	FALSE	NA	TRUE	unrelated	RBD unknown
FBgn0037182	ArfGAP3	FALSE	FALSE	FALSE	FALSE	TRUE	unrelated	RBD unknown
FBgn0037200	CG11109	FALSE	FALSE	FALSE	NA	TRUE	RNAbinding	known RBD
FBgn0037220	CG14641	TRUE	TRUE	TRUE	FALSE	TRUE	RNAbinding	known RBD
FBgn0037231	vps24	FALSE	FALSE	FALSE	FALSE	TRUE	unrelated	RBD unknown
FBgn0037232	CG9791	FALSE	TRUE	FALSE	FALSE	FALSE	RNArelated	known RBD
FBgn0037248	Spargel	FALSE	TRUE	FALSE	NA	NA	RNAbinding	known RBD
FBgn0037249	eIF3-S10	TRUE	TRUE	TRUE	TRUE	TRUE	RNAbinding	RBD unknown
FBgn0037255	Fip1	FALSE	TRUE	TRUE	FALSE	FALSE	RNArelated	RBD unknown
FBgn0037270	CG9769	FALSE	FALSE	FALSE	TRUE	TRUE	RNAbinding	RBD unknown
FBgn0037279	CG1129	FALSE	FALSE	FALSE	FALSE	TRUE	unrelated	RBD unknown
FBgn0037301	Mms19	TRUE	FALSE	FALSE	FALSE	FALSE	unrelated	RBD unknown
FBgn0037315	Cerk	FALSE	FALSE	FALSE	NA	TRUE	unrelated	RBD unknown
FBgn0037325	CG12147	FALSE	NA	FALSE	NA	TRUE	unrelated	RBD unknown
FBgn0037328	RpL35A	FALSE	TRUE	FALSE	TRUE	TRUE	RNArelated	known RBD
FBgn0037330	mRpL44	TRUE	TRUE	TRUE	NA	NA	RNAbinding	RBD unknown
FBgn0037342	CG2931	FALSE	TRUE	FALSE	FALSE	TRUE	RNAbinding	known RBD
FBgn0037344	CG2926	FALSE	TRUE	FALSE	NA	NA	RNArelated	RBD unknown
FBgn0037351	RpL13A	TRUE	TRUE	TRUE	TRUE	TRUE	RNArelated	known RBD
FBgn0037365	CG2104	FALSE	FALSE	NA	NA	TRUE	unrelated	RBD unknown
FBgn0037368	CG1239	TRUE	TRUE	FALSE	FALSE	NA	unrelated	RBD unknown
FBgn0037372	CG2091	TRUE	FALSE	FALSE	FALSE	FALSE	RNArelated	RBD unknown
FBgn0037374	jagn	FALSE	FALSE	FALSE	TRUE	NA	unrelated	RBD unknown
FBgn0037377	CG1218	TRUE	FALSE	FALSE	NA	NA	unrelated	RBD unknown
FBgn0037386	CG1208	FALSE	FALSE	FALSE	NA	TRUE	unrelated	RBD unknown
FBgn0037387	CG1213	FALSE	FALSE	FALSE	NA	TRUE	unrelated	RBD unknown
FBgn0037432	CG10298	FALSE	TRUE	FALSE	NA	NA	unrelated	RBD unknown
FBgn0037467	CG1104	FALSE	FALSE	FALSE	TRUE	NA	unrelated	RBD unknown
FBgn0037468	CG1943	TRUE	NA	NA	NA	NA	unrelated	RBD unknown
FBgn0037485	CG14606	FALSE	FALSE	NA	NA	TRUE	unrelated	RBD unknown
FBgn0037486	CG14605	FALSE	FALSE	NA	NA	TRUE	unrelated	RBD unknown
FBgn0037489	CG1234	FALSE	TRUE	TRUE	TRUE	FALSE	unrelated	RBD unknown
FBgn0037498	CG10029	FALSE	FALSE	FALSE	FALSE	TRUE	unrelated	RBD unknown
FBgn0037504	CG1142	FALSE	TRUE	TRUE	FALSE	FALSE	unrelated	RBD unknown
FBgn0037526	CG10092	FALSE	TRUE	FALSE	FALSE	TRUE	RNArelated	RBD unknown
FBgn0037529	mRpS9	FALSE	TRUE	FALSE	TRUE	FALSE	RNArelated	known RBD
FBgn0037533	CD98hc	FALSE	TRUE	FALSE	FALSE	FALSE	unrelated	RBD unknown
FBgn0037543	CG10903	FALSE	TRUE	FALSE	FALSE	FALSE	unrelated	RBD unknown
FBgn0037549	CG7878	TRUE	TRUE	FALSE	FALSE	TRUE	RNAbinding	known RBD
FBgn0037550	CG9667	FALSE	TRUE	TRUE	FALSE	FALSE	RNArelated	RBD unknown
FBgn0037551	Gie	FALSE	FALSE	FALSE	FALSE	TRUE	unrelated	RBD unknown
FBgn0037561	CG9630	FALSE	TRUE	FALSE	TRUE	FALSE	RNArelated	known RBD
FBgn0037566	mRpL1	TRUE	TRUE	FALSE	FALSE	NA	RNAbinding	known RBD
FBgn0037569	tex	FALSE	FALSE	FALSE	FALSE	TRUE	unrelated	known RBD
FBgn0037573	eIF4AIII	FALSE	TRUE	TRUE	FALSE	TRUE	RNAbinding	known RBD
FBgn0037583	CG9684	TRUE	NA	NA	NA	NA	RNArelated	RBD unknown
FBgn0037602	CG8021	FALSE	TRUE	TRUE	NA	NA	RNAbinding	known RBD
FBgn0037607	CG8036	FALSE	FALSE	FALSE	FALSE	TRUE	RNArelated	RBD unknown
FBgn0037608	mRpL19	FALSE	FALSE	TRUE	TRUE	NA	RNArelated	known RBD
FBgn0037610	CG8043	FALSE	TRUE	FALSE	FALSE	FALSE	unrelated	RBD unknown
FBgn0037613	Cks85A	FALSE	FALSE	FALSE	NA	TRUE	unrelated	RBD unknown
FBgn0037624	CG8223	TRUE	FALSE	TRUE	FALSE	NA	unrelated	RBD unknown
FBgn0037632	Tcp-1eta	FALSE	FALSE	FALSE	FALSE	TRUE	unrelated	RBD unknown
FBgn0037643	skap	FALSE	FALSE	FALSE	TRUE	FALSE	unrelated	RBD unknown
FBgn0037652	CG11980	TRUE	FALSE	FALSE	FALSE	TRUE	unrelated	RBD unknown
FBgn0037656	CG11986	FALSE	FALSE	TRUE	NA	FALSE	unrelated	RBD unknown
FBgn0037684	CG8129	FALSE	NA	NA	FALSE	TRUE	unrelated	RBD unknown
FBgn0037686	RpL34b	FALSE	FALSE	FALSE	FALSE	TRUE	RNArelated	known RBD
FBgn0037700	CG8149	TRUE	NA	NA	NA	NA	unrelated	known RBD
FBgn0037707	RnpS1	FALSE	TRUE	FALSE	FALSE	NA	RNAbinding	known RBD
FBgn0037708	CG9386	FALSE	FALSE	FALSE	FALSE	TRUE	unrelated	RBD unknown
FBgn0037709	CG8199	FALSE	FALSE	FALSE	FALSE	TRUE	unrelated	RBD unknown
FBgn0037712	CG16789	FALSE	FALSE	FALSE	NA	TRUE	unrelated	RBD unknown
FBgn0037716	CG8273	FALSE	TRUE	FALSE	FALSE	NA	RNAbinding	RBD unknown
FBgn0037721	CG9427	FALSE	FALSE	FALSE	TRUE	NA	unrelated	RBD unknown
FBgn0037723	SpdS	TRUE	FALSE	FALSE	FALSE	TRUE	unrelated	RBD unknown
FBgn0037728	CG16817	FALSE	NA	NA	TRUE	TRUE	unrelated	RBD unknown
FBgn0037737	Pnn	FALSE	TRUE	FALSE	NA	NA	RNArelated	RBD unknown
FBgn0037742	Rpt3R	FALSE	FALSE	FALSE	TRUE	TRUE	unrelated	RBD unknown
FBgn0037744	CG8417	FALSE	FALSE	FALSE	FALSE	TRUE	unrelated	RBD unknown
FBgn0037834	Art1	FALSE	TRUE	FALSE	FALSE	FALSE	unrelated	RBD unknown
FBgn0037841	CG4565	FALSE	FALSE	FALSE	FALSE	TRUE	unrelated	RBD unknown
FBgn0037845	CG14694	FALSE	FALSE	FALSE	TRUE	NA	unrelated	RBD unknown
FBgn0037846	CG6574	FALSE	FALSE	FALSE	TRUE	NA	unrelated	RBD unknown
FBgn0037862	CG4706	FALSE	FALSE	FALSE	TRUE	FALSE	unrelated	RBD unknown
FBgn0037874	Tctp	FALSE	TRUE	FALSE	TRUE	TRUE	unrelated	RBD unknown
FBgn0037892	mRpL40	FALSE	TRUE	FALSE	FALSE	NA	RNArelated	RBD unknown
FBgn0037898	CG18643	FALSE	FALSE	FALSE	FALSE	TRUE	unrelated	RBD unknown
FBgn0037899	RpL24-like	FALSE	TRUE	FALSE	TRUE	TRUE	RNArelated	known RBD
FBgn0037912	sea	TRUE	FALSE	FALSE	TRUE	FALSE	unrelated	RBD unknown
FBgn0037913	fabp	FALSE	FALSE	FALSE	TRUE	NA	unrelated	RBD unknown
FBgn0037926	Elp1	FALSE	FALSE	FALSE	FALSE	TRUE	RNArelated	RBD unknown
FBgn0037939	CG14718	FALSE	TRUE	TRUE	NA	NA	RNAbinding	known RBD
FBgn0037955	CG6950	FALSE	TRUE	FALSE	FALSE	TRUE	unrelated	RBD unknown
FBgn0037994	CG4810	FALSE	TRUE	TRUE	TRUE	NA	RNAbinding	RBD unknown
FBgn0037995	CG3809	FALSE	TRUE	FALSE	FALSE	TRUE	unrelated	RBD unknown
FBgn0038013	CG10038	TRUE	FALSE	FALSE	FALSE	NA	unrelated	RBD unknown
FBgn0038046	CG5641	TRUE	TRUE	TRUE	FALSE	NA	RNAbinding	RBD unknown
FBgn0038065	Snx3	FALSE	FALSE	FALSE	FALSE	TRUE	unrelated	RBD unknown
FBgn0038080	CG12279	FALSE	FALSE	FALSE	NA	TRUE	unrelated	RBD unknown
FBgn0038090	CG10909	FALSE	TRUE	NA	TRUE	TRUE	RNAbinding	known RBD
FBgn0038106	CG7488	FALSE	TRUE	TRUE	FALSE	NA	unrelated	known RBD
FBgn0038135	CG8773	FALSE	FALSE	FALSE	NA	TRUE	unrelated	RBD unknown
FBgn0038136	CG8774	FALSE	FALSE	FALSE	NA	TRUE	unrelated	RBD unknown
FBgn0038145	Droj2	FALSE	FALSE	FALSE	FALSE	TRUE	unrelated	RBD unknown
FBgn0038146	CG9799	FALSE	TRUE	TRUE	FALSE	FALSE	RNArelated	known RBD
FBgn0038149	CG9796	FALSE	FALSE	FALSE	TRUE	NA	unrelated	RBD unknown
FBgn0038183	CG9286	FALSE	TRUE	FALSE	NA	NA	unrelated	RBD unknown
FBgn0038200	CG9920	FALSE	TRUE	FALSE	FALSE	FALSE	unrelated	RBD unknown
FBgn0038205	Kif19A	FALSE	FALSE	FALSE	FALSE	TRUE	unrelated	RBD unknown
FBgn0038206	twf	FALSE	TRUE	FALSE	FALSE	FALSE	unrelated	RBD unknown
FBgn0038234	mRpL11	FALSE	TRUE	TRUE	FALSE	FALSE	RNArelated	known RBD
FBgn0038235	CG8461	FALSE	TRUE	TRUE	FALSE	NA	unrelated	RBD unknown
FBgn0038258	CG7362	FALSE	TRUE	TRUE	FALSE	TRUE	unrelated	RBD unknown
FBgn0038269	Rrp6	FALSE	TRUE	FALSE	FALSE	TRUE	RNArelated	RBD unknown
FBgn0038271	CG3731	FALSE	FALSE	FALSE	TRUE	FALSE	unrelated	RBD unknown
FBgn0038275	CG3817	FALSE	TRUE	TRUE	NA	NA	unrelated	RBD unknown
FBgn0038277	RpS5b	FALSE	TRUE	TRUE	TRUE	TRUE	RNAbinding	known RBD
FBgn0038281	RpL10Aa	FALSE	TRUE	TRUE	FALSE	TRUE	RNAbinding	known RBD
FBgn0038307	mRpS10	FALSE	TRUE	FALSE	TRUE	NA	RNArelated	known RBD
FBgn0038313	CG4338	FALSE	FALSE	FALSE	FALSE	TRUE	unrelated	RBD unknown
FBgn0038319	mRpL9	TRUE	TRUE	TRUE	NA	NA	RNArelated	known RBD
FBgn0038327	Trax	TRUE	TRUE	FALSE	NA	NA	RNArelated	RBD unknown
FBgn0038344	CG5205	FALSE	TRUE	FALSE	FALSE	TRUE	RNArelated	known RBD
FBgn0038345	CG5213	FALSE	TRUE	NA	NA	TRUE	RNAbinding	known RBD
FBgn0038355	CG4520	FALSE	FALSE	NA	NA	TRUE	unrelated	RBD unknown
FBgn0038369	Arpc3A	FALSE	FALSE	FALSE	FALSE	TRUE	unrelated	RBD unknown
FBgn0038428	CG14894	TRUE	FALSE	FALSE	FALSE	TRUE	unrelated	RBD unknown
FBgn0038429	CG14882	FALSE	FALSE	FALSE	TRUE	FALSE	unrelated	RBD unknown
FBgn0038464	CG16941	FALSE	TRUE	NA	NA	NA	unrelated	RBD unknown
FBgn0038466	CG8907	FALSE	TRUE	FALSE	FALSE	NA	unrelated	RBD unknown
FBgn0038467	CG3590	FALSE	FALSE	FALSE	TRUE	TRUE	unrelated	RBD unknown
FBgn0038471	CG5220	FALSE	FALSE	FALSE	TRUE	FALSE	RNArelated	known RBD
FBgn0038473	ns1	FALSE	TRUE	TRUE	TRUE	TRUE	unrelated	known RBD
FBgn0038474	mRpS11	TRUE	TRUE	FALSE	FALSE	NA	RNArelated	known RBD
FBgn0038476	kuk	TRUE	NA	NA	NA	NA	unrelated	RBD unknown
FBgn0038504	Sur-8	FALSE	FALSE	FALSE	TRUE	NA	unrelated	RBD unknown
FBgn0038505	CG17283	FALSE	FALSE	FALSE	TRUE	TRUE	unrelated	RBD unknown
FBgn0038506	CG5860	FALSE	FALSE	FALSE	FALSE	TRUE	unrelated	RBD unknown
FBgn0038507	CG5863	FALSE	FALSE	FALSE	TRUE	TRUE	unrelated	RBD unknown
FBgn0038516	CG5840	FALSE	FALSE	FALSE	NA	TRUE	unrelated	RBD unknown
FBgn0038519	Prx3	FALSE	TRUE	FALSE	NA	TRUE	unrelated	RBD unknown
FBgn0038532	CG14322	FALSE	TRUE	FALSE	NA	FALSE	unrelated	RBD unknown
FBgn0038535	alt	TRUE	NA	NA	NA	NA	unrelated	RBD unknown
FBgn0038565	CG7794	FALSE	FALSE	NA	NA	TRUE	unrelated	RBD unknown
FBgn0038570	Prx5	FALSE	FALSE	FALSE	NA	TRUE	unrelated	RBD unknown
FBgn0038585	CG7993	FALSE	TRUE	FALSE	TRUE	TRUE	unrelated	known RBD
FBgn0038597	CG8064	FALSE	TRUE	TRUE	FALSE	FALSE	unrelated	known RBD
FBgn0038608	WRNexo	TRUE	NA	NA	NA	NA	RNArelated	RBD unknown
FBgn0038613	Vha100-4	FALSE	FALSE	NA	NA	TRUE	unrelated	RBD unknown
FBgn0038642	Muc91C	FALSE	NA	NA	NA	TRUE	unrelated	RBD unknown
FBgn0038659	endoA	TRUE	FALSE	FALSE	FALSE	NA	unrelated	RBD unknown
FBgn0038666	CG5451	FALSE	FALSE	FALSE	FALSE	TRUE	RNArelated	known RBD
FBgn0038675	CG6013	FALSE	TRUE	FALSE	FALSE	NA	unrelated	RBD unknown
FBgn0038683	CG11779	FALSE	FALSE	FALSE	TRUE	FALSE	unrelated	RBD unknown
FBgn0038686	CG5555	FALSE	FALSE	FALSE	FALSE	TRUE	unrelated	RBD unknown
FBgn0038708	CG6255	FALSE	TRUE	FALSE	TRUE	TRUE	unrelated	RBD unknown
FBgn0038723	CG6195	FALSE	FALSE	FALSE	TRUE	TRUE	unrelated	known RBD
FBgn0038738	CG4572	TRUE	FALSE	FALSE	NA	FALSE	unrelated	RBD unknown
FBgn0038740	CG4562	FALSE	FALSE	FALSE	NA	TRUE	unrelated	RBD unknown
FBgn0038746	Surf6	FALSE	TRUE	TRUE	FALSE	NA	unrelated	known RBD
FBgn0038762	CG4836	FALSE	FALSE	NA	NA	TRUE	unrelated	RBD unknown
FBgn0038772	CG4973	TRUE	FALSE	FALSE	FALSE	FALSE	unrelated	known RBD
FBgn0038774	CG5023	FALSE	FALSE	TRUE	FALSE	FALSE	unrelated	RBD unknown
FBgn0038795	CG4335	FALSE	FALSE	FALSE	FALSE	TRUE	unrelated	RBD unknown
FBgn0038796	CG10881	FALSE	TRUE	TRUE	TRUE	TRUE	RNAbinding	known RBD
FBgn0038805	TFAM	TRUE	TRUE	FALSE	NA	NA	RNArelated	RBD unknown
FBgn0038808	Srp14	FALSE	TRUE	FALSE	FALSE	NA	RNAbinding	known RBD
FBgn0038810	Srp72	TRUE	TRUE	FALSE	TRUE	NA	RNAbinding	known RBD
FBgn0038811	CG4159	TRUE	TRUE	FALSE	FALSE	TRUE	RNAbinding	known RBD
FBgn0038826	CG17838	FALSE	TRUE	TRUE	FALSE	NA	RNAbinding	known RBD
FBgn0038834	RpS30	FALSE	TRUE	FALSE	FALSE	NA	RNArelated	known RBD
FBgn0038839	CG10830	FALSE	TRUE	FALSE	FALSE	NA	unrelated	RBD unknown
FBgn0038861	CG7009	FALSE	FALSE	FALSE	TRUE	FALSE	RNArelated	known RBD
FBgn0038878	CG3301	FALSE	FALSE	FALSE	NA	TRUE	unrelated	RBD unknown
FBgn0038887	CG7907	FALSE	NA	NA	FALSE	TRUE	RNAbinding	known RBD
FBgn0038890	CG7956	FALSE	FALSE	FALSE	FALSE	TRUE	unrelated	RBD unknown
FBgn0038897	CG5849	FALSE	FALSE	FALSE	FALSE	TRUE	unrelated	RBD unknown
FBgn0038917	CG6678	FALSE	TRUE	FALSE	FALSE	FALSE	unrelated	RBD unknown
FBgn0038922	CG6439	FALSE	FALSE	FALSE	TRUE	TRUE	unrelated	RBD unknown
FBgn0038925	Cchl	FALSE	FALSE	FALSE	TRUE	FALSE	unrelated	RBD unknown
FBgn0038927	CG6015	FALSE	TRUE	FALSE	FALSE	FALSE	RNArelated	known RBD
FBgn0038946	rdhB	FALSE	FALSE	FALSE	NA	TRUE	unrelated	RBD unknown
FBgn0038947	sar1	FALSE	FALSE	FALSE	TRUE	TRUE	unrelated	RBD unknown
FBgn0038952	CG7069	FALSE	TRUE	TRUE	FALSE	TRUE	unrelated	RBD unknown
FBgn0038957	CG7059	FALSE	FALSE	FALSE	NA	TRUE	unrelated	RBD unknown
FBgn0038961	CG13850	TRUE	TRUE	TRUE	NA	NA	unrelated	RBD unknown
FBgn0038964	Nop56	TRUE	TRUE	TRUE	TRUE	TRUE	RNArelated	known RBD
FBgn0038968	CG12499	FALSE	TRUE	TRUE	FALSE	NA	unrelated	RBD unknown
FBgn0038976	CG7048	FALSE	FALSE	FALSE	TRUE	FALSE	unrelated	RBD unknown
FBgn0038978	CG7045	FALSE	TRUE	FALSE	NA	TRUE	unrelated	RBD unknown
FBgn0038979	CG7046	FALSE	TRUE	FALSE	NA	TRUE	unrelated	RBD unknown
FBgn0038989	CG6937	FALSE	TRUE	TRUE	FALSE	FALSE	RNAbinding	known RBD
FBgn0039016	Dcr-1	TRUE	FALSE	FALSE	FALSE	NA	RNAbinding	known RBD
FBgn0039058	VhaAC39-2	FALSE	FALSE	FALSE	FALSE	TRUE	unrelated	RBD unknown
FBgn0039064	CG4467	FALSE	FALSE	FALSE	FALSE	TRUE	unrelated	RBD unknown
FBgn0039071	CG4434	FALSE	NA	NA	NA	TRUE	unrelated	RBD unknown
FBgn0039094	CG10184	FALSE	NA	FALSE	FALSE	TRUE	unrelated	RBD unknown
FBgn0039098	CG13822	FALSE	FALSE	FALSE	TRUE	NA	unrelated	RBD unknown
FBgn0039099	CG10157	FALSE	FALSE	FALSE	TRUE	NA	unrelated	RBD unknown
FBgn0039115	CG10214	FALSE	FALSE	FALSE	TRUE	TRUE	RNArelated	known RBD
FBgn0039116	CG10375	FALSE	FALSE	TRUE	FALSE	NA	unrelated	RBD unknown
FBgn0039117	tst	FALSE	FALSE	FALSE	FALSE	TRUE	RNArelated	known RBD
FBgn0039129	RpS19b	FALSE	TRUE	TRUE	TRUE	TRUE	RNArelated	known RBD
FBgn0039141	spas	FALSE	FALSE	FALSE	FALSE	TRUE	unrelated	RBD unknown
FBgn0039145	CG6000	FALSE	FALSE	FALSE	NA	TRUE	unrelated	RBD unknown
FBgn0039147	CG10694	FALSE	FALSE	NA	FALSE	TRUE	unrelated	RBD unknown
FBgn0039149	CG18428	FALSE	TRUE	FALSE	NA	NA	unrelated	RBD unknown
FBgn0039159	mRpS24	FALSE	TRUE	FALSE	FALSE	NA	RNAbinding	RBD unknown
FBgn0039165	CG6204	FALSE	TRUE	FALSE	FALSE	TRUE	unrelated	RBD unknown
FBgn0039172	Spase22-23	FALSE	FALSE	FALSE	TRUE	FALSE	unrelated	RBD unknown
FBgn0039175	CG5706	TRUE	TRUE	TRUE	FALSE	TRUE	RNAbinding	RBD unknown
FBgn0039182	CG5728	FALSE	TRUE	TRUE	FALSE	TRUE	RNAbinding	known RBD
FBgn0039183	Dis3	FALSE	FALSE	TRUE	FALSE	TRUE	RNAbinding	known RBD
FBgn0039184	CG6432	FALSE	FALSE	FALSE	NA	TRUE	unrelated	RBD unknown
FBgn0039210	CG13625	FALSE	TRUE	FALSE	FALSE	NA	RNArelated	RBD unknown
FBgn0039228	CG6980	FALSE	FALSE	FALSE	NA	TRUE	unrelated	RBD unknown
FBgn0039229	Saf-B	TRUE	TRUE	TRUE	NA	NA	RNAbinding	known RBD
FBgn0039233	CG7006	FALSE	TRUE	TRUE	FALSE	TRUE	RNAbinding	RBD unknown
FBgn0039241	CG11089	FALSE	FALSE	FALSE	FALSE	TRUE	unrelated	RBD unknown
FBgn0039251	Trf4-2	FALSE	TRUE	FALSE	NA	TRUE	unrelated	known RBD
FBgn0039254	Nmnat	FALSE	FALSE	FALSE	NA	TRUE	unrelated	RBD unknown
FBgn0039261	CG6422	TRUE	TRUE	TRUE	NA	FALSE	unrelated	known RBD
FBgn0039274	CG11920	FALSE	FALSE	TRUE	TRUE	TRUE	RNArelated	known RBD
FBgn0039300	RpS27	FALSE	TRUE	TRUE	TRUE	TRUE	RNArelated	known RBD
FBgn0039302	Nup358	TRUE	FALSE	FALSE	NA	TRUE	RNArelated	RBD unknown
FBgn0039305	CG11858	FALSE	TRUE	FALSE	FALSE	NA	unrelated	RBD unknown
FBgn0039306	CG11859	FALSE	FALSE	FALSE	FALSE	TRUE	unrelated	RBD unknown
FBgn0039331	CG11913	FALSE	FALSE	FALSE	TRUE	NA	unrelated	RBD unknown
FBgn0039336	CG4553	TRUE	NA	NA	NA	NA	unrelated	RBD unknown
FBgn0039339	CG5116	TRUE	FALSE	FALSE	FALSE	NA	unrelated	known RBD
FBgn0039347	CG5071	FALSE	TRUE	NA	FALSE	TRUE	unrelated	RBD unknown
FBgn0039358	CG5028	FALSE	FALSE	FALSE	FALSE	TRUE	unrelated	RBD unknown
FBgn0039359	RpL27	FALSE	TRUE	TRUE	TRUE	TRUE	RNArelated	known RBD
FBgn0039379	CG5886	TRUE	FALSE	FALSE	FALSE	NA	unrelated	RBD unknown
FBgn0039385	CG5913	TRUE	TRUE	TRUE	FALSE	NA	unrelated	RBD unknown
FBgn0039406	RpL34a	FALSE	FALSE	FALSE	FALSE	TRUE	RNArelated	known RBD
FBgn0039421	CG6036	FALSE	FALSE	FALSE	FALSE	TRUE	unrelated	RBD unknown
FBgn0039425	CG5432	FALSE	TRUE	FALSE	TRUE	NA	unrelated	RBD unknown
FBgn0039463	CG18472	FALSE	FALSE	NA	NA	TRUE	unrelated	RBD unknown
FBgn0039488	CG6066	TRUE	TRUE	FALSE	FALSE	NA	RNArelated	RBD unknown
FBgn0039500	CG5984	FALSE	TRUE	TRUE	NA	NA	unrelated	RBD unknown
FBgn0039537	CG5590	TRUE	FALSE	FALSE	FALSE	NA	unrelated	RBD unknown
FBgn0039553	CG5017	FALSE	TRUE	NA	NA	NA	unrelated	RBD unknown
FBgn0039557	CG12259	TRUE	TRUE	FALSE	FALSE	NA	unrelated	RBD unknown
FBgn0039559	Mes-4	FALSE	FALSE	FALSE	NA	TRUE	unrelated	RBD unknown
FBgn0039562	Gp93	FALSE	TRUE	TRUE	FALSE	TRUE	unrelated	RBD unknown
FBgn0039566	CG4849	FALSE	TRUE	FALSE	FALSE	TRUE	RNAbinding	known RBD
FBgn0039580	Gfat2	FALSE	FALSE	FALSE	FALSE	TRUE	unrelated	RBD unknown
FBgn0039581	Moca-cyp	FALSE	TRUE	TRUE	FALSE	TRUE	RNArelated	RBD unknown
FBgn0039588	CG12413	TRUE	TRUE	FALSE	FALSE	FALSE	RNAbinding	known RBD
FBgn0039600	CG1646	TRUE	FALSE	FALSE	FALSE	TRUE	RNArelated	RBD unknown
FBgn0039622	eIF4E-6	FALSE	TRUE	FALSE	TRUE	TRUE	RNAbinding	RBD unknown
FBgn0039627	CG11837	FALSE	TRUE	TRUE	FALSE	TRUE	RNArelated	known RBD
FBgn0039632	Cul-5	FALSE	FALSE	FALSE	FALSE	TRUE	unrelated	RBD unknown
FBgn0039635	CG11876	FALSE	FALSE	FALSE	NA	TRUE	unrelated	RBD unknown
FBgn0039639	CG14512	FALSE	NA	TRUE	FALSE	FALSE	unrelated	RBD unknown
FBgn0039640	CG14516	FALSE	FALSE	FALSE	NA	TRUE	unrelated	RBD unknown
FBgn0039644	CG11897	FALSE	FALSE	FALSE	NA	TRUE	unrelated	RBD unknown
FBgn0039656	CG11951	FALSE	FALSE	FALSE	NA	TRUE	unrelated	RBD unknown
FBgn0039669	CG2014	FALSE	FALSE	FALSE	TRUE	NA	unrelated	RBD unknown
FBgn0039673	CG7568	FALSE	FALSE	FALSE	NA	TRUE	unrelated	known RBD
FBgn0039674	CG1907	FALSE	TRUE	FALSE	FALSE	FALSE	unrelated	RBD unknown
FBgn0039678	Obp99a	TRUE	NA	NA	NA	NA	unrelated	RBD unknown
FBgn0039697	CG7834	TRUE	FALSE	FALSE	FALSE	FALSE	unrelated	RBD unknown
FBgn0039713	RpS8	TRUE	TRUE	TRUE	TRUE	TRUE	RNArelated	known RBD
FBgn0039737	CG7920	TRUE	NA	NA	FALSE	FALSE	unrelated	RBD unknown
FBgn0039739	RpS28a	FALSE	TRUE	FALSE	TRUE	TRUE	RNArelated	known RBD
FBgn0039742	CG15528	FALSE	TRUE	FALSE	NA	NA	unrelated	RBD unknown
FBgn0039743	CG7946	FALSE	TRUE	FALSE	FALSE	NA	unrelated	RBD unknown
FBgn0039757	RpS7	TRUE	TRUE	TRUE	TRUE	TRUE	RNArelated	known RBD
FBgn0039765	mRpS18C	FALSE	TRUE	TRUE	FALSE	NA	RNArelated	known RBD
FBgn0039776	PH4alphaEFB	FALSE	FALSE	FALSE	TRUE	NA	unrelated	RBD unknown
FBgn0039788	Rpt6R	FALSE	FALSE	FALSE	FALSE	TRUE	unrelated	RBD unknown
FBgn0039790	CG2246	FALSE	FALSE	FALSE	FALSE	TRUE	unrelated	RBD unknown
FBgn0039797	CG1340	FALSE	TRUE	TRUE	NA	NA	RNAbinding	known RBD
FBgn0039827	CG1544	FALSE	FALSE	FALSE	TRUE	TRUE	unrelated	RBD unknown
FBgn0039828	CG1542	FALSE	TRUE	TRUE	TRUE	TRUE	RNArelated	RBD unknown
FBgn0039829	CG15561	FALSE	TRUE	FALSE	NA	NA	unrelated	RBD unknown
FBgn0039835	mRpL32	TRUE	TRUE	FALSE	FALSE	NA	RNArelated	RBD unknown
FBgn0039846	CG11337	FALSE	TRUE	FALSE	FALSE	NA	RNAbinding	known RBD
FBgn0039849	CG11334	FALSE	FALSE	FALSE	FALSE	TRUE	unrelated	RBD unknown
FBgn0039857	RpL6	TRUE	TRUE	TRUE	TRUE	TRUE	RNArelated	known RBD
FBgn0039867	CstF-50	FALSE	TRUE	FALSE	FALSE	FALSE	RNArelated	known RBD
FBgn0039869	CG1890	FALSE	TRUE	FALSE	FALSE	NA	unrelated	RBD unknown
FBgn0039877	CG2118	FALSE	FALSE	FALSE	FALSE	TRUE	unrelated	RBD unknown
FBgn0039887	CG2053	FALSE	TRUE	NA	NA	FALSE	unrelated	RBD unknown
FBgn0039889	CG2219	FALSE	FALSE	FALSE	NA	TRUE	unrelated	RBD unknown
FBgn0039904	Hcf	FALSE	FALSE	FALSE	FALSE	TRUE	RNArelated	RBD unknown
FBgn0039908	Asator	FALSE	FALSE	FALSE	FALSE	TRUE	unrelated	RBD unknown
FBgn0039909	CG1970	FALSE	NA	FALSE	TRUE	NA	unrelated	RBD unknown
FBgn0039920	CG11360	FALSE	TRUE	TRUE	FALSE	NA	RNAbinding	known RBD
FBgn0039936	CG11148	TRUE	TRUE	FALSE	NA	NA	unrelated	RBD unknown
FBgn0039943	CG17168	FALSE	TRUE	FALSE	FALSE	NA	unrelated	RBD unknown
FBgn0039959	CG17514	TRUE	TRUE	TRUE	FALSE	TRUE	unrelated	RBD unknown
FBgn0039966	Rab21	FALSE	FALSE	FALSE	FALSE	TRUE	unrelated	RBD unknown
FBgn0039972	CG17018	TRUE	TRUE	FALSE	NA	NA	RNArelated	RBD unknown
FBgn0039977	CG17454	TRUE	TRUE	TRUE	FALSE	NA	RNAbinding	RBD unknown
FBgn0039993	CG17691	FALSE	FALSE	FALSE	FALSE	TRUE	unrelated	RBD unknown
FBgn0040001	CG17374	FALSE	TRUE	FALSE	FALSE	FALSE	unrelated	RBD unknown
FBgn0040007	RpL38	TRUE	FALSE	FALSE	TRUE	TRUE	RNArelated	known RBD
FBgn0040022	Set1	FALSE	FALSE	FALSE	FALSE	TRUE	RNArelated	known RBD
FBgn0040064	yip2	FALSE	TRUE	FALSE	FALSE	TRUE	unrelated	RBD unknown
FBgn0040066	wds	FALSE	FALSE	FALSE	NA	TRUE	unrelated	known RBD
FBgn0040070	Trx-2	FALSE	FALSE	NA	FALSE	TRUE	unrelated	RBD unknown
FBgn0040075	rept	TRUE	FALSE	FALSE	FALSE	TRUE	RNArelated	RBD unknown
FBgn0040078	pont	FALSE	FALSE	FALSE	FALSE	TRUE	unrelated	RBD unknown
FBgn0040087	p115	FALSE	TRUE	FALSE	FALSE	FALSE	unrelated	RBD unknown
FBgn0040207	kat80	FALSE	FALSE	FALSE	NA	TRUE	unrelated	known RBD
FBgn0040211	hgo	FALSE	FALSE	FALSE	TRUE	NA	unrelated	RBD unknown
FBgn0040227	eIF-3p66	TRUE	TRUE	TRUE	TRUE	NA	RNAbinding	RBD unknown
FBgn0040235	c12.1	FALSE	TRUE	FALSE	FALSE	NA	RNArelated	RBD unknown
FBgn0040268	Top3alpha	TRUE	FALSE	FALSE	FALSE	FALSE	unrelated	RBD unknown
FBgn0040273	Spt5	FALSE	TRUE	FALSE	FALSE	TRUE	RNArelated	RBD unknown
FBgn0040283	SMC1	FALSE	TRUE	FALSE	FALSE	FALSE	unrelated	RBD unknown
FBgn0040284	SF2	TRUE	TRUE	TRUE	TRUE	TRUE	RNAbinding	known RBD
FBgn0040285	Scamp	FALSE	TRUE	FALSE	FALSE	NA	unrelated	RBD unknown
FBgn0040286	SC35	FALSE	TRUE	NA	NA	NA	unrelated	RBD unknown
FBgn0040299	Myo28B1	FALSE	NA	FALSE	NA	TRUE	unrelated	RBD unknown
FBgn0040308	Jafrac2	FALSE	FALSE	FALSE	NA	TRUE	unrelated	RBD unknown
FBgn0040309	Jafrac1	FALSE	TRUE	TRUE	TRUE	TRUE	unrelated	RBD unknown
FBgn0040319	Gclc	FALSE	FALSE	FALSE	TRUE	FALSE	unrelated	RBD unknown
FBgn0040344	CG3711	FALSE	FALSE	FALSE	NA	TRUE	unrelated	RBD unknown
FBgn0040345	CG3708	FALSE	TRUE	FALSE	FALSE	TRUE	unrelated	RBD unknown
FBgn0040356	CG12498	FALSE	TRUE	FALSE	FALSE	FALSE	RNArelated	RBD unknown
FBgn0040368	eIF4E-7	FALSE	TRUE	FALSE	TRUE	TRUE	RNAbinding	RBD unknown
FBgn0040372	G9a	FALSE	FALSE	FALSE	FALSE	TRUE	unrelated	RBD unknown
FBgn0040377	Vha36-3	FALSE	FALSE	FALSE	NA	TRUE	unrelated	RBD unknown
FBgn0040389	mRpL14	FALSE	TRUE	FALSE	NA	NA	RNArelated	known RBD
FBgn0040493	grsm	FALSE	FALSE	FALSE	TRUE	NA	unrelated	RBD unknown
FBgn0040660	CG13551	TRUE	NA	NA	NA	NA	unrelated	RBD unknown
FBgn0040666	CG12848	TRUE	NA	NA	NA	NA	unrelated	RBD unknown
FBgn0041164	armi	FALSE	FALSE	FALSE	NA	TRUE	RNArelated	RBD unknown
FBgn0041186	Slbp	TRUE	TRUE	FALSE	FALSE	NA	RNAbinding	RBD unknown
FBgn0041188	Atx2	TRUE	TRUE	TRUE	FALSE	NA	unrelated	RBD unknown
FBgn0041194	Prat2	FALSE	FALSE	FALSE	FALSE	TRUE	unrelated	RBD unknown
FBgn0041588	ligatin	FALSE	TRUE	TRUE	FALSE	TRUE	RNAbinding	RBD unknown
FBgn0041607	asparagine-synthetase	FALSE	FALSE	FALSE	FALSE	TRUE	unrelated	RBD unknown
FBgn0041627	Ku80	FALSE	TRUE	FALSE	NA	NA	unrelated	RBD unknown
FBgn0041775	tral	TRUE	TRUE	TRUE	FALSE	TRUE	unrelated	RBD unknown
FBgn0042083	CG3267	FALSE	FALSE	FALSE	TRUE	NA	unrelated	RBD unknown
FBgn0042092	CG13773	FALSE	FALSE	TRUE	NA	NA	RNArelated	RBD unknown
FBgn0042134	Capr	TRUE	TRUE	TRUE	NA	NA	RNAbinding	RBD unknown
FBgn0042137	CG18814	FALSE	FALSE	FALSE	NA	TRUE	unrelated	RBD unknown
FBgn0042177	CG32164	FALSE	TRUE	FALSE	NA	TRUE	unrelated	RBD unknown
FBgn0042178	CG32165	FALSE	TRUE	FALSE	NA	TRUE	unrelated	RBD unknown
FBgn0042627	v(2)k05816	FALSE	TRUE	FALSE	FALSE	FALSE	unrelated	RBD unknown
FBgn0042710	Hex-t2	FALSE	FALSE	TRUE	FALSE	TRUE	unrelated	RBD unknown
FBgn0042711	Hex-t1	FALSE	FALSE	TRUE	FALSE	TRUE	unrelated	RBD unknown
FBgn0042712	HBS1	FALSE	FALSE	FALSE	FALSE	TRUE	RNAbinding	known RBD
FBgn0043002	Chrac-14	TRUE	FALSE	FALSE	NA	FALSE	unrelated	RBD unknown
FBgn0043455	CG5986	TRUE	FALSE	FALSE	FALSE	TRUE	unrelated	RBD unknown
FBgn0043884	mask	FALSE	TRUE	TRUE	FALSE	NA	RNAbinding	known RBD
FBgn0044030	mRpS14	FALSE	TRUE	FALSE	TRUE	NA	RNArelated	known RBD
FBgn0044323	Cka	FALSE	FALSE	FALSE	FALSE	TRUE	unrelated	known RBD
FBgn0044510	mRpS5	TRUE	TRUE	TRUE	TRUE	FALSE	RNAbinding	known RBD
FBgn0044511	mRpS21	FALSE	TRUE	FALSE	FALSE	NA	RNArelated	known RBD
FBgn0044826	Pak3	FALSE	NA	NA	FALSE	TRUE	unrelated	RBD unknown
FBgn0045862	btz	FALSE	TRUE	TRUE	FALSE	NA	RNArelated	known RBD
FBgn0045866	bai	TRUE	TRUE	FALSE	FALSE	TRUE	unrelated	RBD unknown
FBgn0046214	vig2	TRUE	TRUE	TRUE	NA	NA	RNArelated	known RBD
FBgn0046222	CG1109	FALSE	TRUE	FALSE	FALSE	TRUE	unrelated	known RBD
FBgn0046253	CG3502	FALSE	FALSE	FALSE	NA	TRUE	unrelated	RBD unknown
FBgn0046332	gskt	FALSE	FALSE	FALSE	TRUE	FALSE	unrelated	RBD unknown
FBgn0046692	Stlk	FALSE	FALSE	FALSE	FALSE	TRUE	unrelated	RBD unknown
FBgn0046698	Pp1-Y2	FALSE	NA	NA	FALSE	TRUE	unrelated	RBD unknown
FBgn0047038	CG6463	FALSE	FALSE	FALSE	TRUE	NA	unrelated	RBD unknown
FBgn0050000	CG30000	TRUE	FALSE	FALSE	NA	NA	unrelated	RBD unknown
FBgn0050021	metro	FALSE	FALSE	FALSE	FALSE	TRUE	unrelated	RBD unknown
FBgn0050035	Tret1-1	FALSE	FALSE	FALSE	NA	TRUE	unrelated	RBD unknown
FBgn0050075	CG30075	FALSE	NA	FALSE	NA	TRUE	unrelated	RBD unknown
FBgn0050093	CG30093	FALSE	FALSE	FALSE	TRUE	NA	unrelated	RBD unknown
FBgn0050118	CG30118	TRUE	NA	NA	FALSE	NA	unrelated	RBD unknown
FBgn0050122	CG30122	TRUE	TRUE	FALSE	FALSE	NA	RNAbinding	known RBD
FBgn0050291	CG30291	FALSE	FALSE	FALSE	TRUE	NA	unrelated	RBD unknown
FBgn0050342	Prp38	FALSE	TRUE	FALSE	FALSE	NA	RNArelated	RBD unknown
FBgn0050349	CG30349	FALSE	TRUE	TRUE	FALSE	TRUE	unrelated	known RBD
FBgn0050382	CG30382	FALSE	FALSE	FALSE	TRUE	TRUE	unrelated	RBD unknown
FBgn0050410	Rpi	FALSE	FALSE	FALSE	TRUE	FALSE	unrelated	RBD unknown
FBgn0050497	CG30497	FALSE	TRUE	FALSE	FALSE	NA	unrelated	RBD unknown
FBgn0051057	tau	FALSE	TRUE	NA	NA	NA	unrelated	RBD unknown
FBgn0051075	CG31075	TRUE	NA	NA	FALSE	TRUE	unrelated	RBD unknown
FBgn0051100	CG31100	FALSE	FALSE	NA	NA	TRUE	unrelated	RBD unknown
FBgn0051115	CG31115	FALSE	FALSE	FALSE	FALSE	TRUE	unrelated	RBD unknown
FBgn0051118	RabX4	FALSE	FALSE	NA	NA	TRUE	unrelated	RBD unknown
FBgn0051156	CG31156	TRUE	FALSE	FALSE	FALSE	NA	RNAbinding	known RBD
FBgn0051158	Efa6	FALSE	FALSE	FALSE	FALSE	TRUE	unrelated	RBD unknown
FBgn0051184	LSm3	FALSE	TRUE	FALSE	FALSE	TRUE	RNAbinding	known RBD
FBgn0051198	CG31198	FALSE	FALSE	FALSE	NA	TRUE	unrelated	RBD unknown
FBgn0051211	CG31211	FALSE	TRUE	FALSE	NA	NA	unrelated	RBD unknown
FBgn0051216	Naam	FALSE	NA	NA	FALSE	TRUE	unrelated	RBD unknown
FBgn0051233	CG31233	FALSE	FALSE	FALSE	NA	TRUE	unrelated	RBD unknown
FBgn0051249	CG31249	FALSE	TRUE	FALSE	FALSE	NA	unrelated	RBD unknown
FBgn0051294	CG31294	FALSE	FALSE	FALSE	NA	TRUE	unrelated	RBD unknown
FBgn0051301	CG31301	FALSE	TRUE	FALSE	NA	NA	unrelated	known RBD
FBgn0051343	CG31343	FALSE	FALSE	FALSE	NA	TRUE	unrelated	RBD unknown
FBgn0051354	Hsp70Bbb	FALSE	FALSE	NA	FALSE	TRUE	unrelated	RBD unknown
FBgn0051368	CG31368	FALSE	TRUE	TRUE	FALSE	TRUE	RNAbinding	RBD unknown
FBgn0051445	CG31445	FALSE	FALSE	FALSE	NA	TRUE	unrelated	RBD unknown
FBgn0051450	mRpS18A	TRUE	FALSE	FALSE	FALSE	NA	RNArelated	known RBD
FBgn0051472	CG31472	FALSE	FALSE	FALSE	FALSE	TRUE	unrelated	RBD unknown
FBgn0051473	CG31473	FALSE	FALSE	FALSE	FALSE	TRUE	unrelated	RBD unknown
FBgn0051495	CG31495	FALSE	FALSE	NA	NA	TRUE	unrelated	RBD unknown
FBgn0051510	CG31510	TRUE	NA	NA	NA	NA	unrelated	RBD unknown
FBgn0051550	CG31550	FALSE	TRUE	FALSE	NA	NA	unrelated	RBD unknown
FBgn0051611	His4:CG31611	FALSE	NA	FALSE	NA	TRUE	unrelated	RBD unknown
FBgn0051617	His1:CG31617	FALSE	NA	NA	TRUE	NA	unrelated	RBD unknown
FBgn0051618	His2A:CG31618	FALSE	FALSE	FALSE	TRUE	TRUE	unrelated	RBD unknown
FBgn0051643	CG31643	TRUE	TRUE	FALSE	NA	NA	unrelated	RBD unknown
FBgn0051661	CG31661	FALSE	FALSE	FALSE	TRUE	TRUE	unrelated	RBD unknown
FBgn0051702	CG31702	FALSE	TRUE	FALSE	FALSE	FALSE	RNArelated	RBD unknown
FBgn0051703	CG31703	FALSE	TRUE	FALSE	FALSE	FALSE	RNArelated	RBD unknown
FBgn0051716	Cnot4	TRUE	TRUE	TRUE	FALSE	TRUE	RNAbinding	known RBD
FBgn0051719	RluA-1	FALSE	TRUE	FALSE	FALSE	FALSE	RNAbinding	known RBD
FBgn0051739	CG31739	TRUE	TRUE	FALSE	FALSE	FALSE	RNArelated	known RBD
FBgn0051742	CG31742	FALSE	FALSE	FALSE	FALSE	TRUE	unrelated	RBD unknown
FBgn0051759	CG31759	FALSE	FALSE	FALSE	FALSE	TRUE	unrelated	RBD unknown
FBgn0051787	CG31787	FALSE	FALSE	FALSE	FALSE	TRUE	unrelated	RBD unknown
FBgn0051852	Tap42	TRUE	FALSE	FALSE	FALSE	FALSE	unrelated	RBD unknown
FBgn0051874	CG31874	FALSE	FALSE	FALSE	FALSE	TRUE	unrelated	RBD unknown
FBgn0051926	CG31926	FALSE	FALSE	FALSE	TRUE	TRUE	unrelated	RBD unknown
FBgn0051928	CG31928	FALSE	FALSE	FALSE	TRUE	TRUE	unrelated	RBD unknown
FBgn0051992	gw	FALSE	TRUE	TRUE	NA	NA	RNArelated	RBD unknown
FBgn0052016	CG32016	TRUE	NA	NA	NA	NA	unrelated	RBD unknown
FBgn0052026	CG32026	FALSE	FALSE	NA	NA	TRUE	unrelated	RBD unknown
FBgn0052062	A2bp1	FALSE	TRUE	TRUE	FALSE	NA	RNAbinding	known RBD
FBgn0052196	CG32196	FALSE	TRUE	FALSE	FALSE	NA	unrelated	RBD unknown
FBgn0052344	CG32344	FALSE	TRUE	TRUE	FALSE	TRUE	RNAbinding	known RBD
FBgn0052396	CG32396	FALSE	FALSE	FALSE	FALSE	TRUE	unrelated	RBD unknown
FBgn0052409	CG32409	FALSE	TRUE	TRUE	FALSE	TRUE	unrelated	RBD unknown
FBgn0052423	shep	TRUE	TRUE	TRUE	FALSE	TRUE	RNAbinding	known RBD
FBgn0052446	Atox1	TRUE	FALSE	FALSE	NA	NA	unrelated	RBD unknown
FBgn0052473	CG32473	FALSE	FALSE	FALSE	NA	TRUE	unrelated	RBD unknown
FBgn0052479	CG32479	TRUE	TRUE	TRUE	NA	TRUE	unrelated	RBD unknown
FBgn0052484	Sk2	FALSE	FALSE	FALSE	FALSE	TRUE	unrelated	RBD unknown
FBgn0052485	CG32485	FALSE	NA	NA	NA	TRUE	unrelated	RBD unknown
FBgn0052533	CG32533	FALSE	TRUE	FALSE	FALSE	FALSE	RNArelated	known RBD
FBgn0052626	CG32626	FALSE	FALSE	FALSE	FALSE	TRUE	unrelated	RBD unknown
FBgn0052670	Rab9Fb	FALSE	FALSE	NA	FALSE	TRUE	unrelated	RBD unknown
FBgn0052671	Rab9Fa	FALSE	NA	NA	FALSE	TRUE	unrelated	RBD unknown
FBgn0052673	Rab9E	FALSE	NA	NA	FALSE	TRUE	unrelated	RBD unknown
FBgn0052685	ZAP3	FALSE	TRUE	FALSE	NA	NA	unrelated	RBD unknown
FBgn0052703	Erk7	FALSE	FALSE	FALSE	FALSE	TRUE	unrelated	RBD unknown
FBgn0052706	CG32706	FALSE	TRUE	TRUE	FALSE	TRUE	RNArelated	known RBD
FBgn0052708	CG32708	FALSE	TRUE	TRUE	FALSE	TRUE	RNArelated	known RBD
FBgn0053002	mRpL27	FALSE	TRUE	FALSE	NA	FALSE	RNArelated	known RBD
FBgn0053057	CG33057	FALSE	FALSE	FALSE	NA	TRUE	RNArelated	RBD unknown
FBgn0053098	CG33098	FALSE	FALSE	FALSE	TRUE	NA	unrelated	RBD unknown
FBgn0053100	4EHP	FALSE	TRUE	FALSE	FALSE	TRUE	RNAbinding	RBD unknown
FBgn0053105	p24-2	FALSE	FALSE	FALSE	FALSE	TRUE	unrelated	RBD unknown
FBgn0053113	Rtnl1	FALSE	TRUE	FALSE	NA	NA	unrelated	RBD unknown
FBgn0053123	CG33123	FALSE	FALSE	FALSE	TRUE	TRUE	RNArelated	RBD unknown
FBgn0053128	CG33128	FALSE	FALSE	FALSE	TRUE	TRUE	unrelated	RBD unknown
FBgn0053129	CG33129	TRUE	TRUE	FALSE	NA	NA	unrelated	RBD unknown
FBgn0053172	CG33172	FALSE	TRUE	FALSE	NA	FALSE	unrelated	known RBD
FBgn0053177	CG33177	FALSE	TRUE	FALSE	NA	NA	unrelated	RBD unknown
FBgn0053178	CG33178	FALSE	TRUE	FALSE	NA	NA	unrelated	RBD unknown
FBgn0053281	CG33281	FALSE	FALSE	NA	NA	TRUE	unrelated	RBD unknown
FBgn0053282	CG33282	FALSE	FALSE	NA	NA	TRUE	unrelated	RBD unknown
FBgn0053303	CG33303	FALSE	TRUE	FALSE	FALSE	TRUE	unrelated	RBD unknown
FBgn0053505	U3-55K	TRUE	TRUE	TRUE	FALSE	TRUE	RNAbinding	known RBD
FBgn0053526	PNUTS	FALSE	TRUE	TRUE	NA	NA	RNArelated	RBD unknown
FBgn0053547	Rim	FALSE	TRUE	FALSE	FALSE	NA	unrelated	RBD unknown
FBgn0053801	His1:CG33801	FALSE	NA	NA	TRUE	NA	unrelated	RBD unknown
FBgn0053804	His1:CG33804	FALSE	NA	NA	TRUE	NA	unrelated	RBD unknown
FBgn0053807	His1:CG33807	FALSE	NA	NA	TRUE	NA	unrelated	RBD unknown
FBgn0053808	His2A:CG33808	FALSE	FALSE	FALSE	TRUE	TRUE	unrelated	RBD unknown
FBgn0053810	His1:CG33810	FALSE	NA	NA	TRUE	NA	unrelated	RBD unknown
FBgn0053813	His1:CG33813	FALSE	NA	NA	TRUE	NA	unrelated	RBD unknown
FBgn0053814	His2A:CG33814	FALSE	FALSE	FALSE	TRUE	TRUE	unrelated	RBD unknown
FBgn0053816	His1:CG33816	FALSE	NA	NA	TRUE	NA	unrelated	RBD unknown
FBgn0053817	His2A:CG33817	FALSE	FALSE	FALSE	TRUE	TRUE	unrelated	RBD unknown
FBgn0053819	His1:CG33819	FALSE	NA	NA	TRUE	NA	unrelated	RBD unknown
FBgn0053820	His2A:CG33820	FALSE	FALSE	FALSE	TRUE	TRUE	unrelated	RBD unknown
FBgn0053822	His1:CG33822	FALSE	NA	NA	TRUE	NA	unrelated	RBD unknown
FBgn0053823	His2A:CG33823	FALSE	FALSE	FALSE	TRUE	TRUE	unrelated	RBD unknown
FBgn0053825	His1:CG33825	FALSE	NA	NA	TRUE	NA	unrelated	RBD unknown
FBgn0053826	His2A:CG33826	FALSE	FALSE	FALSE	TRUE	TRUE	unrelated	RBD unknown
FBgn0053828	His1:CG33828	FALSE	NA	NA	TRUE	NA	unrelated	RBD unknown
FBgn0053829	His2A:CG33829	FALSE	FALSE	FALSE	TRUE	TRUE	unrelated	RBD unknown
FBgn0053831	His1:CG33831	FALSE	NA	NA	TRUE	NA	unrelated	RBD unknown
FBgn0053832	His2A:CG33832	FALSE	FALSE	FALSE	TRUE	TRUE	unrelated	RBD unknown
FBgn0053834	His1:CG33834	FALSE	NA	NA	TRUE	NA	unrelated	RBD unknown
FBgn0053835	His2A:CG33835	FALSE	FALSE	FALSE	TRUE	TRUE	unrelated	RBD unknown
FBgn0053837	His1:CG33837	FALSE	NA	NA	TRUE	NA	unrelated	RBD unknown
FBgn0053838	His2A:CG33838	FALSE	FALSE	FALSE	TRUE	TRUE	unrelated	RBD unknown
FBgn0053840	His1:CG33840	FALSE	NA	NA	TRUE	NA	unrelated	RBD unknown
FBgn0053841	His2A:CG33841	FALSE	FALSE	FALSE	TRUE	TRUE	unrelated	RBD unknown
FBgn0053843	His1:CG33843	FALSE	NA	NA	TRUE	NA	unrelated	RBD unknown
FBgn0053844	His2A:CG33844	FALSE	FALSE	FALSE	TRUE	TRUE	unrelated	RBD unknown
FBgn0053846	His1:CG33846	FALSE	NA	NA	TRUE	NA	unrelated	RBD unknown
FBgn0053847	His2A:CG33847	FALSE	FALSE	FALSE	TRUE	TRUE	unrelated	RBD unknown
FBgn0053848	His3:CG33848	FALSE	FALSE	NA	TRUE	FALSE	unrelated	RBD unknown
FBgn0053849	His1:CG33849	FALSE	NA	NA	TRUE	NA	unrelated	RBD unknown
FBgn0053850	His2A:CG33850	FALSE	FALSE	FALSE	TRUE	TRUE	unrelated	RBD unknown
FBgn0053852	His1:CG33852	FALSE	NA	NA	TRUE	NA	unrelated	RBD unknown
FBgn0053853	His2A:CG33853	FALSE	FALSE	FALSE	TRUE	TRUE	unrelated	RBD unknown
FBgn0053855	His1:CG33855	FALSE	NA	NA	TRUE	NA	unrelated	RBD unknown
FBgn0053856	His2A:CG33856	FALSE	FALSE	FALSE	TRUE	TRUE	unrelated	RBD unknown
FBgn0053858	His1:CG33858	FALSE	NA	NA	TRUE	NA	unrelated	RBD unknown
FBgn0053859	His2A:CG33859	FALSE	FALSE	FALSE	TRUE	TRUE	unrelated	RBD unknown
FBgn0053861	His1:CG33861	FALSE	NA	NA	TRUE	NA	unrelated	RBD unknown
FBgn0053862	His2A:CG33862	FALSE	FALSE	FALSE	TRUE	TRUE	unrelated	RBD unknown
FBgn0053864	His1:CG33864	FALSE	NA	NA	TRUE	NA	unrelated	RBD unknown
FBgn0053865	His2A:CG33865	FALSE	FALSE	FALSE	TRUE	TRUE	unrelated	RBD unknown
FBgn0053868	His2B:CG33868	FALSE	FALSE	FALSE	TRUE	TRUE	unrelated	RBD unknown
FBgn0053869	His4:CG33869	FALSE	NA	NA	NA	TRUE	unrelated	RBD unknown
FBgn0053870	His2B:CG33870	FALSE	FALSE	FALSE	TRUE	TRUE	unrelated	RBD unknown
FBgn0053871	His4:CG33871	FALSE	NA	FALSE	NA	TRUE	unrelated	RBD unknown
FBgn0053872	His2B:CG33872	FALSE	FALSE	FALSE	TRUE	TRUE	unrelated	RBD unknown
FBgn0053873	His4:CG33873	FALSE	NA	FALSE	NA	TRUE	unrelated	RBD unknown
FBgn0053874	His2B:CG33874	FALSE	FALSE	FALSE	TRUE	TRUE	unrelated	RBD unknown
FBgn0053875	His4:CG33875	FALSE	NA	FALSE	NA	TRUE	unrelated	RBD unknown
FBgn0053876	His2B:CG33876	FALSE	FALSE	FALSE	TRUE	TRUE	unrelated	RBD unknown
FBgn0053877	His4:CG33877	FALSE	NA	NA	NA	TRUE	unrelated	RBD unknown
FBgn0053878	His2B:CG33878	FALSE	FALSE	FALSE	TRUE	TRUE	unrelated	RBD unknown
FBgn0053879	His4:CG33879	FALSE	NA	NA	NA	TRUE	unrelated	RBD unknown
FBgn0053880	His2B:CG33880	FALSE	FALSE	FALSE	TRUE	TRUE	unrelated	RBD unknown
FBgn0053881	His4:CG33881	FALSE	NA	NA	NA	TRUE	unrelated	RBD unknown
FBgn0053882	His2B:CG33882	FALSE	FALSE	FALSE	TRUE	TRUE	unrelated	RBD unknown
FBgn0053883	His4:CG33883	FALSE	NA	FALSE	NA	TRUE	unrelated	RBD unknown
FBgn0053884	His2B:CG33884	FALSE	FALSE	FALSE	TRUE	TRUE	unrelated	RBD unknown
FBgn0053885	His4:CG33885	FALSE	NA	FALSE	NA	TRUE	unrelated	RBD unknown
FBgn0053886	His2B:CG33886	FALSE	FALSE	FALSE	TRUE	TRUE	unrelated	RBD unknown
FBgn0053887	His4:CG33887	FALSE	NA	FALSE	NA	TRUE	unrelated	RBD unknown
FBgn0053888	His2B:CG33888	FALSE	FALSE	FALSE	TRUE	TRUE	unrelated	RBD unknown
FBgn0053889	His4:CG33889	FALSE	NA	FALSE	NA	TRUE	unrelated	RBD unknown
FBgn0053890	His2B:CG33890	FALSE	FALSE	FALSE	TRUE	TRUE	unrelated	RBD unknown
FBgn0053891	His4:CG33891	FALSE	NA	FALSE	NA	TRUE	unrelated	RBD unknown
FBgn0053892	His2B:CG33892	FALSE	FALSE	FALSE	TRUE	TRUE	unrelated	RBD unknown
FBgn0053893	His4:CG33893	FALSE	NA	FALSE	NA	TRUE	unrelated	RBD unknown
FBgn0053894	His2B:CG33894	FALSE	FALSE	FALSE	TRUE	TRUE	unrelated	RBD unknown
FBgn0053895	His4:CG33895	FALSE	NA	FALSE	NA	TRUE	unrelated	RBD unknown
FBgn0053896	His2B:CG33896	FALSE	FALSE	FALSE	TRUE	TRUE	unrelated	RBD unknown
FBgn0053897	His4:CG33897	FALSE	NA	FALSE	NA	TRUE	unrelated	RBD unknown
FBgn0053898	His2B:CG33898	FALSE	FALSE	FALSE	TRUE	TRUE	unrelated	RBD unknown
FBgn0053899	His4:CG33899	FALSE	NA	FALSE	NA	TRUE	unrelated	RBD unknown
FBgn0053900	His2B:CG33900	FALSE	FALSE	FALSE	TRUE	TRUE	unrelated	RBD unknown
FBgn0053901	His4:CG33901	FALSE	NA	FALSE	NA	TRUE	unrelated	RBD unknown
FBgn0053902	His2B:CG33902	FALSE	FALSE	FALSE	TRUE	TRUE	unrelated	RBD unknown
FBgn0053903	His4:CG33903	FALSE	NA	FALSE	NA	TRUE	unrelated	RBD unknown
FBgn0053904	His2B:CG33904	FALSE	FALSE	FALSE	TRUE	TRUE	unrelated	RBD unknown
FBgn0053905	His4:CG33905	FALSE	NA	FALSE	NA	TRUE	unrelated	RBD unknown
FBgn0053906	His2B:CG33906	FALSE	FALSE	FALSE	TRUE	TRUE	unrelated	RBD unknown
FBgn0053907	His4:CG33907	FALSE	NA	FALSE	NA	TRUE	unrelated	RBD unknown
FBgn0053908	His2B:CG33908	FALSE	FALSE	FALSE	TRUE	TRUE	unrelated	RBD unknown
FBgn0053909	His4:CG33909	FALSE	NA	FALSE	NA	TRUE	unrelated	RBD unknown
FBgn0053910	His2B:CG33910	FALSE	FALSE	FALSE	TRUE	TRUE	unrelated	RBD unknown
FBgn0054039	CG34039	TRUE	FALSE	FALSE	NA	NA	unrelated	RBD unknown
FBgn0058470	CG40470	FALSE	FALSE	FALSE	FALSE	TRUE	unrelated	RBD unknown
FBgn0061209	His2B:CG17949	FALSE	FALSE	FALSE	TRUE	TRUE	unrelated	RBD unknown
FBgn0061515	endos	TRUE	FALSE	FALSE	NA	NA	unrelated	RBD unknown
FBgn0062442	CG1458	FALSE	TRUE	FALSE	FALSE	NA	unrelated	RBD unknown
FBgn0062449	CG13197	FALSE	TRUE	FALSE	FALSE	FALSE	unrelated	RBD unknown
FBgn0064117	CG33714	FALSE	TRUE	TRUE	NA	NA	RNAbinding	known RBD
FBgn0064225	RpL5	TRUE	TRUE	TRUE	TRUE	TRUE	RNAbinding	known RBD
FBgn0065032	Arpc3B	FALSE	FALSE	FALSE	FALSE	TRUE	unrelated	RBD unknown
FBgn0066304	Rpp20	FALSE	TRUE	FALSE	FALSE	NA	RNArelated	known RBD
FBgn0067052	Rab9D	FALSE	FALSE	NA	FALSE	TRUE	unrelated	RBD unknown
FBgn0069242	eca	FALSE	FALSE	FALSE	FALSE	TRUE	unrelated	RBD unknown
FBgn0069354	Porin2	FALSE	FALSE	FALSE	TRUE	TRUE	unrelated	RBD unknown
FBgn0069973	CG40485	FALSE	FALSE	FALSE	NA	TRUE	unrelated	RBD unknown
FBgn0082831	pps	FALSE	TRUE	FALSE	NA	NA	RNArelated	RBD unknown
FBgn0083940	CG34104	FALSE	FALSE	NA	NA	TRUE	unrelated	RBD unknown
FBgn0085303	CG34274	FALSE	FALSE	FALSE	NA	TRUE	unrelated	RBD unknown
FBgn0085326	CG34297	FALSE	FALSE	FALSE	NA	TRUE	unrelated	RBD unknown
FBgn0085383	CG34354	FALSE	TRUE	TRUE	FALSE	TRUE	RNAbinding	known RBD
FBgn0085391	CG34362	FALSE	TRUE	TRUE	FALSE	TRUE	RNArelated	known RBD
FBgn0085419	Rgk2	FALSE	FALSE	FALSE	FALSE	TRUE	unrelated	RBD unknown
FBgn0085426	Rgk3	FALSE	FALSE	FALSE	FALSE	TRUE	unrelated	RBD unknown
FBgn0085436	Not1	FALSE	TRUE	TRUE	FALSE	TRUE	RNArelated	RBD unknown
FBgn0085520	CG40801	FALSE	TRUE	FALSE	FALSE	NA	unrelated	RBD unknown
FBgn0085521	CG40813	FALSE	TRUE	TRUE	FALSE	TRUE	RNArelated	known RBD
FBgn0085638	CG41378	FALSE	FALSE	FALSE	TRUE	NA	unrelated	RBD unknown
FBgn0085693	CG41562	FALSE	TRUE	TRUE	FALSE	TRUE	RNArelated	known RBD
FBgn0085787	CG41503	FALSE	TRUE	NA	NA	NA	unrelated	RBD unknown
[truncated: 236 more rows]
