# Supplementary material for: Global changes of the RNA-bound proteome during the maternal-to-zygotic transition in Drosophila
Source: Nat Commun. 2016 Jul 5;7:12128. doi: 10.1038/ncomms12128 (PMC4935972; doi:10.1038/ncomms12128)
Supplement: Supplementary Data 3 — Comparison of the Drosophila RNA interactome and RNA interactomes of other species with regard to enzymes [file ncomms12128-s4.xlsx]

## Sheet: EnzymeDBorth.txt
	Comparison of the Drosophila RNA interactome and RNA interactomes of other species with regard to enzymes
Column	Legend
1	Flybase gene identifier
2	Drosophila gene symbol
3	Enzyme Commission number
4	Enzyme Commission name
5	Column 5 indicates whether the protein is part of the RNA interactome
6	Column 6 indicates whether the fly protein has an ortholog in human and whether it is part of one of the human RNA interactomes. "NA" = no ortholog; "FALSE" = ortholog exists, but not an RBP in humans; "TRUE" = ortholog exists and it is an RBP in humans
7	Column 7 indicates whether the fly protein has an ortholog in mouse and whether it is part of the mouse RNA interactome. "NA" = no ortholog; "FALSE" = ortholog exists, but not an RBP in mouse; "TRUE" = ortholog exists and it is an RBP in mouse
8	Column 8 indicates whether the fly protein has an ortholog in the worm and whether it is part of the mouse RNA interactome. "NA" = no ortholog; "FALSE" = ortholog exists, but not an RBP in the worm; "TRUE" = ortholog exists and it is an RBP in the worm
9	Column 9 indicates whether the fly protein has an ortholog in yeast and whether it is part of the yeast RNA interactome. "NA" = no ortholog; "FALSE" = ortholog exists, but not an RBP in the yeast "TRUE" = ortholog exists and it is an RBP in yeast
10	Column 10 indicates whether the fly protein is associated with the GO term "RNA binding" or other RNA-related GO terms
11	Column 11 indicates whether the fly protein contains a known RNA binding domain (RBD)
1	2	3	4	5	6	7	8	9	10	11
FBgnID	Symbol	EC	ECname	mRNAinteractome	Human	Mouse	Worm	Yeast	GO	RBD
FBgn0034390	CG15093	1.1.1.31	3-hydroxyisobutyrate dehydrogenase	mRNA interactome	FALSE	FALSE	TRUE	NA	unrelated	RBD unknown
FBgn0027291	l(1)G0156	1.1.1.41	Isocitrate dehydrogenase (NAD(+))	mRNA interactome	FALSE	FALSE	TRUE	TRUE	unrelated	RBD unknown
FBgn0004654	Pgd	1.1.1.44	Phosphogluconate dehydrogenase (NADP(+)-dependent, decarboxylating)	mRNA interactome	FALSE	FALSE	TRUE	TRUE	unrelated	RBD unknown
FBgn0003204	ras	1.1.1.205	IMP dehydrogenase	mRNA interactome	FALSE	FALSE	NA	TRUE	unrelated	RBD unknown
FBgn0033883	CG16935	1.3.1.38	Trans-2-enoyl-CoA reductase (NADPH)	mRNA interactome	FALSE	FALSE	TRUE	FALSE	unrelated	RBD unknown
FBgn0261987	Pxt	1.11.1.7	Peroxidase	mRNA interactome	FALSE	NA	NA	NA	unrelated	RBD unknown
FBgn0026079	Nsun2	2.1.1.203	tRNA (cytosine(34)-C(5))-methyltransferase	mRNA interactome	TRUE	TRUE	FALSE	TRUE	RNAbinding	known RBD
FBgn0000053	ade3	2.1.2.2	Phosphoribosylglycinamide formyltransferase	mRNA interactome	FALSE	FALSE	FALSE	TRUE	unrelated	RBD unknown
FBgn0036691	beg	2.3.1.39	[Acyl-carrier-protein] S-malonyltransferase	mRNA interactome	TRUE	FALSE	FALSE	NA	unrelated	RBD unknown
FBgn0020392	Nmt	2.3.1.97	Glycylpeptide N-tetradecanoyltransferase	mRNA interactome	TRUE	TRUE	FALSE	FALSE	unrelated	RBD unknown
FBgn0261955	kdn	2.3.3.16	Citrate synthase (unknown stereospecificity)	mRNA interactome	TRUE	FALSE	TRUE	FALSE	unrelated	RBD unknown
FBgn0003257	r-l	2.4.2.10	Orotate phosphoribosyltransferase	mRNA interactome	FALSE	FALSE	FALSE	FALSE	unrelated	RBD unknown
FBgn0010247	Parp	2.4.2.30	NAD(+) ADP-ribosyltransferase	mRNA interactome	TRUE	FALSE	FALSE	NA	RNArelated	RBD unknown
FBgn0014868	Ost48	2.4.99.18	Dolichyl-diphosphooligosaccharide--protein glycotransferase	mRNA interactome	FALSE	FALSE	TRUE	TRUE	unrelated	RBD unknown
FBgn0001149	GstD1	2.5.1.18	Glutathione transferase	mRNA interactome	FALSE	NA	NA	NA	unrelated	RBD unknown
FBgn0014427	CG11899	2.6.1.52	Phosphoserine transaminase	mRNA interactome	FALSE	FALSE	FALSE	TRUE	unrelated	RBD unknown
FBgn0003071	Pfk	2.7.1.11	6-phosphofructokinase	mRNA interactome	FALSE	FALSE	FALSE	TRUE	unrelated	RBD unknown
FBgn0022708	Adk2	2.7.4.3	Adenylate kinase	mRNA interactome	FALSE	FALSE	TRUE	TRUE	unrelated	RBD unknown
FBgn0262955	RpII140	2.7.7.6	DNA-directed RNA polymerase	mRNA interactome	TRUE	FALSE	TRUE	TRUE	RNArelated	RBD unknown
FBgn0260780	wisp	2.7.7.19	Polynucleotide adenylyltransferase	mRNA interactome	FALSE	FALSE	FALSE	NA	RNArelated	known RBD
FBgn0027889	ball	2.7.11.1	Non-specific serine/threonine protein kinase	mRNA interactome	FALSE	FALSE	FALSE	TRUE	unrelated	RBD unknown
FBgn0003124	polo	2.7.11.21	Polo kinase	mRNA interactome	FALSE	FALSE	FALSE	FALSE	unrelated	RBD unknown
FBgn0003256	rl	2.7.11.24	Mitogen-activated protein kinase	mRNA interactome	FALSE	FALSE	FALSE	TRUE	RNArelated	RBD unknown
FBgn0004177	mts	3.1.3.16	Protein-serine/threonine phosphatase	mRNA interactome	FALSE	NA	FALSE	FALSE	unrelated	RBD unknown
FBgn0002284	Pros26	3.4.25.1	Proteasome endopeptidase complex	mRNA interactome	TRUE	FALSE	FALSE	TRUE	unrelated	RBD unknown
FBgn0014861	Mcm2	3.6.4.12	DNA helicase	mRNA interactome	FALSE	FALSE	FALSE	FALSE	unrelated	RBD unknown
FBgn0015929	dpa	3.6.4.12	DNA helicase	mRNA interactome	FALSE	FALSE	FALSE	TRUE	unrelated	RBD unknown
FBgn0040075	rept	3.6.4.12	DNA helicase	mRNA interactome	FALSE	FALSE	FALSE	TRUE	RNArelated	RBD unknown
FBgn0024804	Dbp80	3.6.4.13	RNA helicase	mRNA interactome	TRUE	FALSE	FALSE	TRUE	RNArelated	known RBD
FBgn0015075	Ddx1	3.6.4.13	RNA helicase	mRNA interactome	TRUE	TRUE	FALSE	TRUE	RNArelated	known RBD
FBgn0263231	bel	3.6.4.13	RNA helicase	mRNA interactome	TRUE	TRUE	NA	TRUE	RNArelated	known RBD
FBgn0004419	me31B	3.6.4.13	RNA helicase	mRNA interactome	TRUE	TRUE	TRUE	TRUE	RNAbinding	known RBD
FBgn0001942	eIF-4a	3.6.4.13	RNA helicase	mRNA interactome	TRUE	TRUE	TRUE	TRUE	RNAbinding	known RBD
FBgn0262526	vas	3.6.4.13	RNA helicase	mRNA interactome	NA	NA	NA	NA	RNAbinding	RBD unknown
FBgn0003257	r-l	4.1.1.23	Orotidine-5'-phosphate decarboxylase	mRNA interactome	FALSE	FALSE	FALSE	FALSE	unrelated	RBD unknown
FBgn0004584	Rrp1	4.2.99.18	DNA-(apurinic or apyrimidinic site) lyase	mRNA interactome	TRUE	FALSE	FALSE	FALSE	RNArelated	RBD unknown
FBgn0001149	GstD1	4.5.1.1	DDT-dehydrochlorinase	mRNA interactome	FALSE	NA	NA	NA	unrelated	RBD unknown
FBgn0040268	Top3alpha	5.99.1.2	DNA topoisomerase	mRNA interactome	FALSE	FALSE	FALSE	FALSE	unrelated	RBD unknown
FBgn0026015	Top3beta	5.99.1.2	DNA topoisomerase	mRNA interactome	TRUE	FALSE	FALSE	FALSE	unrelated	RBD unknown
FBgn0003732	Top2	5.99.1.3	DNA topoisomerase (ATP-hydrolyzing)	mRNA interactome	TRUE	FALSE	TRUE	TRUE	RNAbinding	RBD unknown
FBgn0027093	Aats-arg	6.1.1.19	Arginine--tRNA ligase	mRNA interactome	FALSE	FALSE	FALSE	TRUE	RNArelated	RBD unknown
FBgn0030007	CG2263	6.1.1.20	Phenylalanine--tRNA ligase	mRNA interactome	TRUE	FALSE	FALSE	TRUE	RNAbinding	RBD unknown
FBgn0039175	CG5706	6.1.1.20	Phenylalanine--tRNA ligase	mRNA interactome	TRUE	TRUE	FALSE	TRUE	RNAbinding	RBD unknown
FBgn0001142	Gs1	6.3.1.2	Glutamate--ammonia ligase	mRNA interactome	FALSE	FALSE	FALSE	TRUE	unrelated	RBD unknown
FBgn0000053	ade3	6.3.3.1	Phosphoribosylformylglycinamidine cyclo-ligase	mRNA interactome	FALSE	FALSE	FALSE	TRUE	unrelated	RBD unknown
FBgn0027493	CG17273	6.3.4.4	Adenylosuccinate synthase	mRNA interactome	FALSE	FALSE	TRUE	TRUE	unrelated	RBD unknown
FBgn0000053	ade3	6.3.4.13	Phosphoribosylamine--glycine ligase	mRNA interactome	FALSE	FALSE	FALSE	TRUE	unrelated	RBD unknown
FBgn0011768	Fdh	1.1.1.1	Alcohol dehydrogenase		FALSE	FALSE	TRUE	FALSE	unrelated	RBD unknown
FBgn0000055	Adh	1.1.1.1	Alcohol dehydrogenase		FALSE	FALSE	NA	TRUE	unrelated	RBD unknown
FBgn0001128	Gpdh	1.1.1.8	Glycerol-3-phosphate dehydrogenase (NAD(+))		FALSE	FALSE	TRUE	TRUE	unrelated	RBD unknown
FBgn0261445	sgl	1.1.1.22	UDP-glucose 6-dehydrogenase		FALSE	FALSE	TRUE	NA	unrelated	RBD unknown
FBgn0001258	ImpL3	1.1.1.27	L-lactate dehydrogenase		TRUE	FALSE	TRUE	NA	unrelated	RBD unknown
FBgn0021765	scu	1.1.1.35	3-hydroxyacyl-CoA dehydrogenase		TRUE	FALSE	FALSE	FALSE	unrelated	RBD unknown
FBgn0004057	Zw	1.1.1.49	Glucose-6-phosphate dehydrogenase (NADP(+))		FALSE	FALSE	TRUE	TRUE	unrelated	RBD unknown
FBgn0021765	scu	1.1.1.51	3(or 17)-beta-hydroxysteroid dehydrogenase		TRUE	FALSE	FALSE	FALSE	unrelated	RBD unknown
FBgn0011768	Fdh	1.1.1.73	Octanol dehydrogenase		FALSE	FALSE	TRUE	FALSE	unrelated	RBD unknown
FBgn0021765	scu	1.1.1.178	3-hydroxy-2-methylbutyryl-CoA dehydrogenase		TRUE	FALSE	FALSE	FALSE	unrelated	RBD unknown
FBgn0011768	Fdh	1.1.1.284	S-(hydroxymethyl)glutathione dehydrogenase		FALSE	FALSE	TRUE	FALSE	unrelated	RBD unknown
FBgn0017482	T3dh	1.1.99.24	Hydroxyacid-oxoacid transhydrogenase		FALSE	FALSE	TRUE	FALSE	unrelated	RBD unknown
FBgn0001091	Gapdh1	1.2.1.12	Glyceraldehyde-3-phosphate dehydrogenase (phosphorylating)		FALSE	FALSE	TRUE	TRUE	unrelated	RBD unknown
FBgn0001092	Gapdh2	1.2.1.12	Glyceraldehyde-3-phosphate dehydrogenase (phosphorylating)		FALSE	FALSE	TRUE	TRUE	unrelated	RBD unknown
FBgn0023537	CG17896	1.2.1.18	Malonate-semialdehyde dehydrogenase (acetylating)		TRUE	FALSE	FALSE	FALSE	unrelated	RBD unknown
FBgn0023537	CG17896	1.2.1.27	Methylmalonate-semialdehyde dehydrogenase (CoA acylating)		TRUE	FALSE	FALSE	FALSE	unrelated	RBD unknown
FBgn0039827	CG1544	1.2.4.2	Oxoglutarate dehydrogenase (succinyl-transferring)		FALSE	FALSE	TRUE	TRUE	unrelated	RBD unknown
FBgn0021944	Coprox	1.3.3.3	Coproporphyrinogen oxidase		FALSE	FALSE	NA	TRUE	unrelated	RBD unknown
FBgn0027572	CG5009	1.3.3.6	Acyl-CoA oxidase		FALSE	FALSE	TRUE	FALSE	unrelated	RBD unknown
FBgn0261439	SdhA	1.3.5.1	Succinate dehydrogenase (quinone)		FALSE	FALSE	TRUE	FALSE	unrelated	RBD unknown
FBgn0035811	CG12262	1.3.8.7	Medium-chain acyl-CoA dehydrogenase		FALSE	FALSE	TRUE	NA	unrelated	RBD unknown
FBgn0001098	Gdh	1.4.1.3	Glutamate dehydrogenase (NAD(P)(+))		FALSE	FALSE	FALSE	TRUE	unrelated	RBD unknown
FBgn0020385	pug	1.5.1.5	Methylenetetrahydrofolate dehydrogenase (NADP(+))		FALSE	FALSE	FALSE	TRUE	unrelated	RBD unknown
FBgn0010222	Nmdmc	1.5.1.15	Methylenetetrahydrofolate dehydrogenase (NAD(+))		FALSE	FALSE	NA	TRUE	unrelated	RBD unknown
FBgn0003423	slgA	1.5.5.2	Proline dehydrogenase		FALSE	FALSE	TRUE	FALSE	unrelated	RBD unknown
FBgn0015623	Cpr	1.6.2.4	NADPH--hemoprotein reductase		FALSE	FALSE	FALSE	TRUE	unrelated	RBD unknown
FBgn0020653	Trxr-1	1.8.1.9	Thioredoxin-disulfide reductase		FALSE	FALSE	NA	TRUE	unrelated	RBD unknown
FBgn0037170	Trxr-2	1.8.1.9	Thioredoxin-disulfide reductase		FALSE	FALSE	NA	TRUE	unrelated	RBD unknown
FBgn0000261	Cat	1.11.1.6	Catalase		FALSE	FALSE	TRUE	FALSE	unrelated	RBD unknown
FBgn0040309	Jafrac1	1.11.1.15	Peroxiredoxin		TRUE	TRUE	TRUE	TRUE	unrelated	RBD unknown
FBgn0040211	hgo	1.13.11.5	Homogentisate 1,2-dioxygenase		FALSE	FALSE	TRUE	NA	unrelated	RBD unknown
FBgn0011676	Nos	1.14.13.39	Nitric-oxide synthase (NADPH)		FALSE	FALSE	NA	TRUE	unrelated	RBD unknown
FBgn0001208	Hn	1.14.16.1	Phenylalanine 4-monooxygenase		FALSE	FALSE	TRUE	NA	unrelated	RBD unknown
FBgn0001208	Hn	1.14.16.4	Tryptophan 5-monooxygenase		FALSE	FALSE	TRUE	NA	unrelated	RBD unknown
FBgn0261479	nero	1.14.99.29	Deoxyhypusine monooxygenase		FALSE	FALSE	FALSE	TRUE	unrelated	RBD unknown
FBgn0003462	Sod	1.15.1.1	Superoxide dismutase		FALSE	NA	NA	TRUE	unrelated	RBD unknown
FBgn0010213	Sod2	1.15.1.1	Superoxide dismutase		FALSE	FALSE	TRUE	FALSE	unrelated	RBD unknown
FBgn0011703	RnrL	1.17.4.1	Ribonucleoside-diphosphate reductase		FALSE	FALSE	TRUE	TRUE	unrelated	RBD unknown
FBgn0011704	RnrS	1.17.4.1	Ribonucleoside-diphosphate reductase		FALSE	FALSE	FALSE	TRUE	unrelated	RBD unknown
FBgn0030486	Set2	2.1.1.43	Histone-lysine N-methyltransferase		FALSE	FALSE	NA	TRUE	RNArelated	RBD unknown
FBgn0264495	gpp	2.1.1.43	Histone-lysine N-methyltransferase		FALSE	FALSE	FALSE	TRUE	unrelated	RBD unknown
FBgn0000629	E(z)	2.1.1.43	Histone-lysine N-methyltransferase		FALSE	FALSE	FALSE	TRUE	RNArelated	RBD unknown
FBgn0039559	Mes-4	2.1.1.43	Histone-lysine N-methyltransferase		FALSE	FALSE	NA	TRUE	unrelated	RBD unknown
FBgn0040022	Set1	2.1.1.43	Histone-lysine N-methyltransferase		FALSE	FALSE	FALSE	TRUE	RNArelated	known RBD
FBgn0086908	egg	2.1.1.43	Histone-lysine N-methyltransferase		FALSE	FALSE	FALSE	TRUE	RNArelated	RBD unknown
FBgn0263755	Su(var)3-9	2.1.1.43	Histone-lysine N-methyltransferase		FALSE	FALSE	NA	TRUE	RNArelated	known RBD
FBgn0023518	trr	2.1.1.43	Histone-lysine N-methyltransferase		FALSE	FALSE	FALSE	TRUE	RNArelated	RBD unknown
FBgn0003862	trx	2.1.1.43	Histone-lysine N-methyltransferase		FALSE	FALSE	NA	TRUE	RNArelated	RBD unknown
FBgn0039627	CG11837	2.1.1.183	18S rRNA (adenine(1779)-N(6)/adenine(1780)-N(6))-dimethyltransferase		TRUE	TRUE	FALSE	TRUE	RNArelated	known RBD
FBgn0038471	CG5220	2.1.1.205	tRNA (cytidine(32)/guanosine(34)-2'-O)-methyltransferase		FALSE	FALSE	TRUE	FALSE	RNArelated	known RBD
FBgn0038861	CG7009	2.1.1.205	tRNA (cytidine(32)/guanosine(34)-2'-O)-methyltransferase		FALSE	FALSE	TRUE	FALSE	RNArelated	known RBD
FBgn0037708	CG9386	2.1.1.211	tRNA(Ser) (uridine(44)-2'-O)-methyltransferase		FALSE	FALSE	FALSE	TRUE	unrelated	RBD unknown
FBgn0032430	CG6388	2.1.1.216	tRNA (guanine(26)-N(2))-dimethyltransferase		TRUE	FALSE	FALSE	FALSE	RNAbinding	known RBD
FBgn0003189	r	2.1.3.2	Aspartate carbamoyltransferase		FALSE	FALSE	FALSE	TRUE	unrelated	RBD unknown
FBgn0023477	Tal	2.2.1.2	Transaldolase		FALSE	FALSE	FALSE	TRUE	unrelated	RBD unknown
FBgn0031604	Elp3	2.3.1.48	Histone acetyltransferase		FALSE	FALSE	FALSE	TRUE	RNArelated	RBD unknown
FBgn0017456	Ubc84D	2.3.2.23	E2 ubiquitin-conjugating enzyme		NA	TRUE	FALSE	FALSE	unrelated	RBD unknown
FBgn0011217	eff	2.3.2.23	E2 ubiquitin-conjugating enzyme		FALSE	TRUE	FALSE	FALSE	unrelated	RBD unknown
FBgn0015321	UbcD4	2.3.2.23	E2 ubiquitin-conjugating enzyme		FALSE	FALSE	FALSE	TRUE	unrelated	RBD unknown
FBgn0004507	GlyP	2.4.1.1	Glycogen phosphorylase		FALSE	FALSE	FALSE	TRUE	unrelated	RBD unknown
FBgn0266064	GYS	2.4.1.11	Glycogen(starch) synthase		NA	FALSE	TRUE	FALSE	unrelated	RBD unknown
FBgn0032799	CG10166	2.4.1.83	Dolichyl-phosphate beta-D-mannosyltransferase		FALSE	FALSE	FALSE	TRUE	unrelated	RBD unknown
FBgn0051115	CG31115	2.4.2.1	Purine-nucleoside phosphorylase		FALSE	FALSE	FALSE	TRUE	unrelated	RBD unknown
FBgn0000109	Aprt	2.4.2.7	Adenine phosphoribosyltransferase		FALSE	FALSE	TRUE	TRUE	unrelated	RBD unknown
FBgn0004901	Prat	2.4.2.14	Amidophosphoribosyltransferase		FALSE	FALSE	FALSE	TRUE	unrelated	RBD unknown
FBgn0034215	CG4802	2.4.2.28	S-methyl-5'-thioadenosine phosphorylase		FALSE	FALSE	FALSE	TRUE	unrelated	RBD unknown
FBgn0005278	Sam-S	2.5.1.6	Methionine adenosyltransferase		FALSE	FALSE	TRUE	TRUE	unrelated	RBD unknown
FBgn0033983	CG10253	2.5.1.26	Alkylglycerone-phosphate synthase		FALSE	FALSE	TRUE	FALSE	unrelated	RBD unknown
FBgn0022774	Oat	2.6.1.13	Ornithine aminotransferase		FALSE	FALSE	FALSE	TRUE	unrelated	RBD unknown
FBgn0042711	Hex-t1	2.7.1.1	Hexokinase		FALSE	TRUE	FALSE	TRUE	unrelated	RBD unknown
FBgn0042710	Hex-t2	2.7.1.1	Hexokinase		FALSE	TRUE	FALSE	TRUE	unrelated	RBD unknown
FBgn0003178	PyK	2.7.1.40	Pyruvate kinase		TRUE	NA	NA	NA	unrelated	RBD unknown
FBgn0250906	Pgk	2.7.2.3	Phosphoglycerate kinase		FALSE	FALSE	TRUE	TRUE	unrelated	RBD unknown
FBgn0000116	Argk	2.7.3.3	Arginine kinase		FALSE	FALSE	TRUE	NA	unrelated	RBD unknown
FBgn0000150	awd	2.7.4.6	Nucleoside-diphosphate kinase		TRUE	NA	FALSE	TRUE	unrelated	RBD unknown
FBgn0027279	l(1)G0196	2.7.4.21	Inositol-hexakisphosphate kinase		FALSE	FALSE	FALSE	TRUE	unrelated	RBD unknown
FBgn0027279	l(1)G0196	2.7.4.24	Diphosphoinositol-pentakisphosphate kinase		FALSE	FALSE	FALSE	TRUE	unrelated	RBD unknown
FBgn0019938	RpI1	2.7.7.6	DNA-directed RNA polymerase		FALSE	FALSE	FALSE	TRUE	RNArelated	RBD unknown
FBgn0003278	RpI135	2.7.7.6	DNA-directed RNA polymerase		FALSE	FALSE	FALSE	TRUE	RNArelated	RBD unknown
FBgn0003277	RpII215	2.7.7.6	DNA-directed RNA polymerase		TRUE	NA	TRUE	FALSE	RNArelated	RBD unknown
FBgn0004463	RpIII128	2.7.7.6	DNA-directed RNA polymerase		FALSE	FALSE	FALSE	TRUE	RNArelated	RBD unknown
FBgn0002905	mus308	2.7.7.7	DNA-directed DNA polymerase		FALSE	FALSE	FALSE	TRUE	unrelated	known RBD
FBgn0037279	CG1129	2.7.7.13	Mannose-1-phosphate guanylyltransferase		FALSE	FALSE	FALSE	TRUE	unrelated	RBD unknown
FBgn0010379	Akt1	2.7.11.1	Non-specific serine/threonine protein kinase		FALSE	FALSE	TRUE	TRUE	unrelated	RBD unknown
FBgn0004367	mei-41	2.7.11.1	Non-specific serine/threonine protein kinase		TRUE	FALSE	NA	FALSE	unrelated	RBD unknown
FBgn0264492	CkIIalpha	2.7.11.1	Non-specific serine/threonine protein kinase		FALSE	FALSE	TRUE	FALSE	RNArelated	RBD unknown
FBgn0002413	dco	2.7.11.1	Non-specific serine/threonine protein kinase		TRUE	FALSE	FALSE	TRUE	unrelated	RBD unknown
FBgn0020412	JIL-1	2.7.11.1	Non-specific serine/threonine protein kinase		FALSE	NA	TRUE	TRUE	RNArelated	RBD unknown
FBgn0015024	CkIalpha	2.7.11.1	Non-specific serine/threonine protein kinase		FALSE	FALSE	TRUE	TRUE	unrelated	RBD unknown
FBgn0002938	ninaC	2.7.11.1	Non-specific serine/threonine protein kinase		FALSE	FALSE	NA	TRUE	unrelated	RBD unknown
FBgn0025743	mbt	2.7.11.1	Non-specific serine/threonine protein kinase		FALSE	FALSE	FALSE	TRUE	unrelated	RBD unknown
FBgn0020386	Pdk1	2.7.11.1	Non-specific serine/threonine protein kinase		FALSE	FALSE	FALSE	TRUE	unrelated	RBD unknown
FBgn0003371	sgg	2.7.11.1	Non-specific serine/threonine protein kinase		FALSE	FALSE	TRUE	FALSE	RNArelated	RBD unknown
FBgn0263968	nonC	2.7.11.1	Non-specific serine/threonine protein kinase		TRUE	FALSE	FALSE	TRUE	RNArelated	RBD unknown
FBgn0046692	Stlk	2.7.11.1	Non-specific serine/threonine protein kinase		FALSE	FALSE	FALSE	TRUE	unrelated	RBD unknown
FBgn0000721	for	2.7.11.12	cGMP-dependent protein kinase		FALSE	FALSE	TRUE	FALSE	unrelated	RBD unknown
FBgn0000721	for	2.7.11.12	cGMP-dependent protein kinase		FALSE	FALSE	TRUE	FALSE	unrelated	RBD unknown
FBgn0003091	Pkc53E	2.7.11.13	Protein kinase C		FALSE	FALSE	TRUE	FALSE	unrelated	RBD unknown
FBgn0004784	inaC	2.7.11.13	Protein kinase C		FALSE	NA	TRUE	FALSE	unrelated	RBD unknown
FBgn0020621	Pkn	2.7.11.13	Protein kinase C		TRUE	FALSE	FALSE	FALSE	unrelated	RBD unknown
FBgn0013759	CASK	2.7.11.17	Calcium/calmodulin-dependent protein kinase		FALSE	FALSE	FALSE	TRUE	unrelated	RBD unknown
FBgn0264607	CaMKII	2.7.11.17	Calcium/calmodulin-dependent protein kinase		FALSE	FALSE	FALSE	TRUE	unrelated	RBD unknown
FBgn0037093	Cdk12	2.7.11.22	Cyclin-dependent kinase		TRUE	FALSE	FALSE	TRUE	unrelated	RBD unknown
FBgn0004106	cdc2	2.7.11.22	Cyclin-dependent kinase		FALSE	FALSE	TRUE	TRUE	RNArelated	RBD unknown
FBgn0004107	cdc2c	2.7.11.22	Cyclin-dependent kinase		FALSE	FALSE	NA	TRUE	unrelated	RBD unknown
FBgn0013762	Cdk5	2.7.11.22	Cyclin-dependent kinase		FALSE	FALSE	FALSE	TRUE	unrelated	RBD unknown
FBgn0016696	Pitslre	2.7.11.22	Cyclin-dependent kinase		TRUE	FALSE	FALSE	TRUE	unrelated	RBD unknown
FBgn0037093	Cdk12	2.7.11.23	[RNA-polymerase]-subunit kinase		TRUE	FALSE	FALSE	TRUE	unrelated	RBD unknown
FBgn0004106	cdc2	2.7.11.23	[RNA-polymerase]-subunit kinase		FALSE	FALSE	TRUE	TRUE	RNArelated	RBD unknown
FBgn0004107	cdc2c	2.7.11.23	[RNA-polymerase]-subunit kinase		FALSE	FALSE	NA	TRUE	unrelated	RBD unknown
FBgn0046332	gskt	2.7.11.26	[Tau protein] kinase		FALSE	FALSE	TRUE	FALSE	unrelated	RBD unknown
FBgn0010269	Dsor1	2.7.12.2	Mitogen-activated protein kinase kinase		FALSE	FALSE	TRUE	FALSE	RNArelated	RBD unknown
FBgn0003656	sws	3.1.1.5	Lysophospholipase		FALSE	FALSE	TRUE	FALSE	unrelated	RBD unknown
FBgn0036844	Mkp3	3.1.3.16	Protein-serine/threonine phosphatase		TRUE	FALSE	FALSE	NA	unrelated	RBD unknown
FBgn0032749	Phlpp	3.1.3.16	Protein-serine/threonine phosphatase		FALSE	FALSE	FALSE	TRUE	unrelated	RBD unknown
FBgn0003134	Pp1alpha-96A	3.1.3.16	Protein-serine/threonine phosphatase		TRUE	FALSE	TRUE	TRUE	unrelated	RBD unknown
FBgn0004103	Pp1-87B	3.1.3.16	Protein-serine/threonine phosphatase		TRUE	FALSE	TRUE	TRUE	unrelated	RBD unknown
FBgn0003132	Pp1-13C	3.1.3.16	Protein-serine/threonine phosphatase		TRUE	FALSE	TRUE	TRUE	unrelated	RBD unknown
FBgn0000711	flw	3.1.3.16	Protein-serine/threonine phosphatase		FALSE	FALSE	TRUE	TRUE	unrelated	RBD unknown
FBgn0003140	PpY-55A	3.1.3.16	Protein-serine/threonine phosphatase		NA	NA	FALSE	TRUE	unrelated	RBD unknown
FBgn0036844	Mkp3	3.1.3.48	Protein-tyrosine-phosphatase		TRUE	FALSE	FALSE	NA	unrelated	RBD unknown
FBgn0003138	Ptp61F	3.1.3.48	Protein-tyrosine-phosphatase		TRUE	NA	NA	NA	unrelated	RBD unknown
FBgn0035421	CG12034	3.1.4.12	Sphingomyelin phosphodiesterase		FALSE	FALSE	FALSE	TRUE	unrelated	RBD unknown
FBgn0066304	Rpp20	3.1.26.5	Ribonuclease P		TRUE	FALSE	FALSE	NA	RNArelated	known RBD
FBgn0028426	JhI-1	3.1.26.11	Ribonuclease Z		TRUE	TRUE	FALSE	FALSE	RNArelated	RBD unknown
FBgn0015011	Ahcy89E	3.3.1.1	Adenosylhomocysteinase		FALSE	FALSE	NA	TRUE	unrelated	RBD unknown
FBgn0014455	Ahcy13	3.3.1.1	Adenosylhomocysteinase		FALSE	FALSE	TRUE	TRUE	unrelated	RBD unknown
FBgn0020370	TppII	3.4.14.10	Tripeptidyl-peptidase II		FALSE	FALSE	TRUE	NA	unrelated	RBD unknown
FBgn0032214	CG4968	3.4.19.12	Ubiquitinyl hydrolase 1		FALSE	FALSE	TRUE	NA	unrelated	RBD unknown
FBgn0260936	scny	3.4.19.12	Ubiquitinyl hydrolase 1		TRUE	FALSE	NA	FALSE	unrelated	RBD unknown
FBgn0030366	Usp7	3.4.19.12	Ubiquitinyl hydrolase 1		FALSE	FALSE	TRUE	FALSE	RNArelated	RBD unknown
FBgn0250843	Pros35	3.4.25.1	Proteasome endopeptidase complex		FALSE	FALSE	TRUE	TRUE	unrelated	RBD unknown
FBgn0023175	Prosalpha7	3.4.25.1	Proteasome endopeptidase complex		FALSE	FALSE	TRUE	TRUE	unrelated	RBD unknown
FBgn0261395	Prosalpha3T	3.4.25.1	Proteasome endopeptidase complex		FALSE	FALSE	FALSE	TRUE	unrelated	RBD unknown
FBgn0261394	Pros29	3.4.25.1	Proteasome endopeptidase complex		FALSE	FALSE	FALSE	TRUE	unrelated	RBD unknown
FBgn0016697	Prosalpha5	3.4.25.1	Proteasome endopeptidase complex		FALSE	FALSE	TRUE	FALSE	unrelated	RBD unknown
FBgn0263121	Prosalpha1	3.4.25.1	Proteasome endopeptidase complex		FALSE	FALSE	TRUE	TRUE	unrelated	RBD unknown
FBgn0004066	Pros28.1	3.4.25.1	Proteasome endopeptidase complex		FALSE	FALSE	TRUE	TRUE	unrelated	RBD unknown
FBgn0265606	PSA72	3.4.25.1	Proteasome endopeptidase complex		NA	FALSE	TRUE	TRUE	unrelated	RBD unknown
FBgn0017556	Pros28.1B	3.4.25.1	Proteasome endopeptidase complex		FALSE	FALSE	TRUE	TRUE	unrelated	RBD unknown
FBgn0031443	Prosbeta4R2	3.4.25.1	Proteasome endopeptidase complex		FALSE	FALSE	TRUE	TRUE	unrelated	RBD unknown
FBgn0026380	Prosbeta3	3.4.25.1	Proteasome endopeptidase complex		FALSE	FALSE	TRUE	TRUE	unrelated	RBD unknown
FBgn0015805	Rpd3	3.5.1.98	Histone deacetylase		TRUE	FALSE	TRUE	FALSE	RNArelated	RBD unknown
FBgn0003189	r	3.5.2.3	Dihydroorotase		FALSE	FALSE	FALSE	TRUE	unrelated	RBD unknown
FBgn0020385	pug	3.5.4.9	Methenyltetrahydrofolate cyclohydrolase		FALSE	FALSE	FALSE	TRUE	unrelated	RBD unknown
FBgn0010222	Nmdmc	3.5.4.9	Methenyltetrahydrofolate cyclohydrolase		FALSE	FALSE	NA	TRUE	unrelated	RBD unknown
FBgn0003162	Pu	3.5.4.16	GTP cyclohydrolase I		FALSE	FALSE	FALSE	TRUE	unrelated	RBD unknown
FBgn0016687	Nurf-38	3.6.1.1	Inorganic diphosphatase		FALSE	FALSE	TRUE	TRUE	RNArelated	RBD unknown
FBgn0031663	CG8891	3.6.1.19	Nucleoside-triphosphate diphosphatase		FALSE	FALSE	FALSE	TRUE	unrelated	RBD unknown
FBgn0263006	Ca-P60A	3.6.3.8	Calcium-transporting ATPase		TRUE	FALSE	FALSE	FALSE	unrelated	RBD unknown
FBgn0002921	Atpalpha	3.6.3.9	Sodium/potassium-exchanging ATPase		TRUE	FALSE	FALSE	FALSE	unrelated	RBD unknown
FBgn0010217	ATPsyn-beta	3.6.3.14	H(+)-transporting two-sector ATPase		TRUE	FALSE	TRUE	TRUE	unrelated	RBD unknown
FBgn0265262	VATA1	3.6.3.14	H(+)-transporting two-sector ATPase		NA	FALSE	TRUE	TRUE	unrelated	RBD unknown
FBgn0263598	Vha68-2	3.6.3.14	H(+)-transporting two-sector ATPase		FALSE	FALSE	TRUE	TRUE	unrelated	RBD unknown
FBgn0039141	spas	3.6.4.3	Microtubule-severing ATPase		FALSE	FALSE	FALSE	TRUE	unrelated	RBD unknown
FBgn0000346	comt	3.6.4.6	Vesicle-fusing ATPase		FALSE	FALSE	FALSE	TRUE	unrelated	RBD unknown
FBgn0266464	NSF2	3.6.4.6	Vesicle-fusing ATPase		NA	FALSE	FALSE	TRUE	unrelated	RBD unknown
FBgn0261014	TER94	3.6.4.6	Vesicle-fusing ATPase		TRUE	NA	TRUE	TRUE	unrelated	RBD unknown
FBgn0250786	Chd1	3.6.4.12	DNA helicase		TRUE	FALSE	FALSE	FALSE	unrelated	known RBD
FBgn0023395	Chd3	3.6.4.12	DNA helicase		TRUE	FALSE	FALSE	FALSE	unrelated	known RBD
FBgn0262519	Mi-2	3.6.4.12	DNA helicase		TRUE	FALSE	FALSE	FALSE	RNArelated	known RBD
FBgn0011774	Irbp	3.6.4.12	DNA helicase		TRUE	FALSE	FALSE	FALSE	unrelated	RBD unknown
FBgn0024332	Mcm3	3.6.4.12	DNA helicase		FALSE	FALSE	FALSE	TRUE	unrelated	RBD unknown
FBgn0017577	Mcm5	3.6.4.12	DNA helicase		FALSE	FALSE	TRUE	FALSE	unrelated	RBD unknown
FBgn0025815	Mcm6	3.6.4.12	DNA helicase		FALSE	FALSE	TRUE	TRUE	unrelated	RBD unknown
FBgn0040078	pont	3.6.4.12	DNA helicase		FALSE	FALSE	FALSE	TRUE	unrelated	RBD unknown
FBgn0041164	armi	3.6.4.13	RNA helicase		FALSE	FALSE	NA	TRUE	RNArelated	RBD unknown
FBgn0003261	Rm62	3.6.4.13	RNA helicase		TRUE	TRUE	FALSE	TRUE	RNAbinding	known RBD
FBgn0266581	DDX18	3.6.4.13	RNA helicase		NA	TRUE	FALSE	TRUE	unrelated	known RBD
FBgn0015331	abs	3.6.4.13	RNA helicase		TRUE	FALSE	FALSE	FALSE	RNArelated	known RBD
FBgn0010220	Dbp45A	3.6.4.13	RNA helicase		TRUE	TRUE	FALSE	FALSE	RNArelated	known RBD
FBgn0004556	Dbp73D	3.6.4.13	RNA helicase		TRUE	TRUE	TRUE	TRUE	RNArelated	known RBD
FBgn0037561	CG9630	3.6.4.13	RNA helicase		TRUE	FALSE	TRUE	FALSE	RNArelated	known RBD
FBgn0014189	Hel25E	3.6.4.13	RNA helicase		TRUE	TRUE	FALSE	TRUE	RNArelated	known RBD
FBgn0037573	eIF4AIII	3.6.4.13	RNA helicase		TRUE	TRUE	FALSE	TRUE	RNAbinding	known RBD
FBgn0001330	kz	3.6.4.13	RNA helicase		FALSE	FALSE	FALSE	TRUE	unrelated	known RBD
FBgn0002774	mle	3.6.4.13	RNA helicase		TRUE	TRUE	TRUE	TRUE	RNAbinding	known RBD
FBgn0003483	spn-E	3.6.4.13	RNA helicase		FALSE	FALSE	NA	TRUE	RNArelated	known RBD
FBgn0037232	CG9791	3.6.4.13	RNA helicase		TRUE	FALSE	FALSE	FALSE	RNArelated	known RBD
FBgn0263599	l(3)72Ab	3.6.4.13	RNA helicase		TRUE	NA	TRUE	TRUE	RNArelated	known RBD
FBgn0029880	CG14443	3.6.4.13	RNA helicase		NA	NA	NA	TRUE	RNArelated	known RBD
FBgn0027602	CG8611	3.6.4.13	RNA helicase		TRUE	TRUE	NA	TRUE	RNArelated	known RBD
FBgn0003392	shi	3.6.5.5	Dynamin GTPase		FALSE	FALSE	TRUE	TRUE	unrelated	RBD unknown
FBgn0020513	ade5	4.1.1.21	Phosphoribosylaminoimidazole carboxylase		TRUE	FALSE	FALSE	NA	unrelated	RBD unknown
FBgn0000064	Ald	4.1.2.13	Fructose-bisphosphate aldolase		TRUE	FALSE	TRUE	NA	unrelated	RBD unknown
FBgn0010591	Sply	4.1.2.27	Sphinganine-1-phosphate aldolase		FALSE	FALSE	TRUE	FALSE	unrelated	RBD unknown
FBgn0000579	Eno	4.2.1.11	Phosphopyruvate hydratase		TRUE	TRUE	TRUE	FALSE	unrelated	RBD unknown
FBgn0031661	Gmd	4.2.1.47	GDP-mannose 4,6-dehydratase		FALSE	FALSE	TRUE	NA	unrelated	RBD unknown
FBgn0000100	RpLP0	4.2.99.18	DNA-(apurinic or apyrimidinic site) lyase		TRUE	FALSE	TRUE	TRUE	RNArelated	known RBD
FBgn0013954	FK506-bp2	5.2.1.8	Peptidylprolyl isomerase		FALSE	FALSE	FALSE	TRUE	unrelated	RBD unknown
FBgn0013269	FK506-bp1	5.2.1.8	Peptidylprolyl isomerase		FALSE	FALSE	NA	TRUE	unrelated	RBD unknown
FBgn0029174	FKBP59	5.2.1.8	Peptidylprolyl isomerase		TRUE	FALSE	FALSE	TRUE	unrelated	RBD unknown
FBgn0004432	Cyp1	5.2.1.8	Peptidylprolyl isomerase		TRUE	NA	NA	TRUE	unrelated	RBD unknown
FBgn0028382	cyp33	5.2.1.8	Peptidylprolyl isomerase		TRUE	TRUE	NA	TRUE	RNAbinding	known RBD
FBgn0086355	Tpi	5.3.1.1	Triose-phosphate isomerase		FALSE	TRUE	TRUE	TRUE	unrelated	RBD unknown
FBgn0003074	Pgi	5.3.1.9	Glucose-6-phosphate isomerase		FALSE	FALSE	FALSE	TRUE	unrelated	RBD unknown
FBgn0039849	CG11334	5.3.1.23	S-methyl-5-thioribose-1-phosphate isomerase		FALSE	FALSE	FALSE	TRUE	unrelated	RBD unknown
FBgn0014002	Pdi	5.3.4.1	Protein disulfide-isomerase		TRUE	FALSE	FALSE	TRUE	unrelated	RBD unknown
FBgn0003076	Pgm	5.4.2.2	Phosphoglucomutase (alpha-D-glucose-1,6-bisphosphate-dependent)		FALSE	FALSE	NA	TRUE	unrelated	RBD unknown
FBgn0036300	CG10688	5.4.2.8	Phosphomannomutase		FALSE	FALSE	FALSE	TRUE	unrelated	RBD unknown
FBgn0004924	Top1	5.99.1.2	DNA topoisomerase		TRUE	FALSE	FALSE	FALSE	unrelated	RBD unknown
FBgn0035064	CG16912	6.1.1.1	Tyrosine--tRNA ligase		TRUE	TRUE	FALSE	FALSE	RNAbinding	known RBD
FBgn0027094	Aats-ala	6.1.1.7	Alanine--tRNA ligase		TRUE	FALSE	FALSE	TRUE	RNArelated	RBD unknown
FBgn0028962	Aats-ala-m	6.1.1.7	Alanine--tRNA ligase		FALSE	FALSE	FALSE	TRUE	RNArelated	RBD unknown
FBgn0005674	Aats-glupro	6.1.1.15	Proline--tRNA ligase		NA	FALSE	FALSE	TRUE	RNArelated	RBD unknown
FBgn0027091	Aats-cys	6.1.1.16	Cysteine--tRNA ligase		FALSE	FALSE	FALSE	TRUE	RNArelated	RBD unknown
FBgn0005674	Aats-glupro	6.1.1.17	Glutamate--tRNA ligase		NA	FALSE	FALSE	TRUE	RNArelated	RBD unknown
FBgn0027090	Aats-gln	6.1.1.18	Glutamine--tRNA ligase		FALSE	FALSE	FALSE	TRUE	RNArelated	RBD unknown
FBgn0004888	Scsalpha	6.2.1.4	Succinate--CoA ligase (GDP-forming)		TRUE	FALSE	TRUE	TRUE	unrelated	RBD unknown
FBgn0004888	Scsalpha	6.2.1.5	Succinate--CoA ligase (ADP-forming)		TRUE	FALSE	TRUE	TRUE	unrelated	RBD unknown
FBgn0001145	Gs2	6.3.1.2	Glutamate--ammonia ligase		FALSE	FALSE	FALSE	TRUE	unrelated	RBD unknown
FBgn0040319	Gclc	6.3.2.2	Glutamate--cysteine ligase		FALSE	FALSE	TRUE	FALSE	unrelated	RBD unknown
FBgn0020513	ade5	6.3.2.6	Phosphoribosylaminoimidazolesuccinocarboxamide synthase		TRUE	FALSE	FALSE	NA	unrelated	RBD unknown
FBgn0020385	pug	6.3.4.3	Formate--tetrahydrofolate ligase		FALSE	FALSE	FALSE	TRUE	unrelated	RBD unknown
FBgn0026565	CG1315	6.3.4.5	Argininosuccinate synthase		TRUE	FALSE	NA	FALSE	unrelated	RBD unknown
FBgn0030512	CG9940	6.3.5.1	NAD(+) synthase (glutamine-hydrolyzing)		FALSE	FALSE	FALSE	TRUE	unrelated	RBD unknown
FBgn0000052	ade2	6.3.5.3	Phosphoribosylformylglycinamidine synthase		FALSE	FALSE	TRUE	TRUE	unrelated	RBD unknown
FBgn0003189	r	6.3.5.5	Carbamoyl-phosphate synthase (glutamine-hydrolyzing)		FALSE	FALSE	FALSE	TRUE	unrelated	RBD unknown
FBgn0042083	CG3267	6.4.1.4	Methylcrotonoyl-CoA carboxylase		FALSE	FALSE	TRUE	NA	unrelated	RBD unknown
FBgn0032781	CG9987	6.5.1.3	RNA ligase (ATP)		TRUE	TRUE	FALSE	NA	unrelated	RBD unknown
FBgn0025630	CG4061	6.5.1.4	RNA 3'-terminal-phosphate cyclase (ATP)		TRUE	FALSE	NA	FALSE	RNArelated	known RBD
