# Supplementary material for: Global changes of the RNA-bound proteome during the maternal-to-zygotic transition in Drosophila
Source: Nat Commun. 2016 Jul 5;7:12128. doi: 10.1038/ncomms12128 (PMC4935972; doi:10.1038/ncomms12128)
Supplement: Supplementary Data 4 — Comparison of RNA interactomes and total proteomes of early Drosophila embryos before and after the maternal-to-zygotic transition. [file ncomms12128-s5.xlsx]

## Sheet: Sheet1
Comparison of RNA interactomes and total proteomes of early Drosophila embryos before and after the maternal-to-zygotic transition.
	Column:	Legend:
		Red columns represent RNA bound fractions; blue columns represent total embryo lysates. Only proteins detected in the RNA-bound fractions are listed.
RNA bound	1	Flybase gene identifier (FBgn ID)
	2	Gene symbol
	3	Uniprot ID
	4	Protein log2 abundance ratio late/early (4.5–5.5h/0–1h), replicate 1
	5	Protein log2 abundance ratio late/early (4.5–5.5h/0–1h), replicate 2
	6	Protein log2 abundance ratio late/early (4.5–5.5h/0–1h), replicate 3
	7	Average log2 abundance ratio late/earl (4.5–5.5h/0–1h) in three replicates
	8	p-values calculated by the method of Benjamini-Hochberg (quantitative scoring scheme)
	9	Adjusted p-values, related to Column 9
	10	Column 10 indicates whether the protein abundance change is significant (1% or 10% FDR), and the direction of change: down = less in late embryos; up = more in late embryos
Total proteome	11	Flybase gene identifier (FBgn ID)
	12	Gene symbol
	13	Uniprot ID
	14	Protein log2 abundance ratio late/early (4.5–5.5h/0–1h), replicate 1
	15	Protein log2 abundance ratio late/early (4.5–5.5h/0–1h), replicate 2
	16	Protein log2 abundance ratio late/early (4.5–5.5h/0–1h), replicate 3
	17	Average log2 abundance ratio late/earl (4.5–5.5h/0–1h) in three replicates
	18	p-values calculated by the method of Benjamini-Hochberg (quantitative scoring scheme)
	19	Adjusted p-values, related to Column 19
	20	Column 20 indicates whether the protein abundance change is significant (1% or 10% FDR), and the direction of change: down = less in late embryos; up = more in late embryos
	21	Protein dynamic class: (1) No change in both RNA-bound fraction and proteome; (2) "Abundance regulated" - change in the RNA-bound fraction is consistent with change in the proteome; (3) "Dynamic binder" - change in the RNA-bound fraction does not follow change in the total proteome
	1	2	3	4	5	6	7	8	9	10	11	12	13	14	15	16	17	18	19	20	21
	Comparison of RNA-bound fractions										Comparison of total embryo proteomes
	FBgnID	Gene.symbol	Uniprot.ID	RNA-bound.logRatio.late-to-early.Replicate1	RNA-bound.logRatio.late-to-early.Replicate2	RNA-bound.logRatio.late-to-early.Replicate3	RNA-bound.logRatio.late-to-early.Average	RNA-bound.pvalue	RNA-bound.pvalue.adjusted	RNA-bound.Significance.Flag	FBgnID	Gene.symbol	Uniprot.ID	Total.Proteome.logRatio.late-to-early.Replicate1	Total.Proteome.logRatio.late-to-early.Replicate2	Total.Proteome.logRatio.late-to-early.Replicate3	Total.Proteome.logRatio.late-to-early.Average	Total.Proteome.pvalue	Total.Proteome.pvalue.adjusted	Total.Proteome.Significance.Flag	Dynamic.Class
	FBgn0002044	swm	M9PDF2	2.3902	2.18446	NA	2.28733	0.000879335	0.0208109	Up (10%)	FBgn0002044	swm	M9PDF2	0.653399	-1.26896	-0.0748821	-0.230146	0.562962	0.7394		(3) Dynamic binder
	FBgn0013269	FK506-bp1	P54397	5.21948	NA	1.60733	3.41341	0.00680603	0.0735347	Up (10%)	FBgn0013269	FK506-bp1	P54397	0.551563	0.363612	-0.370913	0.181421	0.455628	0.645183		(3) Dynamic binder
	FBgn0033688	Prp8	A1Z8U0	2.61982	2.45753	NA	2.53867	0.000503902	0.0156525	Up (10%)	FBgn0033688	Prp8	A1Z8U0	-0.0907147	-0.279819	-0.38375	-0.251428	0.160588	0.342918		(3) Dynamic binder
	FBgn0036838	CG3808	Q9VVV7	-2.39387	-2.24668	-2.67025	-2.43693	6.5454e-05	0.00614397	Down (significant)	FBgn0036838	CG3808	Q9VVV7	0.304114	0.0207501	-0.0227721	0.100697	0.550454	0.730613		(3) Dynamic binder
	FBgn0026150	ApepP	Q9VJG0	-4.15031	-3.87865	NA	-4.01448	4.33803e-05	0.00539	Down (significant)	FBgn0026150	ApepP	Q9VJG0	0.685008	0.0899973	0.285807	0.353604	0.104011	0.263474		(3) Dynamic binder
	FBgn0034921	Dcp1	Q9W1H5	-1.5047	-2.35945	-1.04187	-1.63534	0.00226266	0.0362755	Down (10%)	FBgn0034921	Dcp1	Q9W1H5	-0.188961	-0.0153408	0.17629	-0.00933719	0.955254	0.976075		(3) Dynamic binder
	FBgn0260944	Rbp1	Q02427	-1.47982	-1.23037	-1.74641	-1.48554	0.00136803	0.0271965	Down (10%)	FBgn0260944	Rbp1	Q02427	0.399374	0.317692	-0.644091	0.0243249	0.926526	0.963236		(3) Dynamic binder
	FBgn0003449	snf	P43332	-1.5031	-0.696753	-1.44659	-1.21548	0.00589182	0.0673157	Down (10%)	FBgn0003449	snf	P43332	0.493497	-0.384841	-0.211497	-0.0342805	0.881678	0.938535		(3) Dynamic binder
	FBgn0011824	CG4038	Q7KVQ0	-1.74759	-1.40863	NA	-1.57811	0.00570788	0.0667486	Down (10%)	FBgn0011824	CG4038	Q7KVQ0	0.545474	-0.796254	0.435418	0.0615462	0.845675	0.921146		(3) Dynamic binder
	FBgn0011571	caz	Q27294	-1.11284	-1.97836	-1.01867	-1.36996	0.00390269	0.051043	Down (10%)	FBgn0011571	caz	Q27294	0.525742	-0.63549	0.421345	0.103866	0.715295	0.847036		(3) Dynamic binder
	FBgn0015299	Ssb-c31a	Q9VLR5	-1.15309	-2.56495	-2.24277	-1.98694	0.000955902	0.0220969	Down (10%)	FBgn0015299	Ssb-c31a	Q9VLR5	0.676272	-0.122188	-0.264965	0.0963728	0.692783	0.830515		(3) Dynamic binder
	FBgn0035526	CG1316	Q9VZE4	-0.666122	-1.25791	-1.76657	-1.2302	0.00707581	0.0736712	Down (10%)	FBgn0035526	CG1316	Q9VZE4	-0.210072	0.0296919	0.450739	0.0901194	0.649534	0.800402		(3) Dynamic binder
	FBgn0004903	Rb97D	A4V3H1	-1.8768	-2.20963	NA	-2.04322	0.00164814	0.0297069	Down (10%)	FBgn0004903	Rb97D	A4V3H1	0.111469	0.256146	-0.124879	0.0809119	0.633766	0.790253		(3) Dynamic binder
	FBgn0004584	Rrp1	B7YZZ9	-2.74459	-2.01755	-0.836472	-1.8662	0.00272332	0.0403363	Down (10%)	FBgn0004584	Rrp1	B7YZZ9	1.13339	-0.815856	-1.03016	-0.237543	0.616316	0.778085		(3) Dynamic binder
	FBgn0028691	Rpn9	Q7KMP8	-0.759664	-3.38123	-1.75487	-1.96526	0.00578434	0.0668562	Down (10%)	FBgn0028691	Rpn9	Q7KMP8	0.11307	0.278673	-0.105749	0.095331	0.576408	0.747076		(3) Dynamic binder
	FBgn0005648	Pabp2	E2QC83	-0.975216	-2.31958	-1.97707	-1.75729	0.00167363	0.0297069	Down (10%)	FBgn0005648	Pabp2	E2QC83	-0.120564	0.297197	-0.552204	-0.12519	0.573769	0.745242		(3) Dynamic binder
	FBgn0031227	CG3709	Q9VPK7	-2.24239	-1.91295	NA	-2.07767	0.00151305	0.0294896	Down (10%)	FBgn0031227	CG3709	Q9VPK7	-0.594944	0.32607	0.792435	0.174521	0.570995	0.744574		(3) Dynamic binder
	FBgn0035901	CG6745	Q9VSK9	-2.73733	-2.20778	NA	-2.47256	0.000710979	0.0192138	Down (10%)	FBgn0035901	CG6745	Q9VSK9	0.0529577	-0.183465	-0.14397	-0.0914927	0.571416	0.744574		(3) Dynamic binder
	FBgn0035024	CG11414	Q9W149	NA	-3.36909	NA	-3.36909	0.0021634	0.0352528	Down (10%)	FBgn0035024	CG11414	Q9W149	0.33593	-1.00273	0.102179	-0.188207	0.545933	0.72572		(3) Dynamic binder
	FBgn0038046	CG5641	Q9VG73	-1.81661	-1.30851	NA	-1.56256	0.00659749	0.0720649	Down (10%)	FBgn0038046	CG5641	Q9VG73	0.302306	-0.528482	-0.248	-0.158059	0.480563	0.666796		(3) Dynamic binder
	FBgn0037249	eIF3-S10	Q9VN25	-1.04681	-0.58519	-1.85939	-1.1638	0.0116374	0.0997202	Down (10%)	FBgn0037249	eIF3-S10	Q9VN25	0.710173	-1.86828	-0.130544	-0.429549	0.41681	0.609507		(3) Dynamic binder
	FBgn0004913	Gnf1	P35600	-2.5356	-1.62646	-1.49291	-1.88499	0.00075386	0.0192138	Down (10%)	FBgn0004913	Gnf1	P35600	0.101081	-0.686562	-0.0208305	-0.202104	0.375029	0.573619		(3) Dynamic binder
	FBgn0034313	CG5726	Q7JRH5	-1.9289	-1.05502	NA	-1.49196	0.0110257	0.0953003	Down (10%)	FBgn0034313	CG5726	Q7JRH5	0.322329	-0.374539	-0.64797	-0.233393	0.352327	0.554491		(3) Dynamic binder
	FBgn0036734	CG7564	Q9VVI1	-0.927836	-0.888029	-1.48501	-1.10029	0.00753354	0.0736712	Down (10%)	FBgn0036734	CG7564	Q9VVI1	0.736691	-0.263964	0.492483	0.321736	0.225955	0.420398		(3) Dynamic binder
	FBgn0015907	bl	A1ZBW0	-1.02654	-1.29722	-3.02547	-1.78308	0.00491968	0.0603723	Down (10%)	FBgn0015907	bl	A1ZBW0	0.646984	0.0358783	0.107297	0.263386	0.215143	0.411782		(3) Dynamic binder
	FBgn0250754	CG42232	B7Z0I8	-1.01621	-1.13973	-1.31281	-1.15625	0.00451849	0.0568529	Down (10%)	FBgn0250754	CG42232	B7Z0I8	0.357025	0.229017	0.103123	0.229722	0.187242	0.377057		(3) Dynamic binder
	FBgn0039861	pasha	Q9V9V7	-2.13982	-0.918539	-0.934334	-1.3309	0.00714266	0.0736712	Down (10%)	FBgn0039861	pasha	Q9V9V7	0.294795	-0.0557892	0.678239	0.305748	0.173911	0.35969		(3) Dynamic binder
	FBgn0024542	Neos	Q9U9Q2	-1.4922	-1.44096	NA	-1.46658	0.0073316	0.0736712	Down (10%)	FBgn0024542	Neos	Q9U9Q2	1.05813	-0.0926304	0.250398	0.405299	0.168968	0.35376		(3) Dynamic binder
	FBgn0259704	CG42358	Q9VDZ4	-1.76336	-1.96802	NA	-1.86569	0.00244652	0.0374129	Down (10%)	FBgn0259704	CG42358	Q9VDZ4	0.246294	0.168377	0.294878	0.236516	0.164482	0.347548		(3) Dynamic binder
	FBgn0028554	x16	Q9V3V0	-1.43886	-1.48486	NA	-1.46186	0.00743513	0.0736712	Down (10%)	FBgn0028554	x16	Q9V3V0	0.986143	0.435773	0.0586017	0.493506	0.0716804	0.212503		(3) Dynamic binder
	FBgn0033990	CG10265	Q7K2K2	-2.40236	-3.14524	NA	-2.7738	0.000477319	0.015305	Down (10%)	FBgn0033990	CG10265	Q7K2K2	0.395999	0.358636	0.298865	0.351167	0.0583108	0.188959		(3) Dynamic binder
	FBgn0040284	SF2	Q9V3W7	-0.738686	-1.93903	-4.23097	-2.3029	0.00783071	0.0741308	Down (10%)	FBgn0040284	SF2	Q9V3W7	0.314519	0.573156	0.454627	0.447434	0.0299164	0.12299		(3) Dynamic binder
	FBgn0001215	Hrb98DE	A4V3J5	-1.16889	-2.71008	NA	-1.93949	0.00754202	0.0736712	Down (10%)	FBgn0001215	Hrb98DE	A4V3J5	0.797466	0.380781	0.440797	0.539682	0.0205502	0.094947	Up (10%)	(3) Dynamic binder
	FBgn0050122	CG30122	E1JGL8	-1.67988	-0.591021	-1.39045	-1.22045	0.00760101	0.0736712	Down (10%)	FBgn0050122	CG30122	E1JGL8	0.453965	0.618053	0.464712	0.512243	0.0166124	0.0826118	Up (10%)	(3) Dynamic binder
	FBgn0014870	Psi	A1ZAK8	-1.24034	-2.53382	-2.03055	-1.9349	0.000841542	0.0204023	Down (10%)	FBgn0014870	Psi	A1ZAK8	0.640836	0.350068	0.648702	0.546535	0.0160071	0.0803654	Up (10%)	(3) Dynamic binder
	FBgn0011305	Rsf1	Q8SYR3	-0.916049	-1.66849	-1.87362	-1.48605	0.00238087	0.0369778	Down (10%)	FBgn0011305	Rsf1	Q8SYR3	1.64227	0.243706	1.67301	1.18633	0.0130472	0.0702508	Up (10%)	(3) Dynamic binder
	FBgn0032454	CG5787	Q9VK59	-2.60281	-2.10191	-1.55591	-2.08687	0.000363142	0.013369	Down (10%)	FBgn0032454	CG5787	Q9VK59	1.71419	0.583265	0.811605	1.03635	0.00880324	0.0541123	Up (10%)	(3) Dynamic binder
	FBgn0259139	glo	Q9VGH5	-1.56409	-2.21144	NA	-1.88776	0.00304813	0.0432835	Down (10%)	FBgn0259139	glo	Q9VGH5	0.998267	0.820655	1.16714	0.995355	0.00116819	0.0140663	Up (10%)	(3) Dynamic binder
	FBgn0032050	CG13096	Q9VLK2	3.4053	3.36559	2.02425	2.93172	0.000108737	0.00900706	Up (significant)	FBgn0032050	CG13096	Q9VLK2	2.7726	1.3691	1.77076	1.97082	0.000886868	0.0117669	Up (10%)	(2) Abundance regulated
	FBgn0037261	CG9775	Q9VN39	3.6255	4.86741	5.1431	4.54534	7.10554e-06	0.00539	Up (significant)	NA	NA	NA	NA	NA	NA	NA	NA	NA	NA	(2) Abundance regulated
	FBgn0260400	elav	M9NFP7	5.96981	4.62398	NA	5.2969	3.14673e-05	0.00539	Up (significant)	NA	NA	NA	NA	NA	NA	NA	NA	NA	NA	(2) Abundance regulated
	FBgn0001199	sp:P02299	P02299	1.48487	NA	1.27693	1.3809	0.00983376	0.0880609	Up (10%)	FBgn0001199	sp:P02299	P02299	1.31018	0.190989	1.56776	1.02298	0.0167056	0.0826118	Up (10%)	(2) Abundance regulated
	FBgn0029941	CG1677	Q9W3R9	1.84897	3.08245	2.44884	2.46009	0.000179846	0.0111729	Up (10%)	FBgn0029941	CG1677	Q9W3R9	1.35871	0.864852	0.473238	0.898934	0.00742333	0.0486042	Up (10%)	(2) Abundance regulated
	FBgn0030631	CG6227	Q9VXW2	1.02794	1.80795	2.23593	1.69061	0.00159773	0.0297069	Up (10%)	FBgn0030631	CG6227	Q9VXW2	1.64148	0.704074	1.09695	1.1475	0.00292769	0.0268306	Up (10%)	(2) Abundance regulated
	FBgn0001198	sp:P02283	P02283	1.73239	1.61022	1.83191	1.72484	0.000477173	0.015305	Up (10%)	FBgn0001198	sp:P02283	P02283	2.29949	1.31134	0.95123	1.52069	0.00265725	0.0253765	Up (10%)	(2) Abundance regulated
	FBgn0259745	wech	Q9V4M2	1.20209	2.04165	NA	1.62187	0.00740242	0.0736712	Up (10%)	FBgn0259745	wech	Q9V4M2	1.06913	0.867784	1.06106	0.999326	0.000923308	0.0120884	Up (10%)	(2) Abundance regulated
	FBgn0031453	CG9894	Q9VQF7	2.10116	0.746635	1.3059	1.38457	0.00556895	0.0666932	Up (10%)	FBgn0031453	CG9894	Q9VQF7	2.03916	1.30515	1.34102	1.56178	0.000486606	0.00773652	Up (significant)	(2) Abundance regulated
	FBgn0037700	CG8149	Q9VHC8	1.45375	0.654752	1.58939	1.23263	0.0062608	0.069147	Up (10%)	FBgn0037700	CG8149	Q9VHC8	1.17025	1.36005	1.05595	1.19542	0.000442976	0.00731223	Up (significant)	(2) Abundance regulated
	FBgn0027338	Kap-alpha3	Q9V455	1.88521	1.92858	2.26419	2.02599	0.000203614	0.011422	Up (10%)	FBgn0027338	Kap-alpha3	Q9V455	2.8765	3.88347	NA	3.37999	0.000276987	0.00559705	Up (significant)	(2) Abundance regulated
	FBgn0033062	Ars2	Q9V9K7	2.11076	2.91135	0.737776	1.91996	0.00351169	0.0477756	Up (10%)	FBgn0033062	Ars2	Q9V9K7	1.46798	1.47459	1.42398	1.45551	0.000120043	0.00319514	Up (significant)	(2) Abundance regulated
	FBgn0261573	CoRest	C7LAG1	2.55786	1.9743	1.43181	1.98799	0.000545791	0.0164399	Up (10%)	FBgn0261573	CoRest	C7LAG1	1.52066	1.70203	1.41015	1.54428	0.000119767	0.00319514	Up (significant)	(2) Abundance regulated
	FBgn0027885	Aac11	Q9V431	1.87256	2.7117	0.993192	1.85915	0.00202218	0.0340686	Up (10%)	FBgn0027885	Aac11	Q9V431	1.55127	1.44105	1.48394	1.49209	0.000109586	0.00313255	Up (significant)	(2) Abundance regulated
	FBgn0037137	Nopp140	M9PFZ1	1.68471	1.11995	2.93194	1.9122	0.00214137	0.0352528	Up (10%)	FBgn0037137	Nopp140	M9PFZ1	3.26585	2.81552	2.26456	2.78198	4.50965e-05	0.00206106	Up (significant)	(2) Abundance regulated
	FBgn0010774	Ref1	Q9V3E7	3.35402	3.16802	1.66195	2.728	0.000277661	0.011422	Up (10%)	FBgn0010774	Ref1	Q9V3E7	1.72333	2.04702	1.88312	1.88449	4.59233e-05	0.00206106	Up (significant)	(2) Abundance regulated
	FBgn0004108	Nrt	M9MS15	3.93566	2.50789	1.80293	2.74883	0.000453433	0.015305	Up (10%)	FBgn0004108	Nrt	M9MS15	4.12187	4.12761	5.84308	4.69752	4.10661e-05	0.00202268	Up (significant)	(2) Abundance regulated
	FBgn0014163	fax	Q95RI5	2.02507	1.74994	2.23487	2.00329	0.000231562	0.011422	Up (10%)	FBgn0014163	fax	Q95RI5	2.09874	2.54835	2.27965	2.30892	2.19972e-05	0.00164558	Up (significant)	(2) Abundance regulated
	FBgn0004924	Top1	Q494M1	2.31106	NA	NA	2.31106	0.0102334	0.0900174	Up (10%)	FBgn0004924	Top1	Q494M1	2.84377	2.43558	2.76218	2.68051	9.58242e-06	0.00141177	Up (significant)	(2) Abundance regulated
	FBgn0015527	pen	O61345	1.38996	2.43737	NA	1.91366	0.00435305	0.0561939	Up (10%)	FBgn0015527	pen	O61345	2.51999	2.57465	2.68646	2.5937	6.68258e-06	0.00114726	Up (significant)	(2) Abundance regulated
	FBgn0001090	bnb	P29746	3.64559	2.1595	2.58565	2.79691	0.000135318	0.0103467	Up (10%)	FBgn0001090	bnb	P29746	3.96077	3.95357	3.4749	3.79641	2.20166e-06	0.00110586	Up (significant)	(2) Abundance regulated
	FBgn0052409	CG32409	Q8I937	1.62489	1.32325	NA	1.47407	0.00763394	0.0736712	Up (10%)	NA	NA	NA	NA	NA	NA	NA	NA	NA	NA	(2) Abundance regulated
	FBgn0039488	CG6066	Q9VB74	1.50519	1.80492	NA	1.65506	0.00449761	0.0568529	Up (10%)	NA	NA	NA	NA	NA	NA	NA	NA	NA	NA	(2) Abundance regulated
	FBgn0031822	CG9548	Q9VMC8	3.31888	1.97381	2.07752	2.45674	0.000282192	0.011422	Up (10%)	NA	NA	NA	NA	NA	NA	NA	NA	NA	NA	(2) Abundance regulated
	FBgn0022985	qkr58E-2	Q9W254	1.30278	2.11633	NA	1.70956	0.00568565	0.0667486	Up (10%)	NA	NA	NA	NA	NA	NA	NA	NA	NA	NA	(2) Abundance regulated
	FBgn0003321	sbr	Q9U1H9	1.20018	1.60886	NA	1.40452	0.00994108	0.0882271	Up (10%)	NA	NA	NA	NA	NA	NA	NA	NA	NA	NA	(2) Abundance regulated
	FBgn0264270	Sxl	M9PGK6	3.06758	2.68446	NA	2.87602	0.000287273	0.011422	Up (10%)	NA	NA	NA	NA	NA	NA	NA	NA	NA	NA	(2) Abundance regulated
	FBgn0030049	Trf4-1	Q7KVS9	1.55612	1.99302	NA	1.77457	0.00348623	0.0477756	Up (10%)	NA	NA	NA	NA	NA	NA	NA	NA	NA	NA	(2) Abundance regulated
	FBgn0000405	CycB	P20439	-2.53894	-2.32756	-2.77424	-2.54691	5.02206e-05	0.00554659	Down (significant)	FBgn0000405	CycB	P20439	0.0733424	-0.620002	-0.295043	-0.280568	0.196624	0.387952		(2) Abundance regulated
	FBgn0000392	cup	Q9VMA3	-3.30489	-3.02381	-4.66747	-3.66539	3.71156e-05	0.00539	Down (significant)	FBgn0000392	cup	Q9VMA3	-1.43532	-3.29077	-4.26501	-2.99703	0.0019703	0.0208035	Down (10%)	(2) Abundance regulated
	FBgn0004419	me31B	P23128	-5.75667	-4.15507	NA	-4.95587	6.79917e-05	0.00614397	Down (significant)	FBgn0004419	me31B	P23128	-3.6231	-2.56961	-2.76616	-2.98629	4.47442e-05	0.00206106	Down (significant)	(2) Abundance regulated
	FBgn0260780	wisp	Q9VYS4	-3.47663	-3.90478	-2.72134	-3.36759	2.34568e-05	0.00539	Down (significant)	FBgn0260780	wisp	Q9VYS4	NA	-5.11957	-4.45944	-4.7895	2.60347e-05	0.00176035	Down (significant)	(2) Abundance regulated
	FBgn0026083	tyf	Q9W4M7	-2.45993	-3.26936	-3.35661	-3.02863	3.28557e-05	0.00539	Down (significant)	FBgn0026083	tyf	Q9W4M7	-2.27431	-2.49298	-2.22539	-2.33089	1.40964e-05	0.00141177	Down (significant)	(2) Abundance regulated
	FBgn0039972	CG17018	Q7KWG9	-5.69627	-4.57809	NA	-5.13718	2.65402e-05	0.00539	Down (significant)	FBgn0039972	CG17018	Q7KWG9	-2.91736	-3.55524	-3.16898	-3.21386	6.85223e-06	0.00114726	Down (significant)	(2) Abundance regulated
	FBgn0041775	tral	M9PF20	-2.45238	-3.75129	-3.48975	-3.23114	4.14962e-05	0.00539	Down (significant)	FBgn0041775	tral	M9PF20	-4.02708	-3.73001	-3.86394	-3.87367	1.00805e-06	0.00103246	Down (significant)	(2) Abundance regulated
	FBgn0010488	NAT1	Q5KTT4	-1.91646	-1.5381	-1.08385	-1.5128	0.00172887	0.0297506	Down (10%)	FBgn0010488	NAT1	Q5KTT4	-0.116987	-0.20778	-0.308739	-0.211169	0.212077	0.408136		(2) Abundance regulated
	FBgn0035987	CG3689	Q0E8G6	-1.18573	-2.55839	NA	-1.87206	0.00715373	0.0736712	Down (10%)	FBgn0035987	CG3689	Q0E8G6	-0.00812408	-0.430207	-0.293806	-0.244046	0.193188	0.384137		(2) Abundance regulated
	FBgn0003520	stau	P25159	-2.03432	-1.97194	-1.79505	-1.93377	0.000243345	0.011422	Down (10%)	FBgn0003520	stau	P25159	0.627107	-1.22995	-1.29836	-0.633736	0.18248	0.369799		(2) Abundance regulated
	FBgn0010247	Parp	P35875	-2.73923	-1.94347	-0.893082	-1.85859	0.00248726	0.0374597	Down (10%)	FBgn0010247	Parp	P35875	-0.26065	-0.561792	-0.0190209	-0.280488	0.164631	0.347653		(2) Abundance regulated
	FBgn0260771	CG42569	Q9W362	-2.46346	-1.92661	-1.71736	-2.03581	0.000286162	0.011422	Down (10%)	FBgn0260771	CG42569	Q9W362	-0.457581	0.0247856	-0.586801	-0.339865	0.121516	0.288739		(2) Abundance regulated
	FBgn0039016	Dcr-1	Q9VCU9	-1.87425	-1.8242	-3.96905	-2.55584	0.00107224	0.0231697	Down (10%)	FBgn0039016	Dcr-1	Q9VCU9	-0.158269	-0.583736	-0.255237	-0.332414	0.0969123	0.251446		(2) Abundance regulated
	FBgn0033081	geminin	Q7JX41	-0.675943	-1.27569	-2.95878	-1.6368	0.00973568	0.0879751	Down (10%)	FBgn0033081	geminin	Q7JX41	-0.203774	-0.320344	-0.373487	-0.299202	0.0962019	0.250367		(2) Abundance regulated
	FBgn0001978	stc	P40798	-2.01556	-1.41742	NA	-1.71649	0.00458657	0.0569882	Down (10%)	FBgn0001978	stc	P40798	-0.216972	-1.31195	-0.426067	-0.651663	0.0463161	0.166625		(2) Abundance regulated
	FBgn0250850	rig	Q86BY9	-0.937015	-0.781859	-1.91329	-1.21072	0.00894308	0.0830787	Down (10%)	FBgn0250850	rig	Q86BY9	-0.73286	-0.493407	-0.221609	-0.482626	0.034593	0.135898		(2) Abundance regulated
	FBgn0262732	mbf1	M9PFR6	-1.21679	-0.823326	-1.29654	-1.11222	0.00624835	0.069147	Down (10%)	FBgn0262732	mbf1	M9PFR6	-0.235596	-0.717943	-0.498045	-0.483861	0.0324904	0.130258		(2) Abundance regulated
	FBgn0038810	Srp72	Q9VDK7	-1.60068	-0.914949	-1.43065	-1.31543	0.00320386	0.044854	Down (10%)	FBgn0038810	Srp72	Q9VDK7	-0.824951	-0.737081	-0.200696	-0.587576	0.0240823	0.105842		(2) Abundance regulated
	FBgn0051716	Cnot4	M9PB92	-1.09537	-1.48169	-1.41434	-1.33046	0.00231358	0.0365032	Down (10%)	FBgn0051716	Cnot4	M9PB92	-0.740181	-0.791225	-0.222482	-0.584629	0.0221458	0.0993169	Down (10%)	(2) Abundance regulated
	FBgn0061515	endos	Q9VUB8	-0.757132	-0.984216	-1.8777	-1.20635	0.00862873	0.0809147	Down (10%)	FBgn0061515	endos	Q9VUB8	-1.48282	-0.402149	-0.563303	-0.816092	0.0212151	0.096622	Down (10%)	(2) Abundance regulated
	FBgn0263603	Zn72D	Q86BI3	-2.04119	-1.12823	-1.68331	-1.61757	0.00132962	0.0269723	Down (10%)	FBgn0263603	Zn72D	Q86BI3	-0.619957	-1.35965	-0.380039	-0.786547	0.0176829	0.0856359	Down (10%)	(2) Abundance regulated
	FBgn0011666	msi	Q8IMS8	-2.07756	-2.35127	NA	-2.21441	0.00106646	0.0231697	Down (10%)	FBgn0011666	msi	Q8IMS8	-0.465145	-1.17766	-0.542013	-0.728273	0.0135486	0.0715908	Down (10%)	(2) Abundance regulated
	FBgn0026259	eIF5B	Q9VZP5	-1.29654	-0.546725	-2.14948	-1.33092	0.00938038	0.0855421	Down (10%)	FBgn0026259	eIF5B	Q9VZP5	-0.794731	-1.36001	-0.358701	-0.837815	0.013264	0.0706611	Down (10%)	(2) Abundance regulated
	FBgn0004872	piwi	Q9VKM1	-2.28017	-1.85684	NA	-2.0685	0.00163446	0.0297069	Down (10%)	FBgn0004872	piwi	Q9VKM1	-2.02568	-1.90807	-0.44189	-1.45855	0.00721276	0.0475799	Down (10%)	(2) Abundance regulated
	FBgn0031677	CG14036	Q9VMU7	-0.749455	-1.30652	-1.96592	-1.34063	0.00538323	0.0652553	Down (10%)	FBgn0031677	CG14036	Q9VMU7	-0.450185	-0.91321	-0.862352	-0.741916	0.00642237	0.0442898	Down (10%)	(2) Abundance regulated
	FBgn0022355	Tsf1	Q9VWV6	-1.44028	-1.59853	-2.21703	-1.75194	0.000742453	0.0192138	Down (10%)	FBgn0022355	Tsf1	Q9VWV6	-1.18066	-0.577613	-0.669805	-0.809358	0.00627211	0.0437554	Down (10%)	(2) Abundance regulated
	FBgn0037328	RpL35A	Q9VNB9	-1.56752	-2.83084	NA	-2.19918	0.00294007	0.042354	Down (10%)	FBgn0037328	RpL35A	Q9VNB9	-0.889428	-0.906087	-0.533727	-0.776414	0.00431419	0.034711	Down (10%)	(2) Abundance regulated
	FBgn0022959	yps	Q95RE4	-0.993552	-1.67707	-1.16342	-1.27801	0.00371518	0.0492386	Down (10%)	FBgn0022959	yps	Q95RE4	-1.51025	-0.861506	-1.66542	-1.34573	0.00108074	0.0133799	Down (10%)	(2) Abundance regulated
	FBgn0041709	yellow-g	Q9W029	-3.32402	NA	-3.00775	-3.16589	0.000164377	0.0108927	Down (10%)	FBgn0041709	yellow-g	Q9W029	-2.92198	-1.40851	-2.05615	-2.12888	0.000733027	0.0101937	Down (10%)	(2) Abundance regulated
	FBgn0016070	smg	Q23972	-5.28732	-3.09121	NA	-4.18926	0.000422411	0.0149956	Down (10%)	FBgn0016070	smg	Q23972	-3.26928	-2.94396	-1.52424	-2.57916	0.000633548	0.00928147	Down (significant)	(2) Abundance regulated
	FBgn0266521	sp:M9NEA1	M9NEA1	-0.679079	-1.06443	-1.65123	-1.13158	0.00911694	0.0839097	Down (10%)	FBgn0266521	sp:M9NEA1	M9NEA1	-1.14932	-1.26175	-1.84772	-1.4196	0.000615895	0.00913707	Down (significant)	(2) Abundance regulated
	FBgn0266570	sp:E2QD64	E2QD64	-1.886	-1.60072	-0.500579	-1.3291	0.00781611	0.0741308	Down (10%)	FBgn0266570	sp:E2QD64	E2QD64	-1.08397	-1.44065	-1.12585	-1.21682	0.000485598	0.00773652	Down (significant)	(2) Abundance regulated
	FBgn0011761	dhd	P47938	-4.42431	-3.04178	-1.37505	-2.94704	0.00116071	0.0245477	Down (10%)	FBgn0011761	dhd	P47938	-3.83973	-2.73692	-1.99967	-2.85877	0.000378696	0.00677155	Down (significant)	(2) Abundance regulated
	FBgn0030616	RpL37a	M9PH59	-1.43012	-1.65431	-2.10223	-1.72889	0.000680771	0.0192138	Down (10%)	FBgn0030616	RpL37a	M9PH59	-1.25286	-1.6941	-1.51983	-1.48893	0.000203405	0.00467432	Down (significant)	(2) Abundance regulated
	FBgn0262526	vas	NA	-3.23369	-2.24737	NA	-2.74053	0.00067821	0.0192138	Down (10%)	FBgn0262526	vas	NA	-1.78902	-1.29701	-1.61749	-1.56784	0.000181561	0.00425579	Down (significant)	(2) Abundance regulated
	FBgn0031111	Obp19c	Q9VR96	-1.8341	-1.13829	-2.37818	-1.78353	0.00121758	0.025214	Down (10%)	FBgn0031111	Obp19c	Q9VR96	-2.09947	-3.38212	-2.91224	-2.79794	0.00010459	0.00303915	Down (significant)	(2) Abundance regulated
	FBgn0000427	2001-12-01	P18171	-1.87679	-3.256	-3.18076	-2.77119	0.000148489	0.0105427	Down (10%)	FBgn0000427	2001-12-01	P18171	-2.93638	-1.99779	-2.51842	-2.4842	6.6489e-05	0.0024722	Down (significant)	(2) Abundance regulated
	FBgn0038252	CG3509	Q8MSC4	-1.56725	-2.97098	-1.77745	-2.10523	0.000724685	0.0192138	Down (10%)	FBgn0038252	CG3509	Q8MSC4	-1.79697	-2.03281	-1.86236	-1.89738	3.79345e-05	0.00202268	Down (significant)	(2) Abundance regulated
	FBgn0003891	tud	P25823	-3.33752	-2.88579	-1.68728	-2.63687	0.000263229	0.011422	Down (10%)	FBgn0003891	tud	P25823	-2.75558	-2.40533	-2.82316	-2.66136	1.03961e-05	0.00141177	Down (significant)	(2) Abundance regulated
	FBgn0000360	Cp38	E1JJF7	-1.49028	-2.85227	NA	-2.17127	0.00355673	0.0477756	Down (10%)	FBgn0000360	Cp38	E1JJF7	-4.36028	-4.61375	-3.71295	-4.22899	4.04583e-06	0.00114726	Down (significant)	(2) Abundance regulated
	FBgn0000114	aret	Q8IP90	-5.31477	-3.26343	NA	-4.2891	0.000300238	0.0114783	Down (10%)	NA	NA	NA	NA	NA	NA	NA	NA	NA	NA	(2) Abundance regulated
	FBgn0037368	CG1239	Q9VNH1	-2.97142	-2.87451	NA	-2.92297	0.000234193	0.011422	Down (10%)	NA	NA	NA	NA	NA	NA	NA	NA	NA	NA	(2) Abundance regulated
	FBgn0039977	CG17454	Q95RI7	-1.02249	-2.09965	-1.75696	-1.62637	0.0016525	0.0297069	Down (10%)	FBgn0039977	CG17454	Q95RI7	NA	NA	NA	NA	NA	NA		(2) Abundance regulated
	FBgn0037342	CG2931	Q9VND7	-1.72472	-1.91128	NA	-1.818	0.00275943	0.0403363	Down (10%)	FBgn0037342	CG2931	Q9VND7	NA	NA	NA	NA	NA	NA		(2) Abundance regulated
	FBgn0036018	CG3335	Q9VT19	-2.62531	-2.03988	NA	-2.33259	0.0010072	0.0227535	Down (10%)	NA	NA	NA	NA	NA	NA	NA	NA	NA	NA	(2) Abundance regulated
	FBgn0036964	CG6480	Q9VWA8	-0.918941	-2.78836	-2.77645	-2.16125	0.00173595	0.0297506	Down (10%)	NA	NA	NA	NA	NA	NA	NA	NA	NA	NA	(2) Abundance regulated
	FBgn0034187	CG6967	A1ZAP7	NA	-4.23231	NA	-4.23231	0.00079125	0.0196626	Down (10%)	FBgn0034187	CG6967	A1ZAP7	NA	NA	NA	NA	NA	NA		(2) Abundance regulated
	FBgn0037556	CG9636	Q9VHU9	-1.03943	-0.977024	-2.75351	-1.58999	0.00702219	0.0736712	Down (10%)	NA	NA	NA	NA	NA	NA	NA	NA	NA	NA	(2) Abundance regulated
	FBgn0022984	qkr58E-3	O44434	-1.7211	-1.117	NA	-1.41905	0.0108041	0.0942045	Down (10%)	NA	NA	NA	NA	NA	NA	NA	NA	NA	NA	(2) Abundance regulated
	FBgn0261791	SmG	Q9VXE0	-0.788584	-1.16494	-1.661	-1.20484	0.00598079	0.0675557	Down (10%)	NA	NA	NA	NA	NA	NA	NA	NA	NA	NA	(2) Abundance regulated
	FBgn0015834	Trip1	O02195	-0.154209	0.371737	0.4322	0.216576	0.483322	0.749489		FBgn0015834	Trip1	O02195	-0.052944	0.165575	-0.113261	-0.000210011	0.998962	0.99953		(1) No change
	FBgn0035515	CG14997	Q9VZF6	-1.33679	-0.000937955	NA	-0.668865	0.195271	0.481637		FBgn0035515	CG14997	Q9VZF6	-0.475682	0.43319	0.0374081	-0.00169482	0.994054	0.997224		(1) No change
	FBgn0050000	CG30000	Q7K0B6	1.02026	NA	NA	1.02026	0.133103	0.391066		FBgn0050000	CG30000	Q7K0B6	-0.0423731	-0.0295957	0.0688463	-0.00104085	0.994593	0.997224		(1) No change
	FBgn0034066	CG8397	A1ZA83	-0.0820901	NA	NA	-0.0820901	0.890386	0.949724		FBgn0034066	CG8397	A1ZA83	0.111112	-0.123606	0.0079856	-0.00150291	0.992414	0.997224		(1) No change
	FBgn0038183	CG9286	Q9VFR0	NA	NA	NA	NA	NA	NA		FBgn0038183	CG9286	Q9VFR0	0.491195	-0.0325548	-0.463308	-0.00155576	0.994687	0.997224		(1) No change
	FBgn0036641	Smn	Q9VV74	1.5318	NA	-0.326436	0.60268	0.300022	0.59158		FBgn0036641	Smn	Q9VV74	0.795127	-0.215967	-0.573389	0.00192356	0.994955	0.997224		(1) No change
	FBgn0031912	CG5261	Q9VM14	0.42569	0.461999	-0.0524178	0.278424	0.367583	0.653627		FBgn0031912	CG5261	Q9VM14	0.781968	-0.505286	-0.289079	-0.00413238	0.988924	0.99515		(1) No change
	FBgn0010438	mtSSB	P54622	1.21728	1.26232	NA	1.2398	0.0150652	0.116448		FBgn0010438	mtSSB	P54622	-0.100006	0.425481	-0.334308	-0.00294412	0.988796	0.99515		(1) No change
	FBgn0052479	CG32479	Q9W0L7	-0.183526	-0.526061	0.307551	-0.134012	0.672919	0.84997		FBgn0052479	CG32479	Q9W0L7	-0.266938	0.101506	0.157562	-0.00262344	0.987998	0.994788		(1) No change
	FBgn0014028	SdhB	P21914	-0.142652	1.20835	0.121069	0.395589	0.301748	0.591593		FBgn0014028	SdhB	P21914	0.325062	-0.348766	0.0146834	-0.00300689	0.987815	0.994788		(1) No change
	FBgn0001125	Got2	Q8IPY3	1.42389	-0.928532	NA	0.247681	0.698516	0.861446		FBgn0001125	Got2	Q8IPY3	-0.293227	0.193163	0.089826	-0.00341268	0.984812	0.993002		(1) No change
	FBgn0031660	mRpL28	A8E702	0.1476	0.690441	NA	0.41902	0.31443	0.608061		FBgn0031660	mRpL28	A8E702	0.121164	-0.108392	-0.00299702	0.0032584	0.983526	0.992275		(1) No change
	FBgn0038683	CG11779	Q9VDZ7	-0.0304661	0.349044	-0.496048	-0.0591567	0.851632	0.933321		FBgn0038683	CG11779	Q9VDZ7	0.0363862	0.0901804	-0.137456	-0.00362965	0.981697	0.990931		(1) No change
	FBgn0015321	UbcD4	P52486	-0.181083	0.995485	-0.640004	0.0581326	0.883018	0.947862		FBgn0015321	UbcD4	P52486	-0.0965764	0.234046	-0.150306	-0.00427879	0.979974	0.990111		(1) No change
	FBgn0032596	CG17331	Q9VJJ0	0.375494	0.680113	NA	0.527804	0.204133	0.497325		FBgn0032596	CG17331	Q9VJJ0	0.0963955	0.186575	-0.268986	0.00466156	0.978914	0.98961		(1) No change
	FBgn0038474	mRpS11	Q9VEN6	0.0301524	0.14982	NA	0.089986	0.81346	0.916443		FBgn0038474	mRpS11	Q9VEN6	0.13199	-0.241013	0.0918298	-0.00573119	0.973089	0.985989		(1) No change
	FBgn0032818	CG10628	Q9I7M2	0.038449	0.837785	NA	0.438117	0.316235	0.609094		FBgn0032818	CG10628	Q9I7M2	-0.185202	0.0900201	0.113831	0.00621613	0.969763	0.984225		(1) No change
	FBgn0033264	Nup50	Q7K0D8	0.831194	0.877731	0.560726	0.75655	0.0310915	0.183958		FBgn0033264	Nup50	Q7K0D8	0.381291	-0.297219	-0.0591612	0.00830342	0.966645	0.981957		(1) No change
	FBgn0038306	Art3	Q9VFB3	0.628527	0.0401559	0.801186	0.489956	0.149105	0.416322		FBgn0038306	Art3	Q9VFB3	0.110385	0.0519993	-0.183227	-0.00694762	0.965903	0.981862		(1) No change
	FBgn0029133	REG	Q9V3P3	0.454578	0.975396	0.125841	0.518605	0.134265	0.391489		FBgn0029133	REG	Q9V3P3	-0.29852	0.227455	0.0476415	-0.00780772	0.965687	0.981862		(1) No change
	FBgn0039110	RanBP3	Q9VCI7	0.00484229	NA	NA	0.00484229	0.993507	0.99898		FBgn0039110	RanBP3	Q9VCI7	-0.110402	0.126659	0.00502127	0.00709267	0.964237	0.981261		(1) No change
	FBgn0027081	Aats-thr	Q9VKB0	-0.467916	-0.016571	0.118204	-0.122094	0.687258	0.855174		FBgn0027081	Aats-thr	Q9VKB0	-0.125384	0.254449	-0.100754	0.00943711	0.956047	0.976317		(1) No change
	FBgn0032261	CG6094	Q9VKU3	0.184038	-0.433273	0.214424	-0.0116037	0.969965	0.984826		FBgn0032261	CG6094	Q9VKU3	0.198891	-0.555744	0.400691	0.0146126	0.95168	0.975856		(1) No change
	FBgn0037580	DppIII	Q9VHR8	-0.436837	0.509387	0.34617	0.139573	0.672964	0.84997		FBgn0037580	DppIII	Q9VHR8	-0.0684855	0.197806	-0.0994556	0.00995498	0.951486	0.975856		(1) No change
	FBgn0001218	Hsc70-3	P29844	-0.324862	0.066859	-0.272896	-0.176966	0.550996	0.783469		FBgn0001218	Hsc70-3	P29844	0.118061	-0.129648	-0.0177082	-0.00976527	0.95096	0.975856		(1) No change
	FBgn0026079	Nsun2	Q9W4M9	-1.28027	-0.608802	NA	-0.944537	0.0527557	0.239448		FBgn0026079	Nsun2	Q9W4M9	-0.209304	0.191643	0.0471041	0.00981436	0.953863	0.975856		(1) No change
	FBgn0029687	Vap-33-1	Q9W4N8	-1.78444	0.983481	NA	-0.40048	0.57777	0.800792		FBgn0029687	Vap-33-1	Q9W4N8	0.185288	-0.191076	0.0346336	0.00961523	0.954208	0.975856		(1) No change
	FBgn0033816	CG4679	A1Z9A8	-0.287875	0.302625	NA	0.007375	0.985306	0.994309		FBgn0033816	CG4679	A1Z9A8	0.171262	-0.193098	0.0548461	0.0110033	0.947447	0.975664		(1) No change
	FBgn0031769	CG9135	Q9VMI5	-0.815777	NA	NA	-0.815777	0.210633	0.499467		FBgn0031769	CG9135	Q9VMI5	-0.469172	0.26801	0.243778	0.0142053	0.947915	0.975664		(1) No change
	FBgn0019960	CG6455	P91928	0.571996	1.11117	0.697399	0.793522	0.0290879	0.178477		FBgn0019960	CG6455	P91928	0.145321	-0.161672	-0.0167417	-0.0110308	0.945816	0.974839		(1) No change
	FBgn0001098	Gdh	P54385	0.204948	0.580611	0.860829	0.548796	0.104282	0.349347		FBgn0001098	Gdh	P54385	-0.251137	0.0998989	0.113761	-0.0124926	0.941513	0.971635		(1) No change
	FBgn0001092	Gapdh2	M9PJN8	0.437803	0.369703	0.337945	0.381817	0.208243	0.499467		FBgn0001092	Gapdh2	M9PJN8	0.0327073	0.274349	-0.266535	0.013507	0.940927	0.971315		(1) No change
	FBgn0024558	Dph5	Q8IN02	0.275772	0.571978	0.0213431	0.289698	0.347986	0.635842		FBgn0024558	Dph5	Q8IN02	0.239867	0.0383707	-0.237769	0.0134897	0.938956	0.969791		(1) No change
	FBgn0026415	Idgf4	Q9W303	-0.132058	NA	NA	-0.132058	0.824836	0.918127		FBgn0026415	Idgf4	Q9W303	0.231365	0.032402	-0.223032	0.0135782	0.937777	0.969791		(1) No change
	FBgn0034361	mRpS28	A1ZBA5	1.57108	-0.769496	-1.5384	-0.245605	0.683009	0.852903		FBgn0034361	mRpS28	A1ZBA5	-0.366012	0.14078	0.181726	-0.0145021	0.939023	0.969791		(1) No change
	FBgn0046214	vig2	Q9VBX3	0.0360702	-0.169015	-0.455821	-0.196255	0.513684	0.75758		FBgn0046214	vig2	Q9VBX3	-0.0639396	-0.202301	0.3143	0.0160199	0.929694	0.964249		(1) No change
	FBgn0016041	Tom40	M9PGL7	0.731437	0.584855	0.660731	0.659008	0.0487809	0.232218		FBgn0016041	Tom40	M9PGL7	0.157842	-0.423248	0.321408	0.0186672	0.929277	0.964101		(1) No change
	FBgn0011787	mRpL12	Q9VSR5	1.37139	1.25558	NA	1.31349	0.0119348	0.100535		FBgn0011787	mRpL12	Q9VSR5	-0.116458	0.201368	-0.0405323	0.0147925	0.928136	0.963771		(1) No change
	FBgn0028686	Rpt3	Q9V405	0.405127	NA	0.439209	0.422168	0.291131	0.587531		FBgn0028686	Rpt3	Q9V405	0.0484112	0.17675	-0.180171	0.0149965	0.928087	0.963771		(1) No change
	FBgn0035630	CG10576	Q9VRP2	0.0464399	0.306983	0.0706958	0.141373	0.626993	0.832085		FBgn0035630	CG10576	Q9VRP2	0.16705	-0.187914	-0.0250792	-0.0153147	0.926362	0.963236		(1) No change
	FBgn0051075	CG31075	Q9VB96	-0.541594	0.182966	NA	-0.179314	0.665073	0.847698		FBgn0051075	CG31075	Q9VB96	0.220122	0.0381845	-0.210256	0.0160167	0.925756	0.963236		(1) No change
	FBgn0037232	CG9791	Q9VN03	NA	1.07271	0.627174	0.849944	0.0654576	0.266953		FBgn0037232	CG9791	Q9VN03	0.278152	-0.804304	0.444153	-0.0273331	0.925973	0.963236		(1) No change
	FBgn0030151	CG1354	E6PBV6	0.0865316	0.230823	-0.586746	-0.0897972	0.778133	0.902526		FBgn0030151	CG1354	E6PBV6	0.26728	-0.130416	-0.0875407	0.0164411	0.923968	0.96257		(1) No change
	FBgn0037933	Ho	Q9VGJ9	NA	NA	-0.191198	-0.191198	0.749359	0.88992		FBgn0037933	Ho	Q9VGJ9	0.0190299	0.140063	-0.208417	-0.0164411	0.920915	0.961148		(1) No change
	FBgn0011726	tsr	P45594	0.660487	-0.29005	-0.00393977	0.122166	0.708922	0.86394		FBgn0011726	tsr	P45594	-0.0191657	0.284651	-0.212842	0.0175477	0.921592	0.961148		(1) No change
	FBgn0015324	Vha26	P54611	NA	NA	NA	NA	NA	NA		FBgn0015324	Vha26	P54611	0.0323331	0.163206	-0.147479	0.0160198	0.92155	0.961148		(1) No change
	FBgn0021765	scu	O18404	0.207163	0.501093	0.0487811	0.252346	0.403683	0.690889		FBgn0021765	scu	O18404	0.0541153	-0.0760603	-0.0243874	-0.0154442	0.920084	0.961085		(1) No change
	FBgn0028688	Rpn7	Q9V3G7	0.148827	0.126693	0.22663	0.167383	0.562079	0.791369		FBgn0028688	Rpn7	Q9V3G7	0.148805	0.0120848	-0.110927	0.0166543	0.916832	0.959685		(1) No change
	FBgn0014020	Rho1	A4UZI6	0.21543	-0.810527	NA	-0.297549	0.507298	0.75758		FBgn0014020	Rho1	A4UZI6	-0.668126	0.201899	0.383865	-0.0274538	0.915375	0.958825		(1) No change
	FBgn0010278	Ssrp	Q05344	-0.650271	-0.280034	0.468586	-0.153906	0.652665	0.842689		FBgn0010278	Ssrp	Q05344	0.0824457	-0.167341	0.0340152	-0.01696	0.915465	0.958825		(1) No change
	FBgn0001308	Khc	P17210	0.48964	0.628915	-0.356004	0.254184	0.455034	0.726393		FBgn0001308	Khc	P17210	0.197457	0.0061937	-0.262501	-0.0196167	0.910538	0.955087		(1) No change
	FBgn0030733	CG3560	Q9VXI6	0.542873	-0.863843	0.880563	0.186531	0.654483	0.842689		FBgn0030733	CG3560	Q9VXI6	-0.175083	-0.0147718	0.132551	-0.0191013	0.906383	0.951865		(1) No change
	FBgn0047038	CG6463	Q9VTB4	-0.0678576	-0.497783	0.314894	-0.0835824	0.790356	0.908224		FBgn0047038	CG6463	Q9VTB4	-0.317327	0.276851	-0.0277164	-0.0227307	0.903713	0.951861		(1) No change
	FBgn0027055	CSN3	Q8SYG2	NA	NA	NA	NA	NA	NA		FBgn0027055	CSN3	Q8SYG2	0.23919	-0.172987	-0.00464213	0.0205201	0.904162	0.951861		(1) No change
	FBgn0039348	Npl4	Q9VBP9	1.56621	-0.0433547	0.0590131	0.52729	0.222975	0.515435		FBgn0039348	Npl4	Q9VBP9	-0.0232491	-0.118582	0.0861713	-0.0185531	0.905765	0.951861		(1) No change
	FBgn0023143	Uba1	Q8T0L3	-0.958843	-0.348452	0.246383	-0.353637	0.324118	0.619494		FBgn0023143	Uba1	Q8T0L3	0.164053	0.152383	-0.253369	0.0210224	0.904831	0.951861		(1) No change
	FBgn0037652	CG11980	Q8INP9	-0.016597	0.028236	0.607403	0.206347	0.507479	0.75758		FBgn0037652	CG11980	Q8INP9	-0.335736	0.344701	0.0650084	0.0246577	0.900978	0.949877		(1) No change
	FBgn0032101	CG9586	M9PD03	0.96996	0.40433	0.00492968	0.45974	0.186944	0.473096		FBgn0032101	CG9586	M9PD03	1.28491	-0.534954	-0.924727	-0.0582561	0.900077	0.949212		(1) No change
	FBgn0261014	TER94	Q7KN62	0.170788	-0.500435	0.391805	0.0207191	0.948691	0.97923		FBgn0261014	TER94	Q7KN62	-0.12539	0.146977	-0.0833012	-0.0205712	0.898652	0.948554		(1) No change
	FBgn0036820	CG6852	Q9VVT6	-0.62781	-0.786762	-0.487033	-0.633868	0.0577769	0.252156		FBgn0036820	CG6852	Q9VVT6	0.353218	-0.20378	-0.0742576	0.0250599	0.893228	0.945392		(1) No change
	FBgn0038608	WRNexo	E1JIP3	-1.48458	NA	NA	-1.48458	0.0484766	0.232218		FBgn0038608	WRNexo	E1JIP3	NA	-1.04693	0.901372	-0.0727764	0.892745	0.945165		(1) No change
	FBgn0021768	nudC	Q9VVA6	-0.396444	0.168575	NA	-0.113934	0.775882	0.902526		FBgn0021768	nudC	Q9VVA6	0.114103	0.151085	-0.195569	0.0232062	0.889957	0.943349		(1) No change
	FBgn0038469	CG4009	Q9VEP3	0.381739	NA	NA	0.381739	0.530422	0.769693		FBgn0038469	CG4009	Q9VEP3	-0.1574	0.198009	0.029341	0.0233169	0.888168	0.942376		(1) No change
	FBgn0263863	mRpL45	Q9VCX3	-0.358479	0.334104	-2.99518	-1.00652	0.146418	0.413851		FBgn0263863	mRpL45	Q9VCX3	-0.139948	0.100941	-0.0283068	-0.0224377	0.887453	0.942376		(1) No change
	FBgn0027363	Stam	Q9XTL2	0.112047	-0.260449	NA	-0.0742009	0.848575	0.933321		FBgn0027363	Stam	Q9XTL2	-0.189888	-0.0522969	0.17044	-0.0239152	0.885738	0.941431		(1) No change
	FBgn0000667	Actn	P18091	-0.363322	NA	0.640597	0.138637	0.752326	0.892377		FBgn0000667	Actn	P18091	-0.115794	0.365659	-0.16722	0.027548	0.883053	0.938862		(1) No change
	FBgn0035424	CG11505	Q9I7T7	-0.0280411	-1.72103	0.375505	-0.457855	0.336678	0.62688		FBgn0035424	CG11505	Q9I7T7	0.397331	-0.170461	-0.141621	0.0284163	0.882974	0.938862		(1) No change
	FBgn0027087	Aats-his	Q8IQX8	-0.210257	0.294557	1.06008	0.38146	0.299149	0.59158		FBgn0027087	Aats-his	Q8IQX8	-0.0465812	0.129061	-0.012739	0.0232469	0.881529	0.938535		(1) No change
	FBgn0032053	mRpL51	Q9VLJ9	-1.39971	0.295957	NA	-0.551875	0.318399	0.610982		FBgn0032053	mRpL51	Q9VLJ9	0.469487	-0.792757	0.191299	-0.0439903	0.879311	0.938419		(1) No change
	FBgn0022708	Adk2	Q9U915	0.512757	0.517587	0.439184	0.489843	0.118761	0.368902		FBgn0022708	Adk2	Q9U915	-0.20786	0.13868	-0.00739607	-0.0255254	0.877271	0.937469		(1) No change
	FBgn0030086	CG7033	Q9W392	1.00939	0.312388	0.353961	0.55858	0.106315	0.351303		FBgn0030086	CG7033	Q9W392	-0.116617	0.446461	-0.235372	0.0314906	0.877117	0.937469		(1) No change
	FBgn0000318	cl	Q9VMQ9	0.414225	-0.643319	0.0828614	-0.048744	0.88414	0.947957		FBgn0000318	cl	Q9VMQ9	0.239652	-0.281081	-0.0430423	-0.0281569	0.875946	0.937257		(1) No change
	FBgn0000100	RpLP0	M9PG76	0.786071	0.217385	0.415372	0.472942	0.146576	0.413851		FBgn0000100	RpLP0	M9PG76	-0.0905088	0.101275	-0.0863811	-0.025205	0.872838	0.935925		(1) No change
	FBgn0011770	Gip	P36951	0.315582	NA	0.12344	0.219511	0.571051	0.795703		FBgn0011770	Gip	P36951	-0.265684	0.430699	-0.0667329	0.0327608	0.871362	0.935158		(1) No change
	FBgn0019644	ATPsyn-b	Q94516	0.230532	2.14791	-0.952504	0.475314	0.425627	0.70179		FBgn0019644	ATPsyn-b	Q94516	0.33251	0.013277	-0.253949	0.0306128	0.870137	0.934168		(1) No change
	FBgn0036334	CG11267	Q9VU35	0.761144	-0.0755251	0.335274	0.340298	0.300651	0.59158		FBgn0036334	CG11267	Q9VU35	0.0466838	0.254772	-0.403944	-0.0341627	0.862368	0.928994		(1) No change
	FBgn0016700	Rab1	O18332	0.524535	0.108201	0.482779	0.371838	0.232038	0.521277		FBgn0016700	Rab1	O18332	0.0929905	0.404147	-0.626348	-0.0430703	0.862444	0.928994		(1) No change
	FBgn0030753	rngo	Q9VXF9	NA	NA	0.372339	0.372339	0.54017	0.780147		FBgn0030753	rngo	Q9VXF9	0.181582	0.0132663	-0.110117	0.0282437	0.861263	0.928611		(1) No change
	FBgn0039846	CG11337	Q9V9X7	0.179295	-0.691497	NA	-0.256101	0.552123	0.783469		FBgn0039846	CG11337	Q9V9X7	-0.0858014	-0.0714142	0.0748574	-0.0274527	0.860054	0.927876		(1) No change
	FBgn0030060	CG2004	Q9W3C3	1.14888	NA	-0.307112	0.420884	0.408523	0.691491		FBgn0030060	CG2004	Q9W3C3	-0.265821	0.465945	-0.0893328	0.0369301	0.859181	0.927219		(1) No change
	FBgn0001108	Gl	P13496	NA	-0.607524	NA	-0.607524	0.333251	0.625037		FBgn0001108	Gl	P13496	0.0551294	0.0294055	-0.170447	-0.0286373	0.857024	0.926092		(1) No change
	FBgn0030366	Usp7	Q9VYQ8	-0.284954	0.321506	0.402655	0.146402	0.639042	0.8358		FBgn0030366	Usp7	Q9VYQ8	0.0261575	-0.0587757	-0.0507058	-0.0277747	0.856107	0.926092		(1) No change
	FBgn0015379	dod	P54353	-0.102519	-0.406172	-0.203761	-0.237484	0.422696	0.701435		FBgn0015379	dod	P54353	-0.529287	0.173007	0.235118	-0.0403876	0.853894	0.924636		(1) No change
	FBgn0034237	eIF3-S9	E2QCG7	-0.232883	0.336818	-0.851134	-0.249066	0.477301	0.747146		FBgn0034237	eIF3-S9	E2QCG7	-0.0643297	0.0706014	-0.0941989	-0.0293091	0.85065	0.922759		(1) No change
	FBgn0033879	CG6543	Q7JR58	0.673194	0.737968	0.111563	0.507575	0.129778	0.389441		FBgn0033879	CG6543	Q7JR58	-0.0394166	-0.0146178	0.142846	0.0296039	0.850038	0.922733		(1) No change
	FBgn0028700	RfC38	Q9U9Q1	NA	NA	NA	NA	NA	NA		FBgn0028700	RfC38	Q9U9Q1	-0.308625	0.140508	0.0662713	-0.0339486	0.847564	0.921919		(1) No change
	FBgn0010100	Acon	Q9VIE8	-0.129344	-0.119476	0.487305	0.0794949	0.795975	0.910019		FBgn0010100	Acon	Q9VIE8	0.028479	0.0615622	-0.00091335	0.0297093	0.845694	0.921146		(1) No change
	FBgn0033570	CG7712	Q7JZK1	0.0573431	NA	NA	0.0573431	0.923264	0.964307		FBgn0033570	CG7712	Q7JZK1	0.118848	-0.254772	0.0368442	-0.0330266	0.844918	0.921146		(1) No change
	FBgn0017457	U2af38	M9PBM1	-0.205865	-0.077679	-0.299392	-0.194312	0.505385	0.75758		FBgn0017457	U2af38	M9PBM1	NA	0.0671114	NA	0.0671114	0.84522	0.921146		(1) No change
	FBgn0036915	CG7757	Q9VW52	NA	NA	-0.070662	-0.070662	0.905542	0.956845		FBgn0036915	CG7757	Q9VW52	0.313461	-0.359837	0.166276	0.0399668	0.842618	0.919505		(1) No change
	FBgn0003274	RpLP2	P05389	0.593431	0.153087	0.366526	0.371015	0.231925	0.521277		FBgn0003274	RpLP2	P05389	0.579997	0.0176406	-0.449929	0.049236	0.840693	0.917974		(1) No change
	FBgn0010352	Nc73EF	A8JNU6	-0.775039	-1.16494	NA	-0.969992	0.0416337	0.221304		FBgn0010352	Nc73EF	A8JNU6	-0.157171	-0.0970779	0.152153	-0.0340319	0.835643	0.915022		(1) No change
	FBgn0010213	Sod2	Q00637	1.3771	2.15136	-0.517316	1.00371	0.0906526	0.333209		FBgn0010213	Sod2	Q00637	0.614789	-0.521864	-0.264563	-0.0572127	0.831617	0.912314		(1) No change
	FBgn0011704	RnrS	P48592	-0.625614	0.477774	0.462387	0.104849	0.765794	0.900828		FBgn0011704	RnrS	P48592	0.177363	-0.00155329	-0.0729061	0.0343011	0.829893	0.910974		(1) No change
	FBgn0001220	Hsc70-5	P29845	0.491504	-0.573819	0.358138	0.0919409	0.788111	0.90687		FBgn0001220	Hsc70-5	P29845	0.0812915	0.0439804	-0.233852	-0.0361933	0.826614	0.909379		(1) No change
	FBgn0032157	Etl1	Q9VL72	NA	NA	NA	NA	NA	NA		FBgn0032157	Etl1	Q9VL72	0.0916976	0.0343598	-0.0235302	0.0341757	0.824156	0.908096		(1) No change
	FBgn0020369	Pros45	O18413	-0.108159	0.372242	0.0574615	0.107181	0.717965	0.865926		FBgn0020369	Pros45	O18413	-0.161457	-0.116535	0.166487	-0.0371685	0.822903	0.907963		(1) No change
	FBgn0040064	yip2	Q9VL70	0.199348	0.1048	-0.117657	0.0621634	0.83016	0.919932		FBgn0040064	yip2	Q9VL70	0.121524	0.0518721	-0.0685642	0.034944	0.823267	0.907963		(1) No change
	FBgn0039336	CG4553	Q9VBR0	0.551952	0.26579	NA	0.408871	0.310853	0.603465		FBgn0039336	CG4553	Q9VBR0	0.010057	0.42835	-0.299052	0.046452	0.820005	0.906011		(1) No change
	FBgn0040346	CG3704	Q9V3R3	0.257186	-0.587605	NA	-0.16521	0.696943	0.86089		FBgn0040346	CG3704	Q9V3R3	-0.678945	0.314517	0.189753	-0.0582248	0.817707	0.904579		(1) No change
	FBgn0039252	CG11771	Q9VC06	1.15604	0.568652	NA	0.862345	0.0669569	0.268368		FBgn0039252	CG11771	Q9VC06	0.00282204	0.091751	0.0122933	0.0356221	0.816391	0.903616		(1) No change
	FBgn0037913	fabp	Q8INK3	0.893537	-1.17036	0.413787	0.0456556	0.91946	0.963059		FBgn0037913	fabp	Q8INK3	0.171836	-0.0314008	-0.261632	-0.0403989	0.814756	0.90304		(1) No change
	FBgn0027291	l(1)G0156	Q9VWH4	-0.0490172	0.749721	NA	0.350352	0.415317	0.696164		FBgn0027291	l(1)G0156	Q9VWH4	-0.255326	0.143364	-0.00788324	-0.0399484	0.813988	0.902833		(1) No change
	FBgn0025352	Thiolase	Q9W1H8	-0.327886	0.142454	-3.56721	-1.25088	0.113362	0.364665		FBgn0025352	Thiolase	Q9W1H8	0.138304	0.00345097	-0.264603	-0.0409494	0.810133	0.899966		(1) No change
	FBgn0086904	Nacalpha	Q94518	0.576911	-0.957063	-0.758634	-0.379596	0.350258	0.63765		FBgn0086904	Nacalpha	Q94518	-0.0454922	0.0868987	-0.156793	-0.038462	0.808862	0.899134		(1) No change
	FBgn0034181	CG8963	Q7K581	-0.224166	0.0570979	NA	-0.0835341	0.828309	0.918905		FBgn0034181	CG8963	Q7K581	0.595783	-0.183905	-0.242976	0.0563007	0.807905	0.898354		(1) No change
	FBgn0033029	l(2)NC136	Q7K126	0.400982	-0.448939	-1.38621	-0.478056	0.262794	0.555782		FBgn0033029	l(2)NC136	Q7K126	-0.0157392	-0.200569	0.353438	0.0457098	0.804954	0.896899		(1) No change
	FBgn0032640	Sgt	Q9VJD4	1.2638	NA	0.0568018	0.660302	0.186884	0.473096		FBgn0032640	Sgt	Q9VJD4	-0.310838	0.340035	0.118936	0.0493778	0.801139	0.895076		(1) No change
	FBgn0003257	r-l	Q01637	0.343154	-0.477612	0.0782712	-0.0187291	0.95263	0.981258		FBgn0003257	r-l	Q01637	-0.512672	0.250647	0.446865	0.0616132	0.799599	0.894013		(1) No change
	FBgn0023212	Elongin-B	O44226	0.712134	1.57703	0.790632	1.0266	0.0138957	0.112295		FBgn0023212	Elongin-B	O44226	0.343938	-0.237951	-0.257932	-0.0506482	0.79874	0.893939		(1) No change
	FBgn0025724	beta'Cop	O62621	-0.086308	0.579774	0.626035	0.373167	0.256398	0.547265		FBgn0025724	beta'Cop	O62621	0.20684	0.0316771	-0.108981	0.0431785	0.791669	0.889016		(1) No change
	FBgn0027580	CG1516	Q0E9E2	-0.209608	0.257782	-0.143335	-0.0317204	0.914706	0.960103		FBgn0027580	CG1516	Q0E9E2	-0.00621911	0.00910639	-0.126932	-0.0413482	0.789624	0.888422		(1) No change
	FBgn0032216	CG5384	Q9VKZ8	0.856448	NA	NA	0.856448	0.192285	0.480071		FBgn0032216	CG5384	Q9VKZ8	-0.279479	0.276075	-0.147707	-0.0503701	0.787619	0.887586		(1) No change
	FBgn0020370	TppII	Q9V6K1	0.665201	0.617108	0.443593	0.575301	0.0772181	0.296351		FBgn0020370	TppII	Q9V6K1	-0.0435102	0.216729	-0.0412891	0.0439766	0.786506	0.886616		(1) No change
	FBgn0024352	Hop	Q9VPN5	0.549349	-0.126023	0.18403	0.202452	0.513691	0.75758		FBgn0024352	Hop	Q9VPN5	0.103386	0.05669	-0.302044	-0.0473226	0.785009	0.885724		(1) No change
	FBgn0035374	mRpS35	Q9VZX6	0.0169362	0.592799	NA	0.304868	0.456963	0.726393		FBgn0035374	mRpS35	Q9VZX6	-0.195815	0.0607205	0.00339362	-0.0439002	0.784513	0.885724		(1) No change
	FBgn0016687	Nurf-38	O77460	NA	NA	NA	NA	NA	NA		FBgn0016687	Nurf-38	O77460	0.100088	0.195281	-0.158837	0.0455106	0.785343	0.885724		(1) No change
	FBgn0086254	CG6084	M9PF61	0.0801773	0.71313	0.00583712	0.266381	0.404777	0.690889		FBgn0086254	CG6084	M9PF61	-0.116038	0.1376	-0.156796	-0.0450779	0.78302	0.884623		(1) No change
	FBgn0036927	CG7433	Q9VW68	0.952981	0.659995	-0.473975	0.379667	0.329582	0.62164		FBgn0036927	CG7433	Q9VW68	-0.312805	0.199025	-0.0369005	-0.0502266	0.780168	0.882017		(1) No change
	FBgn0036290	CG10638	Q9VTY2	NA	NA	0.461356	0.461356	0.452755	0.726393		FBgn0036290	CG10638	Q9VTY2	0.0767635	0.327103	-0.245478	0.0527962	0.776928	0.880051		(1) No change
	FBgn0029629	CG8636	Q9W4X7	0.408945	-1.00254	-1.08265	-0.558748	0.185639	0.473096		FBgn0029629	CG8636	Q9W4X7	0.178905	-0.160262	0.124207	0.0476167	0.775517	0.879303		(1) No change
	FBgn0033890	Ctf4	Q494K2	NA	NA	NA	NA	NA	NA		FBgn0033890	Ctf4	Q494K2	-0.203985	0.221616	0.133368	0.0503329	0.772442	0.876923		(1) No change
	FBgn0035906	CG6673	NA	NA	NA	NA	NA	NA	NA		FBgn0035906	CG6673	NA	0.295401	0.0252948	-0.167928	0.0509226	0.771736	0.876429		(1) No change
	FBgn0033528	trsn	Q7JVK6	0.682187	1.31848	-0.986743	0.337976	0.489273	0.753488		FBgn0033528	trsn	Q7JVK6	0.496027	-0.21207	-0.497969	-0.0713376	0.770326	0.875677		(1) No change
	FBgn0039765	mRpS18C	Q9VA81	0.0780825	-0.693923	-1.32347	-0.646437	0.109491	0.356134		FBgn0039765	mRpS18C	Q9VA81	0.588654	-0.424067	-0.39893	-0.0781143	0.767325	0.873678		(1) No change
	FBgn0263855	BubR1	A1Z6I7	1.13363	0.572425	NA	0.853028	0.0682799	0.271481		FBgn0263855	BubR1	A1Z6I7	-0.372574	-0.0360937	0.238763	-0.0566348	0.766375	0.872957		(1) No change
	FBgn0029514	CG9166	Q9W0F9	0.689721	-0.348959	0.337101	0.225954	0.503736	0.75758		FBgn0029514	CG9166	Q9W0F9	-0.730499	0.320879	0.175868	-0.0779176	0.76587	0.872957		(1) No change
	FBgn0086691	UK114	Q9V3W0	0.890176	NA	-0.039679	0.425249	0.342544	0.631485		FBgn0086691	UK114	Q9V3W0	-0.076789	0.143889	0.0760263	0.0477087	0.763184	0.871741		(1) No change
	FBgn0039697	CG7834	Q0KHZ6	0.331447	-0.712348	-0.0437061	-0.141536	0.672197	0.84997		FBgn0039697	CG7834	Q0KHZ6	0.036457	0.00898226	-0.191092	-0.0485508	0.760854	0.870889		(1) No change
	FBgn0035121	Tudor-SN	Q9W0S7	-0.307726	0.408098	0.044369	0.0482468	0.875333	0.941646		FBgn0035121	Tudor-SN	Q9W0S7	-0.0397836	-0.16293	0.0585398	-0.0480579	0.761224	0.870889		(1) No change
	FBgn0035438	PHGPx	Q8IRD3	0.0964151	0.201009	-0.0824469	0.071659	0.804104	0.911379		FBgn0035438	PHGPx	Q8IRD3	0.367328	0.0731196	-0.263379	0.059023	0.759487	0.870675		(1) No change
	FBgn0021825	Dmn	Q7K2D2	NA	NA	-0.169207	-0.169207	0.777108	0.902526		FBgn0021825	Dmn	Q7K2D2	-0.0491652	0.121975	-0.227155	-0.0514482	0.756592	0.869055		(1) No change
	FBgn0034277	CG6370	Q7K110	0.474595	-0.343152	0.539468	0.223637	0.50057	0.75758		FBgn0034277	CG6370	Q7K110	0.306347	-0.737418	0.183812	-0.0824195	0.753107	0.866184		(1) No change
	FBgn0001124	Got1	A1ZAA5	1.00423	0.327913	0.434704	0.588947	0.088808	0.32816		FBgn0001124	Got1	A1ZAA5	0.173177	0.0151928	-0.0381566	0.050071	0.751484	0.864884		(1) No change
	FBgn0012036	Aldh	Q9VLC5	0.169192	0.582451	-0.264521	0.162374	0.61086	0.818639		FBgn0012036	Aldh	Q9VLC5	0.116112	0.106727	-0.0714072	0.0504774	0.748943	0.862806		(1) No change
	FBgn0033886	CG13349	Q7K2G1	0.186147	1.70748	0.000277688	0.631302	0.16085	0.440454		FBgn0033886	CG13349	Q7K2G1	0.0801146	0.162991	-0.0876108	0.0518315	0.745976	0.860798		(1) No change
	FBgn0000579	Eno	P15007	0.126026	0.601206	0.220142	0.315792	0.305878	0.597334		FBgn0000579	Eno	P15007	-0.157649	0.192002	-0.203436	-0.056361	0.744274	0.860518		(1) No change
	FBgn0015245	Hsp60	O02649	0.894234	-0.527952	0.305212	0.223831	0.54758	0.783469		FBgn0015245	Hsp60	O02649	0.0553744	0.208971	-0.104986	0.0531199	0.745409	0.860518		(1) No change
	FBgn0036889	CG14100	Q9VW14	-0.145714	0.817101	NA	0.335694	0.450204	0.725289		FBgn0036889	CG14100	Q9VW14	0.199098	-0.296857	0.288262	0.0635009	0.741953	0.858975		(1) No change
	FBgn0032242	CG5355	Q9VKW5	0.865619	2.2801	0.635627	1.26045	0.0151124	0.116448		FBgn0032242	CG5355	Q9VKW5	-0.00795879	0.174256	-0.010359	0.0519793	0.741848	0.858975		(1) No change
	FBgn0039965	CG13865	Q9W5N0	0.0424931	0.204129	0.785793	0.344138	0.290382	0.587531		FBgn0039965	CG13865	Q9W5N0	-0.159365	0.185777	0.140337	0.0555829	0.740838	0.85872		(1) No change
	FBgn0035591	CG4611	Q9VRJ7	-0.231717	0.0195864	NA	-0.106065	0.782781	0.904052		FBgn0035591	CG4611	Q9VRJ7	-0.20183	0.166115	-0.132478	-0.0560642	0.740558	0.85872		(1) No change
	FBgn0037001	CG6020	Q9VPE2	-1.59641	0.0486889	NA	-0.773859	0.1732	0.465952		FBgn0037001	CG6020	Q9VPE2	0.433611	-0.252168	NA	0.0907216	0.740831	0.85872		(1) No change
	FBgn0034432	CG7461	A1ZBJ2	0.466472	-0.682642	-1.4043	-0.540156	0.22297	0.515435		FBgn0034432	CG7461	A1ZBJ2	-0.149376	0.321414	0.00371268	0.0585837	0.740862	0.85872		(1) No change
	FBgn0015790	Rab11	O18335	-0.502737	0.510985	0.131826	0.0466914	0.887376	0.949463		FBgn0015790	Rab11	O18335	-0.0864816	0.0242005	-0.0917933	-0.0513582	0.739932	0.85872		(1) No change
	FBgn0259937	Nop60B	E1JGV6	-0.212365	-0.669193	NA	-0.440779	0.286564	0.582374		FBgn0259937	Nop60B	E1JGV6	0.194574	-0.706525	0.257501	-0.084817	0.737268	0.858249		(1) No change
	FBgn0033352	CG8232	A1Z7K9	-0.00990246	-0.195759	NA	-0.102831	0.788265	0.90687		FBgn0033352	CG8232	A1Z7K9	-0.293826	-0.282341	0.364676	-0.0704968	0.734399	0.855866		(1) No change
	FBgn0038570	Prx5	Q960M4	0.932187	NA	0.106009	0.519098	0.245506	0.536361		FBgn0038570	Prx5	Q960M4	-0.301659	0.303033	0.198774	0.0667159	0.731963	0.854727		(1) No change
	FBgn0027835	Dp1	Q7KN75	-0.195746	0.396218	NA	0.100236	0.802947	0.911379		FBgn0027835	Dp1	Q7KN75	-0.244979	0.0327394	0.0428643	-0.0564585	0.731541	0.854517		(1) No change
	FBgn0031776	CG13993	Q9VMH8	0.573961	NA	0.117735	0.345848	0.393886	0.679726		FBgn0031776	CG13993	Q9VMH8	0.160318	-0.121982	0.132248	0.0568615	0.728057	0.853106		(1) No change
	FBgn0010741	l(3)01239	M9PF40	1.64129	NA	NA	1.64129	0.0351714	0.200922		FBgn0010741	l(3)01239	M9PF40	-0.217071	0.0434477	0.00425136	-0.0564573	0.726859	0.853006		(1) No change
	FBgn0016978	snRNP-U1-70K	M9PC89	-1.39328	-0.510698	NA	-0.951991	0.0593122	0.255222		FBgn0016978	snRNP-U1-70K	M9PC89	1.42095	-1.36376	0.520794	0.192662	0.727335	0.853006		(1) No change
	FBgn0028648	mRpL50	Q9V3E3	0.432866	-0.475775	NA	-0.0214544	0.959972	0.982262		FBgn0028648	mRpL50	Q9V3E3	0.416248	-0.148878	-0.0666855	0.0668947	0.72583	0.852869		(1) No change
	FBgn0262511	Vha44	B7YZI0	0.15008	-0.173955	0.17031	0.0488119	0.867049	0.938133		FBgn0262511	Vha44	B7YZI0	0.0722569	0.07307	-0.330208	-0.0616272	0.726006	0.852869		(1) No change
	FBgn0031497	CG17259	Q9VQL1	0.707062	1.15869	-0.026352	0.613133	0.108397	0.3556		FBgn0031497	CG17259	Q9VQL1	-0.0570071	0.089966	-0.207425	-0.0581553	0.720762	0.848978		(1) No change
	FBgn0031308	CG4749	Q9VPX3	0.532596	0.53256	NA	0.532578	0.194874	0.481637		FBgn0031308	CG4749	Q9VPX3	0.0393844	0.111915	0.0146879	0.0553291	0.71953	0.84838		(1) No change
	FBgn0037566	mRpL1	Q9VHT5	-0.0653932	0.132697	-0.429583	-0.12076	0.688269	0.855174		FBgn0037566	mRpL1	Q9VHT5	0.0124057	0.0458855	0.108176	0.0554892	0.718614	0.84838		(1) No change
	FBgn0026144	CBP	M9PHB8	0.822174	-0.032684	0.421131	0.403541	0.228641	0.520857		FBgn0026144	CBP	M9PHB8	-0.243485	0.85392	-0.29639	0.104682	0.715262	0.847036		(1) No change
	FBgn0031651	mRpL24	Q9VMY1	-0.149424	0.0431369	NA	-0.0531435	0.889389	0.949724		FBgn0031651	mRpL24	Q9VMY1	0.153447	-0.582806	0.185549	-0.0812699	0.715723	0.847036		(1) No change
	FBgn0261439	SdhA	Q94523	-0.130014	NA	NA	-0.130014	0.82749	0.918905		FBgn0261439	SdhA	Q94523	-0.00477902	0.0158088	-0.18405	-0.0576734	0.71574	0.847036		(1) No change
	FBgn0022772	Orc1	O16810	-1.18744	-0.121776	NA	-0.654607	0.176421	0.468884		FBgn0022772	Orc1	O16810	0.293607	-0.18652	0.0887242	0.0652704	0.71312	0.846213		(1) No change
	FBgn0064225	RpL5	Q9W5R8	-1.05029	-1.23576	-0.0432503	-0.776434	0.0572505	0.251801		FBgn0064225	RpL5	Q9W5R8	0.39936	-0.223469	-0.420602	-0.0815703	0.712544	0.845816		(1) No change
	FBgn0000064	Ald	A4V3G1	0.634009	0.457378	0.138843	0.410077	0.194823	0.481637		FBgn0000064	Ald	A4V3G1	-0.300894	0.136582	-0.0296165	-0.0646429	0.710035	0.843983		(1) No change
	FBgn0022213	Cas	Q9XZU1	0.017401	NA	0.151704	0.0845525	0.824586	0.918127		FBgn0022213	Cas	Q9XZU1	0.180019	-0.0942463	-0.283967	-0.0660646	0.70761	0.84183		(1) No change
	FBgn0040660	CG13551	Q0E8X8	-0.35882	-0.283865	0.314066	-0.109539	0.723892	0.869018		FBgn0040660	CG13551	Q0E8X8	0.174042	0.113105	-0.103333	0.0612713	0.706045	0.840655		(1) No change
	FBgn0032679	bsf	Q9VJ86	-0.228932	0.0844684	0.0329926	-0.0371568	0.897978	0.952604		FBgn0032679	bsf	Q9VJ86	-0.0764651	0.0779732	-0.18447	-0.0609872	0.704477	0.840455		(1) No change
	FBgn0039635	CG11876	Q7K5K3	0.379799	0.24098	0.413433	0.344737	0.252394	0.544208		FBgn0039635	CG11876	Q7K5K3	-0.0604583	0.224905	0.020125	0.0615238	0.705197	0.840455		(1) No change
	FBgn0032882	ns4	Q9VIJ9	NA	NA	NA	NA	NA	NA		FBgn0032882	ns4	Q9VIJ9	0.359441	-0.436669	0.336202	0.0863246	0.705399	0.840455		(1) No change
	FBgn0027088	Aats-gly	Q9VUK8	0.223833	-0.0795105	-0.00305552	0.0470889	0.870701	0.940175		FBgn0027088	Aats-gly	Q9VUK8	-0.0422469	-0.00995837	-0.127426	-0.059877	0.698825	0.834602		(1) No change
	FBgn0032876	Cen	Q9VIK6	-0.130297	-1.05848	-1.60567	-0.931482	0.0369513	0.207085		FBgn0032876	Cen	Q9VIK6	0.139751	-0.132187	0.185823	0.0644627	0.697859	0.834067		(1) No change
	FBgn0260049	flr	Q9VU68	-0.643787	0.0674101	NA	-0.288188	0.491205	0.753488		FBgn0260049	flr	Q9VU68	-0.0186757	0.175732	0.029467	0.0621746	0.693477	0.830754		(1) No change
	FBgn0034654	CG10306	Q9W2D9	0.676081	1.47579	NA	1.07593	0.0370836	0.207085		FBgn0034654	CG10306	Q9W2D9	-0.424167	0.132057	0.0649822	-0.0757092	0.691387	0.829948		(1) No change
	FBgn0033247	Nup44A	Q7K2X8	-0.633551	0	1.60664	0.324364	0.498252	0.75758		FBgn0033247	Nup44A	Q7K2X8	-0.0440594	0.0427824	0.192199	0.0636406	0.689997	0.828846		(1) No change
	FBgn0035402	CG12082	Q9VZU7	0.81906	-0.379398	0.311785	0.250483	0.476572	0.747146		FBgn0035402	CG12082	Q9VZU7	-0.175088	0.12593	-0.15004	-0.0663991	0.688177	0.827223		(1) No change
	FBgn0262559	Mdh2	Q9VEB1	0.366363	0.673759	0.178168	0.406097	0.198576	0.48737		FBgn0262559	Mdh2	Q9VEB1	0.141395	0.144881	-0.0906055	0.0652236	0.685968	0.826264		(1) No change
	FBgn0039557	CG12259	Q9VAY7	-1.647	-0.596922	NA	-1.12196	0.0393391	0.215358		FBgn0039557	CG12259	Q9VAY7	-0.272961	0.0308005	0.0391857	-0.0676584	0.685455	0.826183		(1) No change
	FBgn0033608	CG13220	Q6NP72	0.645613	NA	0.796771	0.721192	0.0970673	0.340936		FBgn0033608	CG13220	Q6NP72	0.313127	-0.243126	0.158238	0.0760798	0.684384	0.825503		(1) No change
	FBgn0004066	Pros28.1	P22769	0.313617	0.0505819	0.616859	0.327019	0.294828	0.589656		FBgn0004066	Pros28.1	P22769	0.703816	-0.128134	-0.271198	0.101495	0.684398	0.825503		(1) No change
	FBgn0011760	ctp	M9NDP1	0.64953	-0.342155	-0.284807	0.00752282	0.982188	0.992169		FBgn0011760	ctp	M9NDP1	0.0757853	-0.0348061	0.152035	0.0643383	0.682356	0.824961		(1) No change
	FBgn0028693	Rpn12	Q9V436	-0.14818	0.366514	NA	0.109167	0.783274	0.904052		FBgn0028693	Rpn12	Q9V436	-0.201677	0.412171	0.0247538	0.0784159	0.683478	0.824961		(1) No change
	FBgn0028692	Rpn2	Q9V3P6	1.05204	NA	-0.19989	0.426077	0.378202	0.665368		FBgn0028692	Rpn2	Q9V3P6	0.434569	0.124043	-0.305337	0.0844248	0.683341	0.824961		(1) No change
	FBgn0015282	Pros26.4	P48601	0.464761	0.199408	0.435653	0.366607	0.229814	0.520857		FBgn0015282	Pros26.4	P48601	-0.118196	-0.142377	0.0633497	-0.0657409	0.679141	0.822265		(1) No change
	FBgn0038519	Prx3	Q9VEJ0	NA	NA	NA	NA	NA	NA		FBgn0038519	Prx3	Q9VEJ0	0.300752	-0.301249	0.246603	0.0820354	0.678061	0.821524		(1) No change
	FBgn0002284	Pros26	P40304	0.0148499	1.06093	0.556492	0.54409	0.133372	0.391066		FBgn0002284	Pros26	P40304	-0.328242	0.0198792	0.0873336	-0.0736765	0.673056	0.817714		(1) No change
	FBgn0261456	hpo	Q8T0S6	1.0644	NA	NA	1.0644	0.120584	0.373291		FBgn0261456	hpo	Q8T0S6	-0.059339	0.141289	0.121011	0.0676536	0.670127	0.815565		(1) No change
	FBgn0001977	l(2)35Bg	Q9V3Y2	NA	NA	NA	NA	NA	NA		FBgn0001977	l(2)35Bg	Q9V3Y2	-0.12102	0.274795	0.0644278	0.0727341	0.66942	0.814987		(1) No change
	FBgn0261458	capt	Q9VPX6	0.661843	0.0967767	0.161535	0.306719	0.327477	0.62164		FBgn0261458	capt	Q9VPX6	-0.200306	0.341591	0.0955953	0.0789599	0.667856	0.814188		(1) No change
	FBgn0017567	ND23	Q9VF27	0.160585	1.35545	-0.479954	0.345361	0.417427	0.69725		FBgn0017567	ND23	Q9VF27	0.158572	0.224712	-0.162137	0.0737158	0.667957	0.814188		(1) No change
	FBgn0029882	CG3226	Q9W3Y3	-0.135792	-0.426672	0.557617	-0.00161582	0.996074	0.99898		FBgn0029882	CG3226	Q9W3Y3	0.284606	0.0566087	-0.649233	-0.102673	0.666701	0.813931		(1) No change
	FBgn0036762	CG7430	Q9VVL7	0.164288	0.363402	0.534185	0.353958	0.248118	0.538492		FBgn0036762	CG7430	Q9VVL7	-0.252986	0.125476	-0.0917903	-0.0731002	0.665524	0.813407		(1) No change
	FBgn0029823	CG3011	Q9W457	0.469365	-0.0269449	0.216729	0.219716	0.466628	0.737406		FBgn0029823	CG3011	Q9W457	-0.124871	0.70768	-0.258588	0.108074	0.664419	0.812838		(1) No change
	FBgn0035206	CG9186	Q9W0H3	NA	NA	NA	NA	NA	NA		FBgn0035206	CG9186	Q9W0H3	0.277614	-0.0634702	-0.489157	-0.091671	0.663098	0.811788		(1) No change
	FBgn0000055	Adh	P00334	0.464934	0.212639	0.68499	0.454188	0.154984	0.427929		FBgn0000055	Adh	P00334	-0.295109	0.242184	-0.193314	-0.0820795	0.66082	0.809562		(1) No change
	FBgn0014861	Mcm2	P49735	0.88117	0.669442	0.408629	0.653081	0.0560517	0.25097		FBgn0014861	Mcm2	P49735	0.376237	0.121009	-0.239451	0.0859314	0.655158	0.805345		(1) No change
	FBgn0030239	CG17333	Q9VZ64	NA	NA	NA	NA	NA	NA		FBgn0030239	CG17333	Q9VZ64	-0.101292	0.123923	0.19876	0.0737972	0.653307	0.804		(1) No change
	FBgn0038349	CG6045	Q9VF51	NA	NA	-0.325041	-0.325041	0.590997	0.808048		FBgn0038349	CG6045	Q9VF51	0.0148488	0.295079	-0.0779543	0.0773245	0.649128	0.800402		(1) No change
	FBgn0024804	Dbp80	L7EEU0	-0.498187	-0.516199	-1.04185	-0.685412	0.0515	0.238097		FBgn0024804	Dbp80	L7EEU0	0.371136	-0.0879213	-0.0375672	0.0818824	0.64967	0.800402		(1) No change
	FBgn0030786	mRpL22	Q9VXB5	0.407135	0.445883	NA	0.426509	0.286699	0.582374		FBgn0030786	mRpL22	Q9VXB5	0.491595	-0.797348	-0.0864831	-0.130746	0.64854	0.800402		(1) No change
	FBgn0043884	mask	Q9VCA8	0.297668	-0.362487	0.498134	0.144439	0.654028	0.842689		FBgn0043884	mask	Q9VCA8	-0.253345	-0.134466	0.151512	-0.0787661	0.647513	0.800222		(1) No change
	FBgn0034727	mRpS29	Q9W253	-0.105978	-0.0308309	NA	-0.0684043	0.857295	0.935515		FBgn0034727	mRpS29	Q9W253	-0.00864565	0.0189112	-0.232357	-0.0740305	0.647734	0.800222		(1) No change
	FBgn0024314	Plap	Q9VPY2	NA	NA	NA	NA	NA	NA		FBgn0024314	Plap	Q9VPY2	0.0497951	0.338594	-0.750177	-0.120596	0.644765	0.79866		(1) No change
	FBgn0023175	Prosalpha7	Q9V5C6	0.487024	1.30394	-0.410525	0.460148	0.270373	0.563419		FBgn0023175	Prosalpha7	Q9V5C6	0.008934	0.407123	-0.156009	0.0866826	0.644986	0.79866		(1) No change
	FBgn0038535	alt	Q960Y8	0.014881	-0.182624	0.307796	0.0466841	0.874584	0.941646		FBgn0038535	alt	Q960Y8	0.065357	-0.414006	0.0877194	-0.0869766	0.641622	0.796028		(1) No change
	FBgn0029176	Ef1gamma	Q9NJH0	0.358721	0.688616	-0.0221588	0.341726	0.287086	0.582374		FBgn0029176	Ef1gamma	Q9NJH0	0.0230469	0.024746	-0.281422	-0.0778763	0.641506	0.796028		(1) No change
	FBgn0002622	RpS3	Q06559	-0.222434	0.311398	NA	0.0444821	0.91077	0.95901		FBgn0002622	RpS3	Q06559	0.0738339	-0.136972	-0.162572	-0.0752369	0.640605	0.795733		(1) No change
	FBgn0265137	sp:Q7K8Y3	Q7K8Y5	NA	NA	NA	NA	NA	NA		FBgn0265137	sp:Q7K8Y3	Q7K8Y5	0.0054093	0.0527459	-0.294822	-0.0788888	0.640915	0.795733		(1) No change
	FBgn0262955	RpII140	P08266	-1.14322	-0.68161	-0.354031	-0.726287	0.0474997	0.232218		FBgn0262955	RpII140	P08266	-0.0596863	-0.49852	0.262495	-0.0985705	0.63911	0.794593		(1) No change
	FBgn0014869	Pglym78	Q9VAN7	0.532987	0.159154	0.474283	0.388808	0.210584	0.499467		FBgn0014869	Pglym78	Q9VAN7	0.10444	0.109424	-0.500367	-0.0955012	0.63699	0.793064		(1) No change
	FBgn0037643	skap	Q95U38	0.341534	-0.0936651	0.258699	0.168856	0.570797	0.795703		FBgn0037643	skap	Q95U38	0.0616737	0.101391	0.0547411	0.0726019	0.637203	0.793064		(1) No change
	FBgn0033663	ERp60	Q3YMU0	0.709099	0.255655	0.253876	0.40621	0.199944	0.489517		FBgn0033663	ERp60	Q3YMU0	0.0836793	0.201125	-0.0534796	0.0771081	0.631971	0.78898		(1) No change
	FBgn0261068	LSm7	Q9VJI7	-0.0353247	-1.43969	NA	-0.737506	0.166062	0.452235		FBgn0261068	LSm7	Q9VJI7	0.190379	-0.0722693	0.115357	0.0778223	0.630761	0.788465		(1) No change
	FBgn0037370	CG1236	Q8I725	NA	NA	NA	NA	NA	NA		FBgn0037370	CG1236	Q8I725	-0.209784	0.0373856	0.461143	0.096248	0.62988	0.787912		(1) No change
	FBgn0043012	AP-2sigma	Q9VDC3	0.587446	NA	NA	0.587446	0.347924	0.635842		FBgn0043012	AP-2sigma	Q9VDC3	-0.214891	-0.160015	0.128938	-0.0819892	0.626982	0.785626		(1) No change
	FBgn0038271	CG3731	Q9VFF0	0.693181	NA	-0.00532944	0.343926	0.414385	0.695775		FBgn0038271	CG3731	Q9VFF0	0.0295606	-0.149719	-0.110658	-0.0769387	0.625862	0.784503		(1) No change
	FBgn0052230	CG32230	Q8SYJ2	NA	NA	NA	NA	NA	NA		FBgn0052230	CG32230	Q8SYJ2	0.161614	0.150174	-0.0748047	0.0789942	0.625264	0.784161		(1) No change
	FBgn0023174	Prosbeta2	Q9VUJ1	0.705295	0.339864	1.10941	0.71819	0.0485571	0.232218		FBgn0023174	Prosbeta2	Q9VUJ1	0.304048	-0.313331	-0.286815	-0.0986992	0.625366	0.784161		(1) No change
	FBgn0041164	armi	Q6J5K9	-0.333205	-0.00855925	NA	-0.170882	0.660778	0.845319		FBgn0041164	armi	Q6J5K9	1.07761	-1.12158	-0.641262	-0.22841	0.620424	0.781587		(1) No change
	FBgn0250838	CG30415	Q0E8X7	0.312172	0.721703	-0.0772842	0.318864	0.32608	0.620927		FBgn0250838	CG30415	Q0E8X7	0.678043	-0.652415	-0.493341	-0.155905	0.619065	0.780676		(1) No change
	FBgn0038738	CG4572	Q9VDT5	0.656774	NA	-0.123855	0.26646	0.52886	0.76937		FBgn0038738	CG4572	Q9VDT5	0.31215	0.53326	-0.470614	0.124932	0.618727	0.780568		(1) No change
	FBgn0032511	CG9306	Q9VJZ4	NA	NA	NA	NA	NA	NA		FBgn0032511	CG9306	Q9VJZ4	0.0146468	0.243641	-0.0123311	0.0819855	0.614418	0.775967		(1) No change
	FBgn0263231	bel	Q9VHP0	-0.571491	-0.432275	-0.794377	-0.599381	0.0707239	0.277864		FBgn0263231	bel	Q9VHP0	0.429678	-0.298177	-0.493242	-0.120581	0.614056	0.775789		(1) No change
	FBgn0026261	bonsai	Q8WTC1	0.41035	0.213899	-1.95834	-0.444696	0.398944	0.686073		FBgn0026261	bonsai	Q8WTC1	0.151631	-0.283683	-0.133292	-0.0884481	0.613173	0.775568		(1) No change
	FBgn0032340	Ge-1	Q9VKK1	0.269916	-0.804439	0.440145	-0.0314589	0.930181	0.967155		FBgn0032340	Ge-1	Q9VKK1	-0.137813	0.125041	0.275252	0.0874935	0.612741	0.775521		(1) No change
	FBgn0020255	ran	A4V4A5	-0.052795	0.523417	0.475256	0.315293	0.316802	0.609094		FBgn0020255	ran	A4V4A5	-0.0423412	-0.143185	-0.051984	-0.0791699	0.610349	0.774723		(1) No change
	FBgn0015268	Nap1	Q9W1G7	2.19143	0.500421	-0.455576	0.745425	0.181542	0.471331		FBgn0015268	Nap1	Q9W1G7	-0.0253354	-0.0693261	-0.145625	-0.0800955	0.606913	0.77162		(1) No change
	FBgn0031231	mRpL10	Q9VPL3	-0.201182	0.692452	-2.0432	-0.517311	0.349804	0.63765		FBgn0031231	mRpL10	Q9VPL3	1.44159	-1.42865	-0.940424	-0.30916	0.605334	0.770305		(1) No change
	FBgn0024814	Clc	E1JI22	1.16532	0.376924	0.738202	0.760149	0.0402529	0.217299		FBgn0024814	Clc	E1JI22	0.567159	-0.0668318	-0.165993	0.111445	0.603917	0.769059		(1) No change
	FBgn0027783	SMC2	Q7KK96	-0.149677	-0.523482	-0.62587	-0.43301	0.173912	0.465952		FBgn0027783	SMC2	Q7KK96	-0.232594	-0.177411	0.140684	-0.0897734	0.60113	0.766343		(1) No change
	FBgn0029992	Upf2	Q9W3L1	0.485713	0.743604	-0.707752	0.173855	0.649516	0.84238		FBgn0029992	Upf2	Q9W3L1	0.158866	-0.178541	-0.259293	-0.0929893	0.595826	0.762626		(1) No change
	FBgn0014877	Roe1	P48604	0.0567055	-0.140097	0.120177	0.0122617	0.966021	0.982262		FBgn0014877	Roe1	P48604	-0.0133532	0.230728	0.0430392	0.0868045	0.590984	0.757805		(1) No change
	FBgn0045866	bai	Q8SXY6	0.435694	1.62744	0.841968	0.968368	0.0235171	0.15379		FBgn0045866	bai	Q8SXY6	0.391102	-0.26913	-0.498396	-0.125475	0.589489	0.756577		(1) No change
	FBgn0032961	CG1416	Q9V9Q4	0.3094	0.380699	NA	0.345049	0.380751	0.667489		FBgn0032961	CG1416	Q9V9Q4	0.0758044	-0.257747	-0.0879825	-0.089975	0.588982	0.756341		(1) No change
	FBgn0028342	l(1)G0230	Q9W2X6	0.943604	0.379781	0.399537	0.574307	0.0909691	0.333209		FBgn0028342	l(1)G0230	Q9W2X6	-0.0150748	-0.135405	-0.10379	-0.0847566	0.586939	0.754972		(1) No change
	FBgn0033906	CG8331	A1Z9M2	-0.184607	0.525334	-2.38644	-0.681903	0.254794	0.547265		FBgn0033906	CG8331	A1Z9M2	0.129855	-0.0283797	-0.404956	-0.10116	0.586107	0.754854		(1) No change
	FBgn0028515	EndoGI	Q9V3V9	NA	NA	NA	NA	NA	NA		FBgn0028515	EndoGI	Q9V3V9	0.188037	0.357499	-0.231591	0.104648	0.585728	0.754643		(1) No change
	FBgn0029093	cathD	Q7K485	0.121806	0.396453	NA	0.25913	0.508573	0.75758		FBgn0029093	cathD	Q7K485	-0.622475	0.593153	0.533089	0.167922	0.577037	0.747076		(1) No change
	FBgn0039305	CG11858	Q9VBU4	NA	NA	NA	NA	NA	NA		FBgn0039305	CG11858	Q9VBU4	0.171028	-0.315955	-0.156064	-0.10033	0.578368	0.747076		(1) No change
	FBgn0036824	CG3902	Q9VVU1	0.352927	0.546045	-0.265261	0.211237	0.510924	0.75758		FBgn0036824	CG3902	Q9VVU1	-0.181918	0.352899	0.13786	0.102947	0.577375	0.747076		(1) No change
	FBgn0034258	eIF3-S8	A1ZAX1	-0.873361	0.0209925	-5.13728	-1.99655	0.064158	0.266791		FBgn0034258	eIF3-S8	A1ZAX1	0.026958	-0.0703437	-0.227602	-0.0903291	0.576628	0.747076		(1) No change
	FBgn0016691	Oscp	Q24439	-0.00463205	1.29961	-0.0168004	0.426058	0.278955	0.574082		FBgn0016691	Oscp	Q24439	0.352137	-0.0421485	-0.0168814	0.0977022	0.577461	0.747076		(1) No change
	FBgn0250906	Pgk	M9PCE0	1.00858	NA	-0.218652	0.394966	0.408819	0.691491		FBgn0250906	Pgk	M9PCE0	-0.416303	0.273326	-0.196834	-0.11327	0.578143	0.747076		(1) No change
	FBgn0036921	RhoGDI	Q9VW59	-0.440203	-0.111641	0.496067	-0.0185925	0.954175	0.981545		FBgn0036921	RhoGDI	Q9VW59	-0.0944779	-0.154395	0.624248	0.125125	0.577831	0.747076		(1) No change
	FBgn0030306	Spase25	Q9VYY2	-0.140079	1.15479	0.62965	0.548122	0.153812	0.425875		FBgn0030306	Spase25	Q9VYY2	0.594084	-0.237255	0.014897	0.123909	0.578267	0.747076		(1) No change
	FBgn0034366	Atg7	Q7JY94	NA	NA	NA	NA	NA	NA		FBgn0034366	Atg7	Q7JY94	-0.160865	-0.0176081	-0.0867183	-0.0883972	0.572816	0.745063		(1) No change
	FBgn0011768	Fdh	P46415	0.687573	0.680649	0.0798346	0.482686	0.147145	0.413851		FBgn0011768	Fdh	P46415	-0.341668	0.197601	-0.170554	-0.104873	0.573207	0.745063		(1) No change
	FBgn0037728	CG16817	Q9VH95	0.803407	0.656769	-0.0877121	0.457488	0.187525	0.473096		FBgn0037728	CG16817	Q9VH95	0.00347048	-0.0126971	0.29357	0.0947813	0.571645	0.744574		(1) No change
	FBgn0039379	CG5886	Q9VBL3	0.53856	-0.595994	-0.359865	-0.1391	0.688178	0.855174		FBgn0039379	CG5886	Q9VBL3	0.00634322	-0.0712201	-0.20604	-0.0903058	0.571664	0.744574		(1) No change
	FBgn0040237	bor	Q9VEX6	-0.12489	0.371934	0.329607	0.192217	0.525671	0.76937		FBgn0040237	bor	Q9VEX6	0.250265	-0.349431	-0.235159	-0.111442	0.569106	0.743095		(1) No change
	FBgn0032907	CG9272	Q9VIH0	-1.34063	0.892539	NA	-0.224046	0.717077	0.865926		FBgn0032907	CG9272	Q9VIH0	0.424749	0.641884	-0.572653	0.16466	0.569157	0.743095		(1) No change
	FBgn0038961	CG13850	Q9VD14	-0.154276	0.688935	0.248672	0.26111	0.42002	0.69816		FBgn0038961	CG13850	Q9VD14	0.0242495	-0.275994	-0.0321696	-0.0946379	0.56815	0.742608		(1) No change
	FBgn0014427	CG11899	Q9VAN0	-0.160748	0.639908	-0.0833819	0.131926	0.680708	0.8528		FBgn0014427	CG11899	Q9VAN0	-0.277689	0.112363	-0.131004	-0.0987766	0.564647	0.740079		(1) No change
	FBgn0036030	CG6767	NA	-0.13223	0.917694	0.138485	0.307983	0.372804	0.661728		FBgn0036030	CG6767	Q9VT33	-0.299673	0.117429	-0.117349	-0.0998646	0.564952	0.740079		(1) No change
	FBgn0036888	CG9330	Q9VW13	-0.207978	-0.611638	-0.144435	-0.32135	0.298345	0.59158		FBgn0036888	CG9330	Q9VW13	-0.000687804	-0.170648	-0.101542	-0.090959	0.564469	0.740079		(1) No change
	FBgn0040666	CG12848	Q9W114	0.944981	-0.118134	-0.769242	0.0192018	0.961684	0.982262		FBgn0040666	CG12848	Q9W114	-0.0392174	-0.0203695	-0.218432	-0.092673	0.562377	0.7394		(1) No change
	FBgn0035805	CG7506	Q95SS8	-0.371104	-0.248688	NA	-0.309896	0.42881	0.702037		FBgn0035805	CG7506	Q95SS8	0.381787	-0.396703	-0.382774	-0.132563	0.561824	0.7394		(1) No change
	FBgn0261394	Pros29	P18053	0.743621	0.699795	0.268375	0.570597	0.0875977	0.326113		FBgn0261394	Pros29	P18053	0.0172105	0.186025	0.0714371	0.0915576	0.562127	0.7394		(1) No change
	FBgn0039959	CG17514	Q7PLL6	0.262146	0.318692	NA	0.290419	0.456042	0.726393		FBgn0039959	CG17514	Q7PLL6	0.294072	-0.659567	-0.0515922	-0.139029	0.560915	0.739196		(1) No change
	FBgn0027094	Aats-ala	Q9VLM8	0.458473	0.190243	-0.0488159	0.199966	0.506849	0.75758		FBgn0027094	Aats-ala	Q9VLM8	0.00135583	-0.0714428	-0.211078	-0.0937218	0.557798	0.736469		(1) No change
	FBgn0020660	eIF-4B	Q7PLL3	0.501433	-1.5613	-1.29097	-0.783612	0.122929	0.377133		FBgn0020660	eIF-4B	Q7PLL3	-0.292899	-0.00758337	0.00630665	-0.0980586	0.557716	0.736469		(1) No change
	FBgn0261524	lic	O62602	-0.339144	-0.413632	-1.05882	-0.603866	0.0858503	0.320809		FBgn0261524	lic	O62602	-0.470112	-0.203134	0.296703	-0.125514	0.556497	0.735392		(1) No change
	FBgn0032229	CG5045	Q9VKY3	-0.112295	-0.289782	NA	-0.201039	0.60272	0.813999		FBgn0032229	CG5045	Q9VKY3	-0.673269	0.313222	-0.0717745	-0.14394	0.55429	0.734043		(1) No change
	FBgn0261602	RpL8	Q9V3G1	-0.133091	-1.046	NA	-0.589544	0.201967	0.493257		FBgn0261602	RpL8	Q9V3G1	-0.137888	0.0136062	-0.158202	-0.0941614	0.552958	0.73272		(1) No change
	FBgn0015544	spag	Q9V3E9	0.234998	-0.359078	-0.0796443	-0.0679082	0.821466	0.918127		FBgn0015544	spag	Q9V3E9	-0.0722234	-0.136099	-0.0689989	-0.0924404	0.551825	0.731881		(1) No change
	FBgn0034923	Upf3	Q9W1H3	-0.90993	0.540115	-0.369287	-0.246367	0.51341	0.75758		FBgn0034923	Upf3	Q9W1H3	0.430848	-1.01284	-0.00196205	-0.194652	0.543348	0.72282		(1) No change
	FBgn0052500	CG32500	Q8SY96	NA	NA	NA	NA	NA	NA		FBgn0052500	CG32500	Q8SY96	0.0372057	0.137416	0.110877	0.0951662	0.542036	0.72162		(1) No change
	FBgn0003423	slgA	M9NHG9	-0.485194	-0.107958	NA	-0.296576	0.456526	0.726393		FBgn0003423	slgA	M9NHG9	0.0570955	-0.324838	-0.0470189	-0.10492	0.541697	0.721441		(1) No change
	FBgn0000181	bic	Q7KM15	0.025437	-0.65936	0.273204	-0.12024	0.712656	0.86394		FBgn0000181	bic	Q7KM15	-0.10825	0.0616158	-0.25816	-0.101598	0.541169	0.721286		(1) No change
	FBgn0039588	CG12413	Q9VAV2	NA	NA	NA	NA	NA	NA		FBgn0039588	CG12413	Q9VAV2	-0.0512265	-0.105813	-0.129299	-0.0954463	0.539636	0.720798		(1) No change
	FBgn0053129	CG33129	Q9VKM7	-0.0715954	-0.263975	-1.97611	-0.770562	0.11564	0.367078		FBgn0053129	CG33129	Q9VKM7	0.13086	-0.260721	-0.189572	-0.106477	0.540188	0.720798		(1) No change
	FBgn0028695	Rpn1	Q9VW54	-1.15712	2.26856	NA	0.555721	0.513082	0.75758		FBgn0028695	Rpn1	Q9VW54	-0.151449	-0.190236	0.0438834	-0.0992673	0.54	0.720798		(1) No change
	FBgn0261710	nocte	Q9W2U7	-0.0827914	-0.396309	-0.0291363	-0.169412	0.566301	0.793855		FBgn0261710	nocte	Q9W2U7	0.355062	-0.377749	-0.389359	-0.137349	0.539278	0.720678		(1) No change
	FBgn0027619	Adam	Q7K550	NA	NA	NA	NA	NA	NA		FBgn0027619	Adam	Q7K550	-0.14694	0.100541	-0.269784	-0.105395	0.536688	0.718185		(1) No change
	FBgn0032849	mRpS18B	Q9VIN9	0.890673	-1.30789	NA	-0.208606	0.733186	0.875946		FBgn0032849	mRpS18B	Q9VIN9	0.158629	-0.250935	-0.237971	-0.110092	0.536801	0.718185		(1) No change
	FBgn0037377	CG1218	Q9VNI3	-1.44623	-0.818044	-0.0497896	-0.771354	0.064886	0.266791		FBgn0037377	CG1218	Q9VNI3	0.475795	-0.0846181	-0.0304991	0.120226	0.535825	0.717845		(1) No change
	FBgn0032723	ssp3	Q9VJ35	0.350308	-0.092469	-2.66376	-0.801973	0.209156	0.499467		FBgn0032723	ssp3	Q9VJ35	0.0260496	-0.332338	-0.0135253	-0.106605	0.535115	0.717295		(1) No change
	FBgn0022343	CG3760	Q8MMC4	-0.849606	-1.22142	-0.0086287	-0.693219	0.0791829	0.301563		FBgn0022343	CG3760	Q8MMC4	0.335763	-0.297358	-0.452764	-0.13812	0.532869	0.715102		(1) No change
	FBgn0046222	CG1109	Q9VNG2	-0.436087	-0.185543	NA	-0.310815	0.430864	0.703249		FBgn0046222	CG1109	Q9VNG2	0.0574923	-1.04508	0.37984	-0.202584	0.530259	0.713232		(1) No change
	FBgn0004507	GlyP	A4UZZ4	0.640646	0.560623	0.800054	0.667108	0.0477507	0.232218		FBgn0004507	GlyP	A4UZZ4	-0.069201	-0.140179	-0.0840887	-0.0978228	0.529735	0.713074		(1) No change
	FBgn0020497	emb	Q9TVM2	NA	NA	NA	NA	NA	NA		FBgn0020497	emb	Q9TVM2	-0.0237528	-0.0038071	0.363088	0.111843	0.524451	0.707586		(1) No change
	FBgn0037376	CG2051	Q0KIB3	-0.107695	-0.111911	0.257902	0.0127652	0.965211	0.982262		FBgn0037376	CG2051	Q0KIB3	0.365027	-0.443633	-0.362382	-0.146996	0.521519	0.703901		(1) No change
	FBgn0026879	CG13364	Q9XZS3	0.402826	0.226261	-0.146042	0.161015	0.593855	0.808619		FBgn0026879	CG13364	Q9XZS3	0.425147	-0.673944	-0.25806	-0.168952	0.518299	0.700909		(1) No change
	FBgn0260985	RfC4	P53034	0.521046	0.777651	0.303774	0.534157	0.103275	0.349347		FBgn0260985	RfC4	P53034	-0.122216	-0.0522238	-0.130071	-0.101504	0.515512	0.699415		(1) No change
	FBgn0031048	CG12237	Q9VWF0	NA	-1.08114	NA	-1.08114	0.116162	0.367078		FBgn0031048	CG12237	Q9VWF0	0.33376	-0.284086	-0.491449	-0.147258	0.512968	0.697446		(1) No change
	FBgn0052446	Atox1	M9PD88	-1.38856	-0.0037019	NA	-0.696133	0.185231	0.473096		FBgn0052446	Atox1	M9PD88	0.834484	-0.847495	-0.772772	-0.261928	0.505134	0.688854		(1) No change
	FBgn0037607	CG8036	Q9VHN7	0.237922	0.141834	0.406074	0.261943	0.377287	0.664935		FBgn0037607	CG8036	Q9VHN7	0.0377561	0.0588515	-0.485349	-0.12958	0.505473	0.688854		(1) No change
	FBgn0015393	hoip	D2NUK9	0.0487859	NA	0.583995	0.31639	0.438105	0.712727		FBgn0015393	hoip	D2NUK9	-0.145759	0.0414002	-0.223112	-0.109157	0.505094	0.688854		(1) No change
	FBgn0261938	mtRNApol	Q9VPW4	-0.847685	-0.498525	NA	-0.673105	0.120925	0.373291		FBgn0261938	mtRNApol	Q9VPW4	0.673314	-1.18112	-0.262095	-0.256633	0.505055	0.688854		(1) No change
	FBgn0037330	mRpL44	Q9VNC1	-0.159147	0.406882	-3.16195	-0.971406	0.185514	0.473096		FBgn0037330	mRpL44	Q9VNC1	-0.454916	0.34933	-0.349982	-0.151856	0.504415	0.688746		(1) No change
	FBgn0037810	sle	Q8INM3	-0.375119	-1.23513	NA	-0.805126	0.0955038	0.340254		FBgn0037810	sle	Q8INM3	0.31148	-0.00368312	0.0338224	0.113873	0.499707	0.683843		(1) No change
	FBgn0003231	ref(2)P	P14199	NA	NA	NA	NA	NA	NA		FBgn0003231	ref(2)P	P14199	-0.0114548	0.0610885	-0.4238	-0.124722	0.499219	0.683511		(1) No change
	FBgn0040309	Jafrac1	Q9V3P0	1.04656	0.170629	0.106084	0.44109	0.211245	0.499467		FBgn0040309	Jafrac1	Q9V3P0	-0.0695051	1.18157	-0.388765	0.241101	0.493349	0.677849		(1) No change
	FBgn0028530	mTTF	Q9V3F3	0.445016	0.163596	0.181937	0.263516	0.37656	0.664833		FBgn0028530	mTTF	Q9V3F3	0.0456229	0.282639	0.0119406	0.113401	0.493033	0.67768		(1) No change
	FBgn0025582	Int6	O77410	-0.181722	0.410555	-0.933938	-0.235035	0.519203	0.764575		FBgn0025582	Int6	O77410	0.233911	-0.503307	-0.162064	-0.14382	0.492548	0.677542		(1) No change
	FBgn0011361	mtacp1	M9PDU4	0.488926	-0.092089	-0.136211	0.0868754	0.777253	0.902526		FBgn0011361	mtacp1	M9PDU4	-0.0582844	0.068877	-0.380682	-0.123363	0.490479	0.67549		(1) No change
	FBgn0010269	Dsor1	Q24324	-0.160277	0.669508	NA	0.254615	0.550826	0.783469		FBgn0010269	Dsor1	Q24324	0.0686299	0.0709402	0.187837	0.109136	0.489273	0.674621		(1) No change
	FBgn0034176	ste24a	Q7K172	-0.162414	-0.877603	NA	-0.520009	0.2351	0.523968		FBgn0034176	ste24a	Q7K172	0.51756	-0.910339	-0.260497	-0.217759	0.487345	0.672677		(1) No change
	FBgn0036990	mRpL15	Q9VPF6	-0.876228	0.685477	NA	-0.0953759	0.851374	0.933321		FBgn0036990	mRpL15	Q9VPF6	0.0480057	0.259096	0.0330688	0.11339	0.486645	0.672051		(1) No change
	FBgn0086361	alph	Q961C5	NA	NA	NA	NA	NA	NA		FBgn0086361	alph	Q961C5	-0.471542	-0.000995311	0.0702529	-0.134095	0.484713	0.670766		(1) No change
	FBgn0011211	blw	P35381	0.536428	0.91539	0.097334	0.516384	0.13291	0.391066		FBgn0011211	blw	P35381	0.096192	-0.0427116	-0.450678	-0.132399	0.485142	0.670766		(1) No change
	FBgn0037024	CG4365	Q8IPU3	0.342206	0.189108	-0.138902	0.130804	0.660318	0.845319		FBgn0037024	CG4365	Q8IPU3	0.23188	0.183005	-0.0647543	0.11671	0.484951	0.670766		(1) No change
	FBgn0032160	CG4598	Q9VL68	0.733526	0.00210731	NA	0.367816	0.387631	0.672807		FBgn0032160	CG4598	Q9VL68	0.168171	0.159423	0.00663513	0.11141	0.485022	0.670766		(1) No change
	FBgn0263352	Unr	B7Z0E2	-0.279266	0.0128755	1.53162	0.421745	0.338221	0.627519		FBgn0263352	Unr	B7Z0E2	0.370669	-0.516287	-0.362634	-0.169417	0.477673	0.663572		(1) No change
	FBgn0011584	Trp1	Q9VL49	NA	NA	NA	NA	NA	NA		FBgn0011584	Trp1	Q9VL49	0.0517237	0.0334644	-0.50824	-0.141017	0.475323	0.661352		(1) No change
	FBgn0039678	Obp99a	Q9VAJ4	0.243697	-0.178845	0.0390453	0.0346322	0.905827	0.956845		FBgn0039678	Obp99a	Q9VAJ4	0.314857	-0.192977	-0.634522	-0.170881	0.474616	0.660891		(1) No change
	FBgn0038428	CG14894	Q9VEV3	0.482107	-0.0753053	0.20423	0.203677	0.502533	0.75758		FBgn0038428	CG14894	Q9VEV3	0.0933336	0.123017	0.119239	0.111863	0.473593	0.660442		(1) No change
	FBgn0250814	CG4169	Q9VV75	NA	NA	NA	NA	NA	NA		FBgn0250814	CG4169	Q9VV75	-0.294988	0.102592	-0.182597	-0.124998	0.473665	0.660442		(1) No change
	FBgn0001233	Hsp83	M9PBL3	0.428932	-0.308554	0.367203	0.162527	0.608299	0.8182		FBgn0001233	Hsp83	M9PBL3	-0.156298	0.0719172	-0.282823	-0.122401	0.472535	0.660085		(1) No change
	FBgn0037270	CG9769	Q9VN50	-0.0315178	-0.540762	NA	-0.28614	0.479292	0.748656		FBgn0037270	CG9769	Q9VN50	-1.02335	-0.242945	0.537411	-0.242963	0.469732	0.657937		(1) No change
	FBgn0020443	Elf	Q9VK85	NA	NA	NA	NA	NA	NA		FBgn0020443	Elf	Q9VK85	-0.536429	0.22604	-0.151591	-0.153993	0.470289	0.657937		(1) No change
	FBgn0004237	Hrb87F	E1JIK0	-0.563266	-2.06464	NA	-1.31395	0.0346265	0.200109		FBgn0004237	Hrb87F	E1JIK0	0.0423036	0.395813	-0.048132	0.129995	0.469877	0.657937		(1) No change
	FBgn0030608	Lsd-2	Q9VXY7	0.595623	NA	-0.259046	0.168289	0.692295	0.859103		FBgn0030608	Lsd-2	Q9VXY7	-0.167559	0.184938	-0.445911	-0.142844	0.468911	0.657373		(1) No change
	FBgn0010803	Aats-trp	Q0KI98	0.383855	NA	NA	0.383855	0.528245	0.76937		FBgn0010803	Aats-trp	Q0KI98	-0.28927	0.128799	-0.227155	-0.129209	0.468466	0.65701		(1) No change
	FBgn0001248	Idh	B7Z0E0	-0.120742	-0.735903	NA	-0.428322	0.310161	0.603465		FBgn0001248	Idh	B7Z0E0	-0.213022	0.079205	-0.237663	-0.123827	0.466328	0.654796		(1) No change
	FBgn0032819	CG10463	Q9VIS4	-2.31199	-1.16394	-0.471187	-1.31571	0.0137991	0.112295		FBgn0032819	CG10463	Q9VIS4	-0.446308	0.558955	0.462716	0.191788	0.465901	0.654719		(1) No change
	FBgn0026418	Hsc70Cb	M9MSL3	0.72334	5.52535	0.332265	2.19365	0.0543377	0.245507		FBgn0026418	Hsc70Cb	M9MSL3	-0.0972344	0.0449098	-0.32559	-0.125971	0.463146	0.651369		(1) No change
	FBgn0000032	Acph-1	Q8I0P9	0.455434	NA	1.11572	0.785576	0.0911799	0.333209		FBgn0000032	Acph-1	Q8I0P9	-0.916345	0.51561	-0.294808	-0.231847	0.462436	0.650891		(1) No change
	FBgn0035383	CG2107	Q9VZW7	-1.01022	0.998858	NA	-0.00567959	0.992149	0.99898		FBgn0035383	CG2107	Q9VZW7	0.604977	0.396304	-0.426497	0.191595	0.461697	0.650655		(1) No change
	FBgn0037912	sea	Q7KSQ0	-0.0615029	0.602008	0.355694	0.298733	0.343696	0.631485		FBgn0037912	sea	Q7KSQ0	0.167006	-0.630169	-0.0298126	-0.164325	0.460399	0.649323		(1) No change
	FBgn0063485	Lasp	Q8I7C3	0.207436	-1.26148	-1.51425	-0.856097	0.0705217	0.277864		FBgn0063485	Lasp	Q8I7C3	-0.464819	-0.0958431	0.127101	-0.14452	0.455403	0.645123		(1) No change
	FBgn0038013	CG10038	Q95RN0	0.606188	0.0423809	NA	0.324284	0.429415	0.702037		FBgn0038013	CG10038	Q95RN0	-0.0791619	0.400153	0.087772	0.136254	0.453863	0.64372		(1) No change
	FBgn0004177	mts	P23696	1.12479	NA	0.315905	0.720346	0.123712	0.377207		FBgn0004177	mts	P23696	-0.232121	0.276452	-0.551842	-0.16917	0.449291	0.639298		(1) No change
	FBgn0032721	CG10602	Q9VJ39	0.409442	0.177058	0.164385	0.250295	0.397993	0.685624		FBgn0032721	CG10602	Q9VJ39	-0.0272087	0.411148	0.0306531	0.138198	0.445443	0.634851		(1) No change
	FBgn0036691	beg	Q8T3L6	0.484129	0.512981	NA	0.498555	0.220943	0.513125		FBgn0036691	beg	Q8T3L6	-0.403093	0.00353585	-0.0127938	-0.13745	0.444174	0.633299		(1) No change
	FBgn0034001	mRpL41	Q7JZM8	-0.169001	-0.65791	-1.85136	-0.892756	0.0546365	0.245741		FBgn0034001	mRpL41	Q7JZM8	-0.256791	-0.229315	0.0886046	-0.1325	0.443594	0.632729		(1) No change
	FBgn0027559	Pol32	Q9Y118	NA	NA	NA	NA	NA	NA		FBgn0027559	Pol32	Q9Y118	-0.208654	-0.118537	-0.043566	-0.123585	0.439356	0.627858		(1) No change
	FBgn0261396	Rpn3	M9PG62	-0.14166	0.447266	-0.0749458	0.0768865	0.800221	0.910091		FBgn0261396	Rpn3	M9PG62	-0.192144	-0.300684	0.088162	-0.134889	0.439465	0.627858		(1) No change
	FBgn0004362	HmgD	C0MJA0	-0.189115	-1.2767	-0.169182	-0.545001	0.152467	0.423913		FBgn0004362	HmgD	C0MJA0	1.18964	-0.00535671	-0.371926	0.270785	0.438815	0.62744		(1) No change
	FBgn0002924	ncd	P20480	NA	NA	NA	NA	NA	NA		FBgn0002924	ncd	P20480	0.371303	-0.333495	0.506676	0.181495	0.436564	0.625238		(1) No change
	FBgn0261822	Bsg	Q7KTJ7	NA	NA	NA	NA	NA	NA		FBgn0261822	Bsg	Q7KTJ7	-0.181325	0.370362	0.265989	0.151675	0.431712	0.621326		(1) No change
	FBgn0027948	msps	E1JIM4	-0.692022	-0.0780846	-0.484692	-0.418266	0.195055	0.481637		FBgn0027948	msps	E1JIM4	0.0146405	-0.166111	-0.237042	-0.129504	0.431215	0.620988		(1) No change
	FBgn0027084	Aats-lys	Q9W327	-0.558194	0.553579	-0.948123	-0.317579	0.416154	0.696393		FBgn0027084	Aats-lys	Q9W327	-0.101071	-0.0315599	-0.252211	-0.128281	0.430436	0.620505		(1) No change
	FBgn0036450	CG13472	Q9VUH8	-0.289749	-0.0689373	-1.16354	-0.507409	0.167639	0.45404		FBgn0036450	CG13472	Q9VUH8	0.590654	-0.109646	0.024268	0.168425	0.426996	0.617826		(1) No change
	FBgn0027794	CG14786	Q9W592	0.125635	0.130923	NA	0.128279	0.736671	0.876947		FBgn0027794	CG14786	Q9W592	-0.237694	0.600512	0.173004	0.178607	0.42663	0.617805		(1) No change
	FBgn0039565	CG4884	Q9VAX9	-0.238204	-0.693532	NA	-0.465868	0.26263	0.555782		FBgn0039565	CG4884	Q9VAX9	-0.133551	-0.214401	NA	-0.173976	0.425946	0.617069		(1) No change
	FBgn0029915	CG14434	Q9W3U9	-0.426621	-0.0504106	NA	-0.238516	0.545704	0.783469		FBgn0029915	CG14434	Q9W3U9	0.419979	-0.124375	0.1554	0.150335	0.425225	0.616533		(1) No change
	FBgn0260439	Pp2A-29B	M9NDI6	0.568722	0.404152	-0.205977	0.255632	0.426728	0.70179		FBgn0260439	Pp2A-29B	M9NDI6	0.254959	0.363069	-0.163199	0.15161	0.424373	0.61555		(1) No change
	FBgn0004654	Pgd	M9PIS3	-0.253318	0.311509	-0.310369	-0.0840595	0.783831	0.904052		FBgn0004654	Pgd	M9PIS3	0.19512	0.164362	0.028785	0.129422	0.420605	0.612529		(1) No change
	FBgn0035726	CG9953	Q9VS02	-0.598505	0.19764	NA	-0.200432	0.634155	0.8358		FBgn0035726	CG9953	Q9VS02	0.268876	-0.00405484	0.135658	0.133493	0.420137	0.612185		(1) No change
	FBgn0016120	ATPsyn-d	Q24251	0.417892	0.171283	-0.515112	0.0246876	0.93943	0.973716		FBgn0016120	ATPsyn-d	Q24251	0.565255	0.067766	-0.126	0.169007	0.417489	0.609843		(1) No change
	FBgn0004432	Cyp1	P25007	0.193003	-0.0365157	-0.55265	-0.132054	0.67253	0.84997		FBgn0004432	Cyp1	P25007	-0.302126	0.267978	-0.500433	-0.178194	0.41689	0.609507		(1) No change
	FBgn0000454	Dip-B	Q9VFQ9	-0.130296	0.835628	-0.31603	0.129768	0.710764	0.86394		FBgn0000454	Dip-B	Q9VFQ9	0.453236	0.815829	-0.515568	0.251166	0.414349	0.607695		(1) No change
	FBgn0029113	Uba2	Q7KUA4	NA	NA	NA	NA	NA	NA		FBgn0029113	Uba2	Q7KUA4	-0.396316	0.689866	0.356153	0.216568	0.414463	0.607695		(1) No change
	FBgn0023529	CG2918	O46067	0.312883	-0.2091	0.230301	0.111361	0.710719	0.86394		FBgn0023529	CG2918	O46067	0.385522	0.117619	-0.062198	0.146981	0.412911	0.606177		(1) No change
	FBgn0052473	CG32473	Q8INH6	0.0171249	NA	NA	0.0171249	0.97704	0.988718		FBgn0052473	CG32473	Q8INH6	-0.0547354	-0.0959969	-0.250034	-0.133589	0.410193	0.603953		(1) No change
	FBgn0036372	CG10083	Q9VU84	NA	NA	NA	NA	NA	NA		FBgn0036372	CG10083	Q9VU84	-0.362472	-0.223259	0.12806	-0.152557	0.409425	0.603913		(1) No change
	FBgn0030007	CG2263	Q9W3J5	0.518946	0.452848	0.592124	0.521306	0.101076	0.345697		FBgn0030007	CG2263	Q9W3J5	0.0758629	-0.102019	-0.434095	-0.153417	0.409869	0.603913		(1) No change
	FBgn0040493	grsm	Q9V3D8	0.555841	0.384388	-0.0904494	0.28326	0.367546	0.653627		FBgn0040493	grsm	Q9V3D8	-0.129935	0.0962308	-0.430055	-0.154586	0.409058	0.603913		(1) No change
	FBgn0010551	l(2)03709	A8DYI6	-0.382306	0.0125864	-0.125523	-0.165081	0.576216	0.800792		FBgn0010551	l(2)03709	A8DYI6	0.0634855	-0.632145	0.0299138	-0.179582	0.409966	0.603913		(1) No change
	FBgn0027841	CstF-64	Q9VE52	0.653657	-0.532048	0.496247	0.205952	0.564597	0.79379		FBgn0027841	CstF-64	Q9VE52	-0.196612	0.126125	0.625917	0.185143	0.408458	0.60342		(1) No change
	FBgn0033342	CG8258	Q7K3J0	0.724739	0.429091	0.47676	0.54353	0.0932513	0.334627		FBgn0033342	CG8258	Q7K3J0	-0.233734	0.0478294	-0.237817	-0.141241	0.404902	0.599985		(1) No change
	FBgn0031875	CG3430	Q9VM60	-0.679528	NA	-0.125589	-0.402558	0.332979	0.625037		FBgn0031875	CG3430	Q9VM60	-0.799219	0.219688	-0.0628004	-0.21411	0.403847	0.598872		(1) No change
	FBgn0028737	Ef1beta	O96827	1.06477	-0.818857	-0.0137901	0.0773742	0.853429	0.93426		FBgn0028737	Ef1beta	O96827	0.433642	0.183638	-0.135318	0.160654	0.402679	0.597981		(1) No change
	FBgn0035811	CG12262	Q9VSA3	0.486049	0.122827	-0.333369	0.0918354	0.770728	0.902526		FBgn0035811	CG12262	Q9VSA3	0.0821408	0.410339	-0.0354821	0.152332	0.399869	0.594981		(1) No change
	FBgn0027095	Manf	Q9XZ63	-0.300831	NA	NA	-0.300831	0.618125	0.822512		FBgn0027095	Manf	Q9XZ63	-0.787253	0.132623	0.0222476	-0.210794	0.398276	0.593616		(1) No change
	FBgn0261268	Cul-3	Q8IP45	NA	NA	NA	NA	NA	NA		FBgn0261268	Cul-3	Q8IP45	-0.0563707	-0.435024	0.0247372	-0.155552	0.397383	0.592787		(1) No change
	FBgn0031020	Nat1	Q9VWI2	-0.149908	-0.171132	0.194204	-0.0422785	0.885014	0.947957		FBgn0031020	Nat1	Q9VWI2	-0.106502	-0.20977	-0.0917918	-0.136021	0.394168	0.588866		(1) No change
	FBgn0040070	Trx-2	Q9V429	0.00517525	-0.375911	-0.795313	-0.388683	0.239338	0.528671		FBgn0040070	Trx-2	Q9V429	-0.113159	-0.0114486	-0.304209	-0.142939	0.394252	0.588866		(1) No change
	FBgn0034967	eIF-5A	Q9GU68	0.487597	-1.41613	-0.351063	-0.426534	0.328515	0.62164		FBgn0034967	eIF-5A	Q9GU68	-0.679238	0.192388	-0.114291	-0.20038	0.388589	0.583587		(1) No change
	FBgn0013763	CG5210	Q23997	-0.628188	-0.0560762	0.0355377	-0.216242	0.48998	0.753488		FBgn0013763	CG5210	Q23997	-0.192349	-0.132486	-0.0929316	-0.139256	0.38172	0.577011		(1) No change
	FBgn0037182	ArfGAP3	A8JNX0	0.306115	NA	NA	0.306115	0.612142	0.818639		FBgn0037182	ArfGAP3	A8JNX0	0.274507	-0.0435427	0.218698	0.149887	0.381055	0.576501		(1) No change
	FBgn0011573	Cdc37	Q24276	NA	NA	NA	NA	NA	NA		FBgn0011573	Cdc37	Q24276	0.155002	0.324981	-0.0276508	0.150778	0.380969	0.576501		(1) No change
	FBgn0087013	Karybeta3	Q9VN44	0.329037	NA	0.465596	0.397316	0.319043	0.611037		FBgn0087013	Karybeta3	Q9VN44	-0.456867	0.147891	-0.209766	-0.172914	0.379953	0.576073		(1) No change
	FBgn0034646	Rae1	Q9W2E7	-0.0436714	0.855149	NA	0.405739	0.360215	0.646896		FBgn0034646	Rae1	Q9W2E7	-0.133973	-0.195282	-0.0917988	-0.140351	0.378526	0.575399		(1) No change
	FBgn0037470	CG1091	Q9VI58	-0.964102	-0.338965	NA	-0.651534	0.143998	0.411966		FBgn0037470	CG1091	Q9VI58	0.1246	-0.260443	0.846512	0.23689	0.377919	0.574725		(1) No change
	FBgn0051852	Tap42	Q9VJZ5	0.707579	NA	0.213987	0.460783	0.269676	0.563147		FBgn0051852	Tap42	Q9VJZ5	-0.0909413	-0.128174	-0.203722	-0.140946	0.377431	0.574231		(1) No change
	FBgn0003676	T-cp1	A4V391	0.308906	0.481897	0.26073	0.350511	0.246707	0.537779		FBgn0003676	T-cp1	A4V391	-0.218857	0.151816	-0.457975	-0.175005	0.3763	0.573945		(1) No change
	FBgn0027080	Aats-tyr	Q9VV60	-0.141435	0.615385	0.521431	0.331794	0.310792	0.603465		FBgn0027080	Aats-tyr	Q9VV60	-0.130991	-0.113644	-0.177279	-0.140638	0.375506	0.573619		(1) No change
	FBgn0038976	CG7048	E1JIT4	NA	NA	NA	NA	NA	NA		FBgn0038976	CG7048	E1JIT4	0.0504721	-0.294641	-0.216467	-0.153545	0.374764	0.573619		(1) No change
	FBgn0021760	chb	Q9NBD7	0.883148	NA	NA	0.883148	0.181098	0.471331		FBgn0021760	chb	Q9NBD7	-0.383033	0.516572	0.557029	0.230189	0.374797	0.573619		(1) No change
	FBgn0025637	skpA	O77430	1.26655	-0.136865	0.686691	0.605458	0.130228	0.389441		FBgn0025637	skpA	O77430	0.093499	0.371579	0.00154399	0.155541	0.373837	0.573619		(1) No change
	FBgn0265935	sp:Q7JVY0	Q7JVY0	-0.111987	0.435719	NA	0.161866	0.686162	0.855174		FBgn0265935	sp:Q7JVY0	Q7JVY0	-0.892653	0.0535214	0.119303	-0.239943	0.374453	0.573619		(1) No change
	FBgn0005585	Crc	P29413	1.14381	0.286813	0.263318	0.564648	0.118239	0.368431		FBgn0005585	Crc	P29413	0.525383	0.377971	-0.287758	0.205199	0.373317	0.573431		(1) No change
	FBgn0000239	bur	Q9VIE7	-0.435359	NA	NA	-0.435359	0.477143	0.747146		FBgn0000239	bur	Q9VIE7	-0.572097	-0.166167	0.165536	-0.19091	0.370806	0.570571		(1) No change
	FBgn0035534	mRpS6	M9NDH8	0.992726	0.747347	NA	0.870036	0.0568816	0.251801		FBgn0035534	mRpS6	M9NDH8	-0.102551	-0.0483025	-0.297043	-0.149299	0.369184	0.569728		(1) No change
	FBgn0037632	Tcp-1eta	Q9VHL2	0.123278	1.43826	-0.215241	0.448766	0.285359	0.582374		FBgn0037632	Tcp-1eta	Q9VHL2	-0.164896	0.0307362	-0.332407	-0.155522	0.369435	0.569728		(1) No change
	FBgn0035600	CG4769	Q9VRL0	0.360287	-0.168066	-0.084541	0.0358933	0.904497	0.956845		FBgn0035600	CG4769	Q9VRL0	-0.105667	-0.188609	-0.136578	-0.143618	0.367132	0.568269		(1) No change
	FBgn0039537	CG5590	Q9VB10	-0.291938	0.587601	0.417967	0.237877	0.469518	0.740795		FBgn0039537	CG5590	Q9VB10	-0.147287	-0.191252	-0.0937876	-0.144109	0.366439	0.567577		(1) No change
	FBgn0262782	Mdh1	Q9VKX2	-0.296196	0.54899	0.0522377	0.101677	0.748655	0.88992		FBgn0262782	Mdh1	Q9VKX2	-0.0348804	-0.0798448	-0.351286	-0.155337	0.36581	0.566853		(1) No change
	FBgn0039385	CG5913	Q9VBK9	-0.980991	-0.522657	-1.27337	-0.925672	0.0179468	0.129269		FBgn0039385	CG5913	Q9VBK9	-0.130166	-0.271808	-0.0456847	-0.14922	0.364513	0.565342		(1) No change
	FBgn0003277	RpII215	P04052	-0.808287	0.309638	NA	-0.249324	0.584822	0.804286		FBgn0003277	RpII215	P04052	-0.0303623	-0.0959297	0.813343	0.229017	0.364276	0.565223		(1) No change
	FBgn0261243	Psa	Q8IRH1	1.12213	0.106927	0.220333	0.483131	0.181609	0.471331		FBgn0261243	Psa	Q8IRH1	0.039761	0.358748	0.0714677	0.156659	0.363833	0.564785		(1) No change
	FBgn0035165	CG13887	Q9W0M4	-0.475581	0.241967	0.236416	0.000934274	0.997629	0.99898		FBgn0035165	CG13887	Q9W0M4	0.302572	-0.73676	-0.266599	-0.233596	0.362555	0.563548		(1) No change
	FBgn0027590	CG16936	Q9XYZ9	0.565131	0.79061	0.40836	0.588034	0.0755441	0.292182		FBgn0027590	CG16936	Q9XYZ9	0.191068	0.327314	-0.0411699	0.159071	0.361312	0.56261		(1) No change
	FBgn0015221	Fer2LCH	Q9VA83	0.171162	0.953945	0.879294	0.668134	0.0661599	0.267329		FBgn0015221	Fer2LCH	Q9VA83	-0.508525	0.389573	-0.609365	-0.242772	0.360898	0.562463		(1) No change
	FBgn0014455	Ahcy13	Q27580	0.224692	0.221959	0.166725	0.204458	0.481128	0.749033		FBgn0014455	Ahcy13	Q27580	-0.721887	0.0827497	-0.00208886	-0.213742	0.360082	0.561441		(1) No change
	FBgn0261995	CG42813	Q9VB64	0.78056	-1.60422	NA	-0.411829	0.528016	0.76937		FBgn0261995	CG42813	Q9VB64	-0.23983	0.194172	0.721326	0.225223	0.357988	0.559664		(1) No change
	FBgn0025832	Fen1	Q7K7A9	-1.50247	-0.600479	NA	-1.05147	0.0434669	0.225032		FBgn0025832	Fen1	Q7K7A9	-0.0981633	-0.0368766	-0.333966	-0.156335	0.357639	0.559368		(1) No change
	FBgn0020261	pcm	E1JJR3	-0.913517	-0.975547	NA	-0.944532	0.0420767	0.222469		FBgn0020261	pcm	E1JJR3	0.409769	0.687199	-0.364694	0.244091	0.356031	0.557106		(1) No change
	FBgn0086355	Tpi	P29613	0.77916	-0.00151539	0.244428	0.340691	0.296403	0.59158		FBgn0086355	Tpi	P29613	-0.450635	0.0727182	-0.144545	-0.174154	0.356035	0.557106		(1) No change
	FBgn0036918	CG7770	M9PD09	-0.479041	0.45294	0.390655	0.121518	0.714851	0.865483		FBgn0036918	CG7770	M9PD09	-0.574629	-0.0257144	0.0306582	-0.189895	0.354453	0.556221		(1) No change
	FBgn0028690	Rpn5	Q9V3Z4	-0.357966	0.927679	-0.0488483	0.173621	0.630982	0.833925		FBgn0028690	Rpn5	Q9V3Z4	0.0828081	-0.241768	-0.342737	-0.167232	0.354747	0.556221		(1) No change
	FBgn0010747	Srp54k	Q9V3D9	-0.450933	1.15474	1.32978	0.677862	0.144792	0.412387		FBgn0010747	Srp54k	Q9V3D9	0.394562	0.0854311	0.0121784	0.164057	0.354647	0.556221		(1) No change
	FBgn0035111	CG16940	Q8IRJ7	0.664628	-0.320174	0.312054	0.218836	0.510909	0.75758		FBgn0035111	CG16940	Q8IRJ7	-0.208805	-0.354462	0.0630403	-0.166742	0.351375	0.553758		(1) No change
	FBgn0037778	mtTFB2	Q9VH38	0.066479	0.0604558	NA	0.0634674	0.867348	0.938133		FBgn0037778	mtTFB2	Q9VH38	-0.247787	-0.41889	0.127018	-0.179887	0.349826	0.552307		(1) No change
	FBgn0034390	CG15093	Q9V8M5	0.19296	1.60607	-0.257246	0.513927	0.250811	0.541969		FBgn0034390	CG15093	Q9V8M5	-0.653251	0.201801	-0.19388	-0.21511	0.349621	0.552232		(1) No change
	FBgn0033762	CG8632	A1Z935	NA	-0.0614795	NA	-0.0614795	0.917754	0.962287		FBgn0033762	CG8632	A1Z935	-0.458261	0.0504761	-0.121344	-0.176376	0.348412	0.551246		(1) No change
	FBgn0038108	CG7518	Q9VG05	-0.609598	-0.532018	-0.0669358	-0.402851	0.207358	0.499467		FBgn0038108	CG7518	Q9VG05	-0.551575	-0.090991	0.0719002	-0.190222	0.347889	0.550733		(1) No change
	FBgn0038577	CG12321	Q9VEC2	NA	NA	NA	NA	NA	NA		FBgn0038577	CG12321	Q9VEC2	-0.474858	-0.10449	0.0423078	-0.179013	0.345648	0.547678		(1) No change
	FBgn0014023	Rlc1	Q8T3V6	-0.430528	0.249266	NA	-0.090631	0.824186	0.918127		FBgn0014023	Rlc1	Q8T3V6	-0.177241	-0.375627	0.0425946	-0.170091	0.341412	0.542716		(1) No change
	FBgn0034986	mRpS17	Q9W199	0.316848	-0.922398	-0.762347	-0.455966	0.230036	0.520857		FBgn0034986	mRpS17	Q9W199	-0.266676	-0.173718	-0.0333477	-0.157914	0.340416	0.542303		(1) No change
	FBgn0261790	SmE	Q9VLV5	-0.252973	0.071768	-0.0450803	-0.0754286	0.794898	0.910019		FBgn0261790	SmE	Q9VLV5	0.915938	0.299728	-0.366587	0.283026	0.339223	0.541156		(1) No change
	FBgn0038745	CG4538	Q8IN64	-0.0126261	0.642849	NA	0.315112	0.448869	0.725289		FBgn0038745	CG4538	Q8IN64	0.310263	-0.109374	0.334364	0.178417	0.338855	0.54106		(1) No change
	FBgn0036537	CG18081	Q9VUU7	0.467194	-0.218368	0.080815	0.10988	0.720444	0.865926		FBgn0036537	CG18081	Q9VUU7	0.39242	-0.00499163	0.123762	0.170397	0.337835	0.540413		(1) No change
	FBgn0010339	128up	P32234	-0.520021	0.127225	NA	-0.196398	0.630982	0.833925		FBgn0010339	128up	P32234	-0.200906	-0.207675	-0.0598968	-0.156159	0.336863	0.539349		(1) No change
	FBgn0017545	RpS3A	P55830	-0.522236	0.335472	-1.22668	-0.471146	0.241776	0.531864		FBgn0017545	RpS3A	P55830	-0.162399	-0.139419	-0.158686	-0.153501	0.335648	0.538877		(1) No change
	FBgn0035203	CG9149	Q9W0H6	-0.530945	2.20735	-1.18197	0.16481	0.80009	0.910091		FBgn0035203	CG9149	Q9W0H6	-0.276573	0.0281021	-0.252263	-0.166911	0.333383	0.536623		(1) No change
	FBgn0040529	CG9603	Q9VHS2	0.154825	3.65435	0.137133	1.31544	0.0995891	0.345443		FBgn0040529	CG9603	Q9VHS2	-0.66246	0.119785	-0.110157	-0.217611	0.330585	0.532937		(1) No change
	FBgn0036728	CG7580	Q9VVH5	0.619482	-0.302923	-0.858595	-0.180678	0.631736	0.833925		FBgn0036728	CG7580	Q9VVH5	0.344135	-0.690661	-0.422793	-0.25644	0.330072	0.532355		(1) No change
	FBgn0029134	Prosbeta5	Q7K148	0.0813582	0.984508	0.519137	0.528334	0.131665	0.391066		FBgn0029134	Prosbeta5	Q7K148	-0.46024	0.0253962	-0.112729	-0.182524	0.32917	0.531388		(1) No change
	FBgn0038049	CG5844	Q9VG69	0.038904	0.288659	-0.00654291	0.107007	0.712707	0.86394		FBgn0038049	CG5844	Q9VG69	-0.310484	-0.453366	0.164472	-0.199792	0.326306	0.527976		(1) No change
	FBgn0262619	DNA-ligI	Q9W1H4	-0.872742	NA	NA	-0.872742	0.18538	0.473096		FBgn0262619	DNA-ligI	Q9W1H4	-0.36884	-0.154399	0.00538712	-0.172617	0.325869	0.527512		(1) No change
	FBgn0031418	CG3609	Q9VQB4	0.236998	0.550303	0.712301	0.499867	0.123449	0.377207		FBgn0031418	CG3609	Q9VQB4	0.112534	0.342746	0.0499527	0.168411	0.323887	0.525999		(1) No change
	FBgn0004117	Tm2	P09491	NA	NA	NA	NA	NA	NA		FBgn0004117	Tm2	P09491	1.15231	-0.268931	0.0971325	0.326836	0.321447	0.52373		(1) No change
	FBgn0013325	RpL11	P46222	-0.640414	0.611104	-0.37575	-0.13502	0.706009	0.86394		FBgn0013325	RpL11	P46222	0.113557	-0.659546	-0.118569	-0.221519	0.319899	0.521449		(1) No change
	FBgn0035422	RpL28	D1Z3A1	0.0974363	-0.125387	0.238787	0.0702786	0.809331	0.913139		FBgn0035422	RpL28	D1Z3A1	0.390077	-0.79828	-0.449667	-0.285957	0.319647	0.521398		(1) No change
	FBgn0032788	CG13084	Q9VIV8	0.737281	0.997453	0.926179	0.886971	0.015689	0.119045		FBgn0032788	CG13084	Q9VIV8	-0.359181	-0.117542	-0.0394626	-0.172062	0.319034	0.521004		(1) No change
	FBgn0024833	AP-47	O62531	-2.1581	-0.237849	NA	-1.19797	0.0694797	0.275151		FBgn0024833	AP-47	O62531	-0.0659395	-0.448546	-0.0361397	-0.183542	0.31725	0.518815		(1) No change
	FBgn0029697	CG15570	Q9W4M4	-0.413018	0.621433	-0.465041	-0.0855423	0.805752	0.912206		FBgn0029697	CG15570	Q9W4M4	0.0781707	-0.445883	-0.204018	-0.190577	0.316042	0.517764		(1) No change
	FBgn0039302	Nup358	Q9VBU7	1.07042	0.541113	0.473121	0.694885	0.0502621	0.235663		FBgn0039302	Nup358	Q9VBU7	0.230452	-0.023706	0.318193	0.17498	0.315834	0.517764		(1) No change
	FBgn0086357	Sec61alpha	Q8STG9	-0.739634	0.127989	-0.589694	-0.400446	0.238838	0.528671		FBgn0086357	Sec61alpha	Q8STG9	0.456553	-1.63458	-0.172477	-0.450167	0.316166	0.517764		(1) No change
	FBgn0027526	Ublcp1	Q9XZ16	-0.232786	-0.207427	NA	-0.220106	0.567838	0.793855		FBgn0027526	Ublcp1	Q9XZ16	0.190016	0.118508	0.175822	0.161449	0.31515	0.517764		(1) No change
	FBgn0023213	eIF4G	A8DZ29	-0.960179	-0.929366	-0.488105	-0.79255	0.0285658	0.176362		FBgn0023213	eIF4G	A8DZ29	0.0408377	-0.230601	-0.347547	-0.179103	0.314447	0.517358		(1) No change
	FBgn0001149	GstD1	P20432	0.177457	0.516756	-0.169282	0.174977	0.571561	0.795703		FBgn0001149	GstD1	P20432	-0.615712	0.111274	-0.145834	-0.216757	0.314436	0.517358		(1) No change
	FBgn0035415	CG14966	Q9VZT2	1.30971	-0.47673	0.214954	0.349312	0.404586	0.690889		FBgn0035415	CG14966	Q9VZT2	0.386201	-1.09068	-0.296577	-0.333685	0.31291	0.515871		(1) No change
	FBgn0014075	Ugt	Q09332	NA	NA	NA	NA	NA	NA		FBgn0014075	Ugt	Q09332	-0.151138	-0.264612	-0.0819962	-0.165915	0.312186	0.515498		(1) No change
	FBgn0015929	dpa	Q26454	0.701048	-1.77819	NA	-0.538571	0.42625	0.70179		FBgn0015929	dpa	Q26454	-0.310495	-0.139371	-0.0607982	-0.170222	0.310471	0.513219		(1) No change
	FBgn0262737	mub	M9NEH9	-1.16354	-1.21575	NA	-1.18965	0.0178198	0.129269		FBgn0262737	mub	NA	-0.253366	-0.064298	-0.185757	-0.167807	0.308076	0.509498		(1) No change
	FBgn0038584	CG7175	Q9VEB4	-0.819559	-0.810088	NA	-0.814823	0.0676747	0.270155		FBgn0038584	CG7175	Q9VEB4	0.0418092	-0.0425242	-0.682314	-0.227676	0.307525	0.508827		(1) No change
	FBgn0034579	mRpL54	Q9W2M8	0.598738	-0.43171	-0.40428	-0.0790841	0.817679	0.916443		FBgn0034579	mRpL54	Q9W2M8	0.0449199	-0.274816	-0.316349	-0.182081	0.306589	0.50805		(1) No change
	FBgn0087035	AGO2	Q9VUQ5	-0.282715	-0.72628	-0.921178	-0.643391	0.0649531	0.266791		FBgn0087035	AGO2	Q9VUQ5	0.695775	0.227393	-0.194475	0.242898	0.305582	0.507175		(1) No change
	FBgn0030321	CG1703	Q9VYW4	0.800215	-0.226588	0.975839	0.516489	0.175109	0.467899		FBgn0030321	CG1703	Q9VYW4	0.0737279	-0.899444	0.0062123	-0.273168	0.305661	0.507175		(1) No change
	FBgn0039869	CG1890	Q9V9U7	-0.171674	-0.689198	-0.818785	-0.559886	0.100088	0.345443		FBgn0039869	CG1890	Q9V9U7	-0.207684	0.00462361	-0.333821	-0.178961	0.303502	0.504307		(1) No change
	FBgn0010226	GstS1	A4UZL5	0.231126	0.534205	NA	0.382666	0.3409	0.629841		FBgn0010226	GstS1	A4UZL5	0.974406	-0.0660572	-0.0330847	0.291755	0.301235	0.501726		(1) No change
	FBgn0000150	awd	P08879	0.146854	0.384004	0.600517	0.377125	0.22588	0.518532		FBgn0000150	awd	P08879	0.492372	0.245703	-0.112704	0.208457	0.297861	0.497283		(1) No change
	FBgn0038319	mRpL9	Q9VF89	-0.676435	0.221788	NA	-0.227324	0.598658	0.811632		FBgn0038319	mRpL9	Q9VF89	-0.455251	0.0581894	-0.19706	-0.198041	0.296623	0.495688		(1) No change
	FBgn0030365	Tango4	Q9VYQ9	-0.671466	-0.119738	NA	-0.395602	0.340564	0.629841		FBgn0030365	Tango4	Q9VYQ9	-1.00009	-0.181085	0.249005	-0.310722	0.295029	0.494059		(1) No change
	FBgn0016119	ATPsyn-Cf6	Q24407	0.39406	-0.258064	NA	0.067998	0.866801	0.938133		FBgn0016119	ATPsyn-Cf6	Q24407	0.457866	0.231502	-0.0822314	0.202379	0.294232	0.493311		(1) No change
	FBgn0036892	Lon	Q7KUT2	0.307839	-0.454033	0.480029	0.111278	0.734759	0.876771		FBgn0036892	Lon	Q7KUT2	0.0627664	0.153533	0.313345	0.176548	0.294359	0.493311		(1) No change
	FBgn0260442	rhea	Q9VSL8	NA	NA	NA	NA	NA	NA		FBgn0260442	rhea	Q9VSL8	-0.0188772	0.318152	0.254605	0.184627	0.293064	0.491844		(1) No change
	FBgn0033902	Tango7	Q7JVI3	0.352523	1.02339	-0.195183	0.393578	0.278337	0.573998		FBgn0033902	Tango7	Q7JVI3	-0.271265	0.0870249	-0.418501	-0.200914	0.291957	0.49022		(1) No change
	FBgn0039562	Gp93	Q9VAY2	0.566181	0.944613	0.58735	0.699381	0.0432114	0.225032		FBgn0039562	Gp93	Q9VAY2	0.251591	0.586231	-0.151499	0.228774	0.291367	0.489463		(1) No change
	FBgn0000053	ade3	P00967	1.11751	NA	0.192295	0.654901	0.163852	0.447441		FBgn0000053	ade3	P00967	-0.235663	-0.00647761	-0.303014	-0.181718	0.291188	0.489397		(1) No change
	FBgn0034368	CG5482	Q7K3D4	-0.432313	-0.482854	NA	-0.457584	0.256565	0.547265		FBgn0034368	CG5482	Q7K3D4	-0.644746	0.118929	-0.174397	-0.233405	0.29105	0.489397		(1) No change
	FBgn0262467	Scox	Q9VMX4	-0.688473	0.868333	0.0171483	0.0656696	0.863177	0.938133		FBgn0262467	Scox	Q9VMX4	-0.184377	-0.234531	-0.099343	-0.17275	0.289864	0.488105		(1) No change
	FBgn0029503	CHORD	Q9VCC0	NA	NA	NA	NA	NA	NA		FBgn0029503	CHORD	Q9VCC0	-0.262601	0.256065	0.894362	0.295942	0.289147	0.487409		(1) No change
	FBgn0022023	eIF-3p40	Q9U9Q4	0.110928	0.660321	-1.37351	-0.200753	0.653962	0.842689		FBgn0022023	eIF-3p40	Q9U9Q4	-0.0302149	0.31221	0.282589	0.188195	0.289008	0.487409		(1) No change
	FBgn0028479	Mtpalpha	Q9V397	-0.165658	-0.110105	-0.0816921	-0.119152	0.6777	0.850821		FBgn0028479	Mtpalpha	Q9V397	-0.120433	-0.347582	-0.0771971	-0.181737	0.287657	0.485784		(1) No change
	FBgn0003545	sub	Q9V877	NA	NA	NA	NA	NA	NA		FBgn0003545	sub	Q9V877	0.290299	-0.0231411	0.295431	0.187529	0.287651	0.485784		(1) No change
	FBgn0034645	CG10320	Q9W2E8	0.596874	0.107643	NA	0.352259	0.387845	0.672807		FBgn0034645	CG10320	Q9W2E8	-0.0621916	-0.723104	0.0453337	-0.246654	0.28351	0.480968		(1) No change
	FBgn0003462	Sod	M9PF91	1.04295	0.0906389	0.296502	0.476696	0.176142	0.468884		FBgn0003462	Sod	M9PF91	-1.34987	0.107685	0.0683797	-0.391269	0.283536	0.480968		(1) No change
	FBgn0014133	bif	NA	NA	NA	NA	NA	NA	NA		FBgn0014133	bif	NA	0.19823	-0.0699655	0.507989	0.212085	0.282882	0.480722		(1) No change
	FBgn0024183	vig	Q9V426	1.03367	0.209052	0.927814	0.723513	0.0521631	0.238941		FBgn0024183	vig	Q9V426	0.350133	-0.183881	0.538788	0.235014	0.282633	0.48053		(1) No change
	FBgn0011661	Moe	C7LAH9	-0.618242	-0.236569	-0.849314	-0.568042	0.0928477	0.334627		FBgn0011661	Moe	C7LAH9	-0.119117	-0.146332	-0.265109	-0.176853	0.281459	0.479013		(1) No change
	FBgn0005777	PpD3	Q9VH81	NA	0.656572	-0.234398	0.211087	0.623858	0.829031		FBgn0005777	PpD3	Q9VH81	-0.25401	0.00440672	-0.314784	-0.188129	0.281331	0.479013		(1) No change
	FBgn0002774	mle	P24785	-0.765313	-0.0558265	NA	-0.41057	0.336775	0.62688		FBgn0002774	mle	P24785	-0.30554	-1.00087	0.313019	-0.331129	0.278475	0.475531		(1) No change
	FBgn0039737	CG7920	Q9VAC1	0.545158	NA	0.147339	0.346248	0.389982	0.67416		FBgn0039737	CG7920	Q9VAC1	0.049108	-0.307548	-0.334462	-0.197634	0.278144	0.475197		(1) No change
	FBgn0034259	P32	Q7JXC4	0.719921	-0.0732704	0.00394632	0.216865	0.502638	0.75758		FBgn0034259	P32	Q7JXC4	0.13703	0.194238	0.197122	0.17613	0.277104	0.473844		(1) No change
	FBgn0019886	Letm1	P91927	1.37573	NA	NA	1.37573	0.0609882	0.259123		FBgn0019886	Letm1	P91927	0.267738	0.0698483	0.207849	0.181812	0.274838	0.47092		(1) No change
	FBgn0039735	CG7911	Q9VAC4	-0.202901	-0.651398	NA	-0.42715	0.299779	0.59158		FBgn0039735	CG7911	Q9VAC4	0.049012	0.351863	0.168575	0.189817	0.271493	0.467011		(1) No change
	FBgn0063494	GstE6	A1ZB71	0.327591	0.755791	-0.133623	0.316586	0.33838	0.627519		FBgn0063494	GstE6	A1ZB71	-0.60346	-0.0293034	-0.0509754	-0.227913	0.270276	0.465144		(1) No change
	FBgn0263979	Caf1	Q24572	NA	NA	NA	NA	NA	NA		FBgn0263979	Caf1	Q24572	-0.123905	0.548443	0.270396	0.231645	0.269691	0.464821		(1) No change
	FBgn0030329	prtp	Q9VYV3	0.810843	NA	0.499354	0.655098	0.128016	0.387435		FBgn0030329	prtp	Q9VYV3	0.00670894	0.364877	0.217737	0.196441	0.266879	0.46224		(1) No change
	FBgn0026015	Top3beta	O96651	-0.389743	0.899379	NA	0.254818	0.593424	0.808619		FBgn0026015	Top3beta	O96651	-0.157381	-0.744703	0.110808	-0.263759	0.266098	0.461114		(1) No change
	FBgn0005655	mus209	P17917	0.921645	0.140943	0.392055	0.484881	0.152677	0.423913		FBgn0005655	mus209	P17917	-0.365401	0.0264817	-0.267998	-0.202306	0.263979	0.458923		(1) No change
	FBgn0030703	MSBP	Q9VXM4	0.35632	1.22353	0.248574	0.609474	0.1007	0.345697		FBgn0030703	MSBP	Q9VXM4	-0.49635	-0.761157	0.327801	-0.309902	0.263756	0.458866		(1) No change
	FBgn0029094	asf1	C0MIY4	NA	NA	NA	NA	NA	NA		FBgn0029094	asf1	C0MIY4	0.570939	0.18571	-0.0637542	0.230965	0.261809	0.456997		(1) No change
	FBgn0001091	Gapdh1	P07486	0.492878	0.477523	0.148005	0.372802	0.227213	0.519195		FBgn0001091	Gapdh1	P07486	-0.497168	0.127845	-0.326285	-0.231869	0.261798	0.456997		(1) No change
	FBgn0010379	Akt1	Q8INB9	NA	NA	NA	NA	NA	NA		FBgn0010379	Akt1	Q8INB9	-0.398918	0.107409	-0.379166	-0.223558	0.259315	0.454285		(1) No change
	FBgn0033883	CG16935	Q9V6U9	-0.109893	-0.162803	0.519017	0.082107	0.791616	0.908621		FBgn0033883	CG16935	Q9V6U9	-0.404342	-0.223659	0.0105137	-0.205829	0.258354	0.453054		(1) No change
	FBgn0036487	Prp31	Q9VUM1	NA	-1.28033	NA	-1.28033	0.074891	0.291928		FBgn0036487	Prp31	Q9VUM1	0.390987	0.211846	0.00617072	0.203001	0.257906	0.452494		(1) No change
	FBgn0029979	CG10777	Q9W3M7	-1.98431	-0.191546	-3.24239	-1.80608	0.0142246	0.113642		FBgn0029979	CG10777	Q9W3M7	0.523472	-1.26772	-0.595154	-0.446466	0.257301	0.451658		(1) No change
	FBgn0036258	CG5642	Q9VTU4	-0.514085	0.00168004	NA	-0.256203	0.525005	0.76937		FBgn0036258	CG5642	Q9VTU4	-0.26896	-0.329271	-0.00362718	-0.200619	0.255485	0.448918		(1) No change
	FBgn0035334	CG8993	Q9W022	0.992793	0.28268	NA	0.637736	0.156725	0.430343		FBgn0035334	CG8993	Q9W022	-0.230659	-0.132482	-0.195803	-0.186315	0.255002	0.448517		(1) No change
	FBgn0026250	eIF-1A	Q9VEA1	0.836164	-0.694825	-1.27001	-0.376223	0.418771	0.69725		FBgn0026250	eIF-1A	Q9VEA1	0.166225	-0.532232	-0.380113	-0.248706	0.254753	0.44851		(1) No change
	FBgn0032161	CG4594	Q9VL67	NA	NA	NA	NA	NA	NA		FBgn0032161	CG4594	Q9VL67	0.166501	0.180011	0.213207	0.186573	0.252078	0.444486		(1) No change
	FBgn0004888	Scsalpha	M9MRQ9	0.0816774	0.011612	0.172548	0.0886126	0.757263	0.896844		FBgn0004888	Scsalpha	M9MRQ9	-0.158048	-0.578969	0.0330416	-0.234658	0.251876	0.444486		(1) No change
	FBgn0036666	TSG101	Q9VVA7	NA	NA	NA	NA	NA	NA		FBgn0036666	TSG101	Q9VVA7	-0.0842594	-0.634979	-0.0102706	-0.24317	0.251043	0.443551		(1) No change
	FBgn0036908	CG14103	Q9VW40	NA	NA	NA	NA	NA	NA		FBgn0036908	CG14103	Q9VW40	0.103685	0.346867	0.139119	0.196557	0.250089	0.442345		(1) No change
	FBgn0034735	CG4610	Q9W245	-0.492191	0.0524037	NA	-0.219894	0.585218	0.804286		FBgn0034735	CG4610	Q9W245	-1.69176	-0.222395	0.358907	-0.518418	0.250109	0.442345		(1) No change
	FBgn0037372	CG2091	Q9VNH5	0.313087	1.38643	NA	0.849759	0.0948287	0.339064		FBgn0037372	CG2091	Q9VNH5	0.0727417	0.308826	0.203709	0.195092	0.249486	0.441911		(1) No change
	FBgn0003346	RanGap	M9PBD9	1.65249	0.415786	1.07094	1.0464	0.0174979	0.127889		FBgn0003346	RanGap	M9PBD9	-0.139503	0.73121	0.231882	0.27453	0.249	0.441494		(1) No change
	FBgn0015019	Cctgamma	A4V303	0.19228	0.0128445	0.785203	0.330109	0.311446	0.603465		FBgn0015019	Cctgamma	A4V303	-0.706013	0.115383	-0.210836	-0.267155	0.248474	0.440784		(1) No change
	FBgn0029715	CG11444	Q9W4J4	1.02872	NA	0.718118	0.87342	0.0572211	0.251801		FBgn0029715	CG11444	Q9W4J4	0.507226	-0.318326	0.784093	0.324331	0.24744	0.439764		(1) No change
	FBgn0000212	brm	M9PFS6	-1.07833	0.378281	NA	-0.350027	0.487827	0.753488		FBgn0000212	brm	M9PFS6	0.701245	-0.457498	0.942217	0.395321	0.244629	0.435853		(1) No change
	FBgn0038805	TFAM	Q86BR8	0.272951	-0.298234	0.0275095	0.000741888	0.998022	0.99898		FBgn0038805	TFAM	Q86BR8	0.517187	0.0696743	0.0839313	0.223597	0.244067	0.435793		(1) No change
	FBgn0020238	14-3-3epsilon	P92177	0.428307	0.001475	0.393029	0.274271	0.367283	0.653627		FBgn0020238	14-3-3epsilon	P92177	-0.00603131	0.709678	0.0856137	0.263087	0.24264	0.434813		(1) No change
	FBgn0264693	ens	A8JNK1	0.673443	0.0149031	-0.253475	0.144957	0.656876	0.84375		FBgn0264693	ens	A8JNK1	0.679539	0.105953	-0.0121667	0.257775	0.241274	0.433419		(1) No change
	FBgn0028687	Rpt1	Q7KMQ0	-0.17052	0.0937452	0.223425	0.0488833	0.8671	0.938133		FBgn0028687	Rpt1	Q7KMQ0	-0.266481	-0.109431	-0.208201	-0.194704	0.241364	0.433419		(1) No change
	FBgn0039936	CG11148	Q7KQM6	-0.324916	-0.632276	-2.25473	-1.07064	0.0406616	0.217299		FBgn0039936	CG11148	Q7KQM6	-0.412236	-0.525345	0.163458	-0.258041	0.240543	0.432692		(1) No change
	FBgn0032198	eEF1delta	Q9VL18	1.2735	-0.0901014	0.587251	0.590216	0.134303	0.391489		FBgn0032198	eEF1delta	Q9VL18	0.561415	0.311203	-0.119959	0.250887	0.239802	0.432159		(1) No change
	FBgn0266268	sp:Q9V9S8	Q9V9S8	0.411807	0.352273	0.2054	0.32316	0.281329	0.577578		FBgn0266268	sp:Q9V9S8	Q9V9S8	-0.229981	-0.629024	0.0905622	-0.256148	0.239142	0.431426		(1) No change
	FBgn0025336	CG4882	O77477	0.0361333	0.306693	NA	0.171413	0.658211	0.844208		FBgn0025336	CG4882	O77477	0.174863	0.21475	0.19098	0.193531	0.236762	0.430248		(1) No change
	FBgn0003062	Fib	Q9W1V3	NA	NA	NA	NA	NA	NA		FBgn0003062	Fib	Q9W1V3	-0.474687	-1.0173	0.354974	-0.379004	0.237272	0.430248		(1) No change
	FBgn0002031	l(2)37Cc	P24156	0.787799	NA	-0.540495	0.123652	0.795703	0.910019		FBgn0002031	l(2)37Cc	P24156	-0.566062	-0.101145	-0.0411114	-0.236106	0.236942	0.430248		(1) No change
	FBgn0003517	sta	P38979	-0.524678	0.425774	NA	-0.049452	0.908848	0.958001		FBgn0003517	sta	P38979	-0.171496	-0.00071367	-0.520095	-0.230768	0.235821	0.429833		(1) No change
	FBgn0011230	poe	M9PB68	NA	NA	NA	NA	NA	NA		FBgn0011230	poe	M9PB68	0.179099	-0.590602	-0.405585	-0.272363	0.234612	0.428963		(1) No change
	FBgn0015222	Fer1HCH	Q7KRU8	0.221689	NA	NA	0.221689	0.711601	0.86394		FBgn0015222	Fer1HCH	Q7KRU8	-0.630909	0.377939	-0.84745	-0.366807	0.234181	0.428816		(1) No change
	FBgn0033317	CG8635	Q7JWR9	-0.250436	-0.638964	-0.948347	-0.612583	0.0777548	0.297263		FBgn0033317	CG8635	Q7JWR9	-0.331079	-0.242381	-0.0485348	-0.207331	0.232165	0.426932		(1) No change
	FBgn0010217	ATPsyn-beta	L0MQ04	1.10787	-0.65367	0.473901	0.309368	0.45577	0.726393		FBgn0010217	ATPsyn-beta	L0MQ04	0.625844	0.455979	-0.212688	0.289712	0.230135	0.424976		(1) No change
	FBgn0000083	AnnIX	P22464	0.291317	0.672337	-0.50126	0.154131	0.657004	0.84375		FBgn0000083	AnnIX	P22464	0.210578	0.373633	0.0509256	0.211712	0.229173	0.424067		(1) No change
	FBgn0020618	Rack1	M9PCC1	-0.415787	-0.0232771	-0.270333	-0.236466	0.42885	0.702037		FBgn0020618	Rack1	M9PCC1	-0.646813	0.0016135	-0.126116	-0.257105	0.229262	0.424067		(1) No change
	FBgn0027329	Tcp-1zeta	Q9VXQ5	0.72581	-0.131832	0.0765165	0.223498	0.492029	0.753586		FBgn0027329	Tcp-1zeta	Q9VXQ5	-0.232069	-0.0622224	-0.327789	-0.20736	0.229089	0.424067		(1) No change
	FBgn0051739	CG31739	Q9VJH2	-2.79466	-0.923885	NA	-1.85927	0.0135583	0.11138		FBgn0051739	CG31739	Q9VJH2	0.408649	-0.121991	0.479315	0.255325	0.224912	0.419517		(1) No change
	FBgn0011638	La	P40796	-2.84751	-2.38599	0.482826	-1.58356	0.0404954	0.217299		FBgn0011638	La	P40796	0.192493	0.301555	0.118695	0.204248	0.224454	0.419331		(1) No change
	FBgn0263251	vnc	Q9VT75	0.00737343	0.00596632	-0.0107147	0.000875006	0.997546	0.99898		FBgn0263251	vnc	Q9VT75	-0.0105106	-0.780129	-0.0744224	-0.288354	0.224068	0.419331		(1) No change
	FBgn0014868	Ost48	Q24319	0.87799	NA	0.289106	0.583548	0.180539	0.471331		FBgn0014868	Ost48	Q24319	0.234786	0.0577126	0.343093	0.211864	0.223325	0.419094		(1) No change
	FBgn0037624	CG8223	Q9I7K6	NA	NA	0.446667	0.446667	0.466419	0.737406		FBgn0037624	CG8223	Q9I7K6	0.0976729	0.450296	0.119585	0.222518	0.222246	0.41787		(1) No change
	FBgn0000409	Cyt-c-p	P84029	1.04948	0.0294381	0.506943	0.528621	0.140839	0.404608		FBgn0000409	Cyt-c-p	P84029	0.551922	0.181947	-0.00288061	0.243663	0.221993	0.417842		(1) No change
	FBgn0028962	Aats-ala-m	Q9VRJ1	NA	NA	NA	NA	NA	NA		FBgn0028962	Aats-ala-m	Q9VRJ1	-0.375162	0.0497532	-0.377798	-0.234402	0.22128	0.417237		(1) No change
	FBgn0087040	alphaTub67C	P06606	0.643245	0.953035	-0.0171278	0.526384	0.139807	0.403978		FBgn0087040	alphaTub67C	P06606	-1.13186	0.139962	-0.159212	-0.383704	0.220891	0.417198		(1) No change
	FBgn0034345	CG5174	A1ZB83	-0.110006	0.0136243	0.127078	0.010232	0.971564	0.985443		FBgn0034345	CG5174	NA	0.0330851	0.318699	0.295908	0.215897	0.220456	0.416956		(1) No change
	FBgn0001942	eIF-4a	C9QP42	-0.651783	0.103536	-1.23088	-0.593044	0.130467	0.389441		FBgn0001942	eIF-4a	C9QP42	0.0504672	0.650294	0.0835847	0.261449	0.219507	0.416281		(1) No change
	FBgn0250843	Pros35	P12881	0.772204	0.899499	0.36494	0.678881	0.0513945	0.238097		FBgn0250843	Pros35	P12881	0.172991	0.390224	0.0856607	0.216292	0.21911	0.415978		(1) No change
	FBgn0262734	Rbp2	Q7KUX7	0.357655	-1.02711	-1.39596	-0.688471	0.128899	0.388259		FBgn0262734	Rbp2	Q7KUX7	0.684819	-0.071358	0.217512	0.276991	0.217943	0.414323		(1) No change
	FBgn0003165	pum	P25822	-0.0152977	0.0584346	-0.0944701	-0.017111	0.952217	0.981258		FBgn0003165	pum	P25822	0.483196	0.0676403	0.141826	0.230887	0.217056	0.413418		(1) No change
	FBgn0028382	cyp33	Q9V3G3	NA	NA	NA	NA	NA	NA		FBgn0028382	cyp33	Q9V3G3	0.37128	0.256344	0.0333973	0.22034	0.216774	0.413329		(1) No change
	FBgn0004363	porin	M9PD75	-0.280048	-0.281235	0.376209	-0.0616911	0.842453	0.928379		FBgn0004363	porin	M9PD75	0.0534361	-1.03721	-0.09195	-0.358575	0.215509	0.412033		(1) No change
	FBgn0026753	Vha13	Q9XZH6	-0.226754	0.163254	0.0200307	-0.0144895	0.960366	0.982262		FBgn0026753	Vha13	Q9XZH6	0.270702	-0.464366	-0.874565	-0.356076	0.212874	0.409115		(1) No change
	FBgn0034118	Nup62	Q7JXF5	NA	NA	NA	NA	NA	NA		FBgn0034118	Nup62	Q7JXF5	-0.00799349	0.487719	0.241781	0.240502	0.211884	0.407987		(1) No change
	FBgn0035714	CG8549	Q9VRY5	-0.403874	-0.0278411	NA	-0.215857	0.583374	0.804286		FBgn0035714	CG8549	Q9VRY5	-0.416631	0.24726	-0.894355	-0.354575	0.211396	0.407494		(1) No change
	FBgn0035335	mRpL23	M9PE14	0.362511	0.15117	NA	0.256841	0.510187	0.75758		FBgn0035335	mRpL23	M9PE14	-0.176856	-0.751058	0.0500502	-0.292621	0.211393	0.407494		(1) No change
	FBgn0031419	CG15390	Q8SXK0	0.0445384	-0.0233788	NA	0.0105798	0.977776	0.988718		FBgn0031419	CG15390	Q8SXK0	0.326767	0.177527	0.133534	0.212609	0.210585	0.406498		(1) No change
	FBgn0032789	CG13083	Q7KT36	0.27598	-0.967564	1.21389	0.174103	0.703545	0.86394		FBgn0032789	CG13083	Q7KT36	0.0514669	-0.621832	-0.234275	-0.268213	0.209812	0.405693		(1) No change
	FBgn0011604	Iswi	Q24368	-0.879488	0.933893	NA	0.0272026	0.960266	0.982262		FBgn0011604	Iswi	Q24368	0.413341	-0.146599	0.595026	0.287256	0.206061	0.400061		(1) No change
	FBgn0021979	l(2)k09913	Q7K274	-0.000145376	0.0579189	-8.47312	-2.80512	0.116327	0.367078		FBgn0021979	l(2)k09913	Q7K274	0.0839711	-0.971106	-0.171307	-0.352814	0.203	0.395592		(1) No change
	FBgn0044510	mRpS5	Q8SYP9	-0.247106	0.108673	NA	-0.0692166	0.85834	0.935515		FBgn0044510	mRpS5	Q8SYP9	-0.199607	-0.547465	-0.0112721	-0.252781	0.202923	0.395592		(1) No change
	FBgn0030871	CG8142	Q9VX15	-0.238631	NA	0.436336	0.0988529	0.808442	0.913139		FBgn0030871	CG8142	Q9VX15	-0.483043	-0.0641362	-0.168868	-0.238682	0.202657	0.395417		(1) No change
	FBgn0034918	wibg	P82804	0.495966	0.38147	-0.802838	0.024866	0.94612	0.977592		FBgn0034918	wibg	P82804	-0.165891	-0.391905	-0.114596	-0.224131	0.202297	0.394934		(1) No change
	FBgn0025725	alphaCop	Q9W0B8	NA	NA	0.0781667	0.0781667	0.895583	0.951368		FBgn0025725	alphaCop	Q9W0B8	0.10376	-1.15755	-0.156293	-0.403363	0.201767	0.394119		(1) No change
	FBgn0023519	mRpL16	Q9W547	-1.04801	0.300709	NA	-0.373653	0.44741	0.725289		FBgn0023519	mRpL16	Q9W547	0.370232	-1.71444	-0.409706	-0.584638	0.200788	0.393316		(1) No change
	FBgn0011745	Arp87C	P45889	0.379794	NA	NA	0.379794	0.53243	0.77148		FBgn0011745	Arp87C	P45889	-0.109064	-0.0464928	-0.684929	-0.280162	0.199491	0.391712		(1) No change
	FBgn0002593	RpLP1	M9PBK5	NA	NA	NA	NA	NA	NA		FBgn0002593	RpLP1	M9PBK5	-0.434171	0.126475	-0.538749	-0.282148	0.199467	0.391712		(1) No change
	FBgn0037891	CG5214	Q9VGQ1	0.34373	-0.0718863	0.631659	0.301168	0.34324	0.631485		FBgn0037891	CG5214	Q9VGQ1	-0.403797	-0.0447625	-0.249624	-0.232728	0.198393	0.390347		(1) No change
	FBgn0025117	und	Q9VL89	0.00363464	-0.220009	-1.42848	-0.548286	0.177988	0.469283		FBgn0025117	und	Q9VL89	-0.360509	-0.128767	-0.177885	-0.222387	0.198218	0.39022		(1) No change
	FBgn0038145	Droj2	Q9VFV9	-0.411855	-0.710743	-0.0211732	-0.381257	0.238013	0.528671		FBgn0038145	Droj2	Q9VFV9	-0.274297	-0.0937188	-0.29857	-0.222195	0.196042	0.387596		(1) No change
	FBgn0040227	eIF-3p66	Q9VCK0	-0.345344	0.455528	NA	0.0550921	0.895029	0.951368		FBgn0040227	eIF-3p66	Q9VCK0	-0.589209	-0.18128	-0.020239	-0.263576	0.196223	0.387596		(1) No change
	FBgn0002645	Map205	P23226	0.0792732	-1.48466	-1.34449	-0.916628	0.0499225	0.23518		FBgn0002645	Map205	P23226	-0.0929767	-0.360473	-0.225583	-0.226344	0.194597	0.385684		(1) No change
	FBgn0019982	Gs1l	E2QCN9	NA	NA	-0.11216	-0.11216	0.850779	0.933321		FBgn0019982	Gs1l	NA	-1.3052	-0.0603805	0.0241121	-0.447155	0.19416	0.385252		(1) No change
	FBgn0020392	Nmt	O61613	-0.477981	0.354661	-0.636095	-0.253138	0.456653	0.726393		FBgn0020392	Nmt	O61613	-0.492617	-0.156128	-0.0866518	-0.245132	0.192173	0.382817		(1) No change
	FBgn0027657	glob1	Q9VF15	1.66342	NA	0.0590643	0.861242	0.132736	0.391066		FBgn0027657	glob1	Q9VF15	0.313105	0.27378	0.09036	0.225748	0.191731	0.382375		(1) No change
	FBgn0010516	wal	Q7KN94	0.861629	NA	NA	0.861629	0.190063	0.477413		FBgn0010516	wal	Q7KN94	0.126449	0.367911	0.186091	0.226817	0.191695	0.382375		(1) No change
	FBgn0036510	CG7427	M9NDR9	NA	NA	NA	NA	NA	NA		FBgn0036510	CG7427	M9NDR9	0.379027	-0.00916007	0.370224	0.246697	0.191502	0.382352		(1) No change
	FBgn0002787	Mov34	P26270	-0.149663	-0.182965	0.418166	0.0285127	0.925502	0.964307		FBgn0002787	Mov34	P26270	-0.00589262	-0.277312	-0.467144	-0.250116	0.190305	0.380827		(1) No change
	FBgn0026620	tacc	Q95TU9	0.447247	-0.429172	-0.485145	-0.15569	0.641132	0.837431		FBgn0026620	tacc	Q95TU9	-0.158177	-0.300285	-0.205069	-0.221177	0.189986	0.380622		(1) No change
	FBgn0034029	eIF2B-gamma	A1ZA22	1.04222	-0.940636	-0.850219	-0.249546	0.59275	0.808619		FBgn0034029	eIF2B-gamma	A1ZA22	-0.136044	-0.544401	-0.0869277	-0.255791	0.189645	0.380156		(1) No change
	FBgn0020653	Trxr-1	P91938	0.757698	0.205397	0.474088	0.479061	0.140778	0.404608		FBgn0020653	Trxr-1	P91938	-0.491284	-0.0155932	-0.252345	-0.253074	0.188288	0.378081		(1) No change
	FBgn0032997	CG17486	Q5LJP9	-1.3682	0.881408	NA	-0.243398	0.695441	0.860858		FBgn0032997	CG17486	Q5LJP9	0.258082	-0.570665	-0.799284	-0.370622	0.186971	0.376861		(1) No change
	FBgn0035631	Txl	Q9VRP3	NA	NA	NA	NA	NA	NA		FBgn0035631	Txl	Q9VRP3	-0.466144	-0.0142069	-0.275649	-0.252	0.185598	0.374605		(1) No change
	FBgn0015288	RpL22	P50887	-0.396801	1.22445	-0.12894	0.232902	0.565937	0.793855		FBgn0015288	RpL22	P50887	0.257195	-0.595818	-0.772655	-0.370426	0.184716	0.373039		(1) No change
	FBgn0037298	CG2604	Q9VN86	NA	NA	NA	NA	NA	NA		FBgn0037298	CG2604	Q9VN86	-0.20634	-0.767847	0.0288062	-0.315127	0.181618	0.369115		(1) No change
	FBgn0013954	FK506-bp2	P48375	NA	NA	NA	NA	NA	NA		FBgn0013954	FK506-bp2	P48375	0.142109	0.210809	0.335152	0.229357	0.181131	0.368794		(1) No change
	FBgn0038327	Trax	Q8INE1	0.846748	-0.662506	-1.30561	-0.373788	0.425619	0.70179		FBgn0038327	Trax	Q8INE1	-0.0308706	-0.218876	-0.542517	-0.264088	0.180945	0.368794		(1) No change
	FBgn0086443	Aats-asn	Q9V434	NA	NA	NA	NA	NA	NA		FBgn0086443	Aats-asn	Q9V434	-0.230487	-0.142313	-0.311664	-0.228155	0.180555	0.368232		(1) No change
	FBgn0036735	Edc3	Q9VVI2	-1.06756	-1.72243	NA	-1.39499	0.012083	0.100929		FBgn0036735	Edc3	Q9VVI2	-1.22123	-0.257025	0.142507	-0.445249	0.178949	0.366309		(1) No change
	FBgn0026370	SRPK	Q0E965	-1.24111	-0.425392	-1.36859	-1.0117	0.0159256	0.119925		FBgn0026370	SRPK	Q0E965	0.112651	-1.11266	-0.238042	-0.412683	0.178808	0.366309		(1) No change
	FBgn0031217	CG11377	Q9VPJ0	NA	NA	NA	NA	NA	NA		FBgn0031217	CG11377	Q9VPJ0	-0.517484	-0.119104	-0.133354	-0.256647	0.178554	0.366276		(1) No change
	FBgn0032725	Nedd8	Q9VJ33	1.03037	NA	0.113432	0.5719	0.214326	0.500769		FBgn0032725	Nedd8	Q9VJ33	0.446117	0.0573645	0.243721	0.249067	0.178057	0.365683		(1) No change
	FBgn0037135	CG7414	B7Z098	-0.683537	0.126754	-0.46325	-0.340011	0.301146	0.59158		FBgn0037135	CG7414	B7Z098	-0.226619	-0.33014	-0.1415	-0.232753	0.175124	0.360389		(1) No change
	FBgn0032350	CG6287	Q9VKI8	0.318073	0.601283	0.501691	0.473682	0.13321	0.391066		FBgn0032350	CG6287	Q9VKI8	-0.754211	-0.00245083	-0.192799	-0.316487	0.171895	0.357199		(1) No change
	FBgn0026084	cib	O97428	0.350433	0.207664	0.125584	0.227893	0.43775	0.712727		FBgn0026084	cib	O97428	-0.0896214	-0.361369	-0.275975	-0.242322	0.170947	0.356263		(1) No change
	FBgn0003360	sesB	Q26365	-0.366148	0.214987	0.495487	0.114775	0.719653	0.865926		FBgn0003360	sesB	Q26365	-0.101245	-1.11815	-0.022533	-0.413975	0.169637	0.353972		(1) No change
	FBgn0024811	Crk	Q9XYM0	1.20431	NA	NA	1.20431	0.0884226	0.327956		FBgn0024811	Crk	Q9XYM0	0.596264	0.012711	0.242164	0.283713	0.169483	0.353861		(1) No change
	FBgn0266917	sp:Q9VEP9	Q9VEP9	0.25365	-0.0239051	-0.649144	-0.1398	0.666048	0.847698		FBgn0266917	sp:Q9VEP9	Q9VEP9	0.417996	0.0280305	0.326471	0.257499	0.169389	0.353861		(1) No change
	FBgn0039163	CG5515	Q9VCB9	NA	NA	NA	NA	NA	NA		FBgn0039163	CG5515	Q9VCB9	-0.937863	-0.161577	0.0012901	-0.36605	0.168118	0.352265		(1) No change
	FBgn0010409	RpL18A	P41093	-0.71715	-0.0236534	-0.564463	-0.435089	0.18746	0.473096		FBgn0010409	RpL18A	P41093	0.361929	-1.12423	-0.7137	-0.492001	0.167896	0.352133		(1) No change
	FBgn0035083	Tina-1	Q9W0Y1	NA	NA	NA	NA	NA	NA		FBgn0035083	Tina-1	Q9W0Y1	-0.469445	-0.0739947	-0.22962	-0.257687	0.167517	0.351846		(1) No change
	FBgn0034403	CG18190	A1ZBF1	NA	NA	NA	NA	NA	NA		FBgn0034403	CG18190	A1ZBF1	-0.26553	-0.165826	-0.271649	-0.234335	0.167175	0.351338		(1) No change
	FBgn0263987	spoon	Q7KVW1	0.47812	0.763881	-1.39621	-0.0514045	0.913902	0.960103		FBgn0263987	spoon	Q7KVW1	0.387827	-0.027459	0.471051	0.27714	0.166921	0.351338		(1) No change
	FBgn0261797	Dhc64C	M9PBQ3	2.80274	-0.369542	0.0764502	0.836549	0.209126	0.499467		FBgn0261797	Dhc64C	M9PBQ3	0.124863	-1.39078	-0.260143	-0.508688	0.163377	0.346252		(1) No change
	FBgn0035964	Dhpr	Q9VSU6	0.732964	0.913482	0.804822	0.817089	0.0216601	0.145474		FBgn0035964	Dhpr	Q9VSU6	-0.264236	-0.200334	-0.242617	-0.235729	0.162553	0.345314		(1) No change
	FBgn0030719	eIF5	Q9VXK6	0.471746	0.656292	-1.42588	-0.099282	0.832933	0.9216		FBgn0030719	eIF5	Q9VXK6	0.220957	0.383138	0.135767	0.246621	0.161434	0.343793		(1) No change
	FBgn0036135	mRpL2	Q9VTF8	0.188307	0.334413	NA	0.26136	0.501528	0.75758		FBgn0036135	mRpL2	Q9VTF8	-0.202664	-0.772642	-0.0152446	-0.330184	0.158617	0.340189		(1) No change
	FBgn0024556	EfTuM	A1Z9E3	-0.440561	-0.639404	-0.432571	-0.504179	0.112343	0.363742		FBgn0024556	EfTuM	A1Z9E3	-0.788139	-0.264371	0.0343682	-0.339381	0.158365	0.339934		(1) No change
	FBgn0027611	CG6206	Q8IPB7	0.314337	NA	0.152678	0.233507	0.546847	0.783469		FBgn0027611	CG6206	Q8IPB7	-0.0146358	0.309188	0.600845	0.298466	0.157479	0.338592		(1) No change
	FBgn0039713	RpS8	Q8MLY8	-0.655226	-0.212064	-0.159517	-0.342269	0.27313	0.565606		FBgn0039713	RpS8	Q8MLY8	0.187179	-1.28837	-0.388705	-0.496631	0.156203	0.336939		(1) No change
	FBgn0033005	CG3107	Q9V9E3	-1.25487	0.268954	NA	-0.492956	0.346848	0.635842		FBgn0033005	CG3107	Q9V9E3	0.187617	0.430686	0.14936	0.255888	0.15566	0.336593		(1) No change
	FBgn0028992	sds22	Q9VEK8	-0.0886228	0.326523	NA	0.11895	0.761345	0.897586		FBgn0028992	sds22	Q9VEK8	0.369965	0.548199	-0.0273939	0.296923	0.154002	0.334655		(1) No change
	FBgn0030853	CG5703	Q9VX36	0.173941	1.28588	-0.147263	0.43752	0.266241	0.55832		FBgn0030853	CG5703	Q9VX36	-0.526011	-0.232822	-0.0713672	-0.276734	0.153762	0.334339		(1) No change
	FBgn0261593	RpS10b	M9NEQ9	0.278382	0.314692	-1.17045	-0.192458	0.629691	0.833925		FBgn0261593	RpS10b	M9NEQ9	-0.0281358	-0.310318	-0.497286	-0.27858	0.153541	0.334067		(1) No change
	FBgn0020235	ATPsyn-gamma	O01666	-0.0081001	0.646929	-0.199551	0.146426	0.6487	0.84238		FBgn0020235	ATPsyn-gamma	O01666	-0.223661	-0.458331	-0.11104	-0.264344	0.151723	0.330518		(1) No change
	FBgn0000566	Eip55E	Q7JXZ2	NA	NA	NA	NA	NA	NA		FBgn0000566	Eip55E	Q7JXZ2	0.495876	0.155048	0.157111	0.269345	0.151319	0.330253		(1) No change
	FBgn0010621	Cct5	Q7KKI0	0.122005	-0.0445298	0.635418	0.237631	0.448862	0.725289		FBgn0010621	Cct5	Q7KKI0	-0.137532	-0.211615	-0.428466	-0.259204	0.150949	0.329651		(1) No change
	FBgn0020279	lig	Q86S05	-0.426246	-0.938535	-0.718404	-0.694395	0.046358	0.232218		FBgn0020279	lig	Q86S05	-0.110428	-0.614019	-0.163625	-0.296024	0.148119	0.324784		(1) No change
	FBgn0030136	RpS28b	Q9W334	0.115635	-0.506106	-1.53714	-0.642537	0.134716	0.391542		FBgn0030136	RpS28b	Q9W334	-0.160301	-0.112662	-0.621195	-0.298052	0.147437	0.32397		(1) No change
	FBgn0053526	PNUTS	Q7KU01	NA	NA	NA	NA	NA	NA		FBgn0053526	PNUTS	Q7KU01	-0.250737	-0.850426	0.0126171	-0.362849	0.146556	0.322459		(1) No change
	FBgn0260441	RpS12	P80455	0.854874	-1.67079	NA	-0.407959	0.546657	0.783469		FBgn0260441	RpS12	P80455	-1.82013	0.102192	-0.272164	-0.663367	0.145565	0.32068		(1) No change
	FBgn0261380	mRpL37	Q9VGW9	0.0553851	0.442473	NA	0.248929	0.529425	0.76937		FBgn0261380	mRpL37	Q9VGW9	-0.0156209	-1.2366	-0.166578	-0.472933	0.144895	0.320625		(1) No change
	FBgn0025885	Inos	O97477	0.000145376	0.237213	-0.476181	-0.0796075	0.796495	0.910019		FBgn0025885	Inos	O97477	-0.117398	-0.53578	-0.19615	-0.28311	0.143427	0.318564		(1) No change
	FBgn0031188	CG14613	Q9VR55	NA	NA	NA	NA	NA	NA		FBgn0031188	CG14613	Q9VR55	-0.458035	-0.138687	-0.210756	-0.269159	0.142979	0.318173		(1) No change
	FBgn0022097	Vha36-1	Q9V7D2	-0.645981	-0.534432	-2.88889	-1.35643	0.0303551	0.183676		FBgn0022097	Vha36-1	Q9V7D2	-0.376862	-0.00889442	-0.497225	-0.294327	0.14188	0.315928		(1) No change
	FBgn0005391	Yp2	P02844	1.07196	0.254541	-0.0431036	0.427801	0.234925	0.523968		FBgn0005391	Yp2	P02844	0.150811	-0.583298	-0.705869	-0.379452	0.14031	0.313026		(1) No change
	FBgn0002183	dre4	Q8IRG6	-1.06858	0.587145	0.552467	0.0236789	0.954884	0.981545		FBgn0002183	dre4	Q8IRG6	-0.113671	-0.818045	-0.132587	-0.354768	0.13766	0.309472		(1) No change
	FBgn0040075	rept	M9PFN1	-0.741332	0.157355	-0.0858227	-0.223267	0.495871	0.755976		FBgn0040075	rept	M9PFN1	0.438888	0.176575	0.192243	0.269236	0.137542	0.309472		(1) No change
	FBgn0086712	Egm	Q5U117	-0.801463	-0.216725	-0.256683	-0.424957	0.190908	0.47799		FBgn0086712	Egm	Q5U117	-0.261079	-0.42056	-0.128649	-0.270096	0.136294	0.307986		(1) No change
	FBgn0031771	CG9140	Q9VMI3	-0.853258	0.417311	NA	-0.217973	0.64512	0.840432		FBgn0031771	CG9140	Q9VMI3	-0.828788	-0.0210028	-0.241751	-0.363847	0.135923	0.307532		(1) No change
	FBgn0035328	yellow-g2	Q9W028	-1.35391	-1.13663	NA	-1.24527	0.0152448	0.116564		FBgn0035328	yellow-g2	Q9W028	0.0283454	-0.533347	-0.447303	-0.317435	0.135208	0.306308		(1) No change
	FBgn0010300	brat	M9MSJ1	-1.80377	-0.797453	NA	-1.30061	0.0219416	0.146375		FBgn0010300	brat	M9MSJ1	-0.471472	-0.364058	-0.0396016	-0.291711	0.134696	0.306275		(1) No change
	FBgn0000319	Chc	P29742	0.409221	-0.376547	0.236348	0.0896741	0.776165	0.902526		FBgn0000319	Chc	P29742	-0.31396	-0.69256	0.000276177	-0.335415	0.134484	0.306275		(1) No change
	FBgn0037892	mRpL40	Q9VGP7	0.722872	-0.729127	-0.808589	-0.271615	0.503497	0.75758		FBgn0037892	mRpL40	Q9VGP7	-0.402162	-0.589041	0.0247251	-0.322159	0.135025	0.306275		(1) No change
	FBgn0016685	Nlp	Q27415	1.27627	0.114038	0.509605	0.633304	0.0981819	0.342438		FBgn0016685	Nlp	Q27415	0.132741	0.478481	0.224855	0.278692	0.135106	0.306275		(1) No change
	FBgn0014002	Pdi	P54399	0.697359	0.289891	0.744045	0.577098	0.0837631	0.315373		FBgn0014002	Pdi	P54399	0.326575	0.574956	0.0237814	0.308437	0.134654	0.306275		(1) No change
	FBgn0263740	eIF-2gamma	Q24208	0.0118312	-0.113852	-0.195743	-0.0992544	0.730172	0.873395		FBgn0263740	eIF-2gamma	Q24208	-0.409056	-0.593097	0.0277273	-0.324809	0.13404	0.306029		(1) No change
	FBgn0263006	Ca-P60A	P22700	NA	0.163796	NA	0.163796	0.783996	0.904052		FBgn0263006	Ca-P60A	P22700	-0.245047	-1.01307	-0.000767683	-0.41963	0.133121	0.305114		(1) No change
	FBgn0010704	l(2)s5379	Q9VQ93	NA	NA	NA	NA	NA	NA		FBgn0010704	l(2)s5379	Q9VQ93	0.100682	0.527194	0.243756	0.290544	0.133466	0.305114		(1) No change
	FBgn0032444	CG5525	Q9VK69	0.743984	0.604781	0.183158	0.510641	0.121786	0.374783		FBgn0032444	CG5525	Q9VK69	-0.561408	-0.142093	-0.183898	-0.2958	0.13234	0.303925		(1) No change
	FBgn0263106	DnaJ-1	Q24133	-0.818775	-0.0226762	0.0195484	-0.273967	0.409051	0.691491		FBgn0263106	DnaJ-1	Q24133	-0.00398206	-0.322663	-0.671163	-0.332603	0.132158	0.303705		(1) No change
	FBgn0051450	mRpS18A	Q9VHQ0	0.229059	0.305552	NA	0.267305	0.491207	0.753488		FBgn0051450	mRpS18A	Q9VHQ0	-0.140159	-0.46904	-0.228978	-0.279392	0.131871	0.303242		(1) No change
	FBgn0003732	Top2	M9PDQ1	-1.4139	-0.726677	-0.767248	-0.969276	0.0148892	0.116448		FBgn0003732	Top2	M9PDQ1	0.602668	-0.190438	0.919252	0.443828	0.131483	0.302945		(1) No change
	FBgn0000562	egl	Q9W1K4	1.62394	-0.249527	NA	0.687205	0.245518	0.536361		FBgn0000562	egl	Q9W1K4	-0.342714	-0.345716	-0.125792	-0.271408	0.130211	0.301712		(1) No change
	FBgn0035947	Srp68	Q9VSS2	-1.42254	-1.59803	-0.139309	-1.05329	0.0256636	0.163523		FBgn0035947	Srp68	Q9VSS2	-0.20294	-0.657104	-0.104103	-0.321382	0.128633	0.299716		(1) No change
	FBgn0004838	Hrb27C	E1JHA4	0.588527	-0.318028	-0.0250827	0.0818054	0.799709	0.910091		FBgn0004838	Hrb27C	E1JHA4	-0.0983428	-0.633533	-0.2219	-0.317925	0.126783	0.296784		(1) No change
	FBgn0037468	CG1943	Q9VI56	-0.533012	-0.158079	-0.368154	-0.353082	0.249455	0.540214		FBgn0037468	CG1943	Q9VI56	-0.117833	-0.928024	-0.142445	-0.396101	0.126008	0.295363		(1) No change
	FBgn0033475	CG12129	Q7JW66	NA	NA	NA	NA	NA	NA		FBgn0033475	CG12129	Q7JW66	-0.937564	-0.347862	0.0457354	-0.41323	0.125648	0.294913		(1) No change
	FBgn0026761	Trap1	A1Z6L9	NA	0.118472	0.27107	0.194771	0.613348	0.818639		FBgn0026761	Trap1	A1Z6L9	-0.325387	-0.289278	-0.187481	-0.267382	0.125526	0.294822		(1) No change
	FBgn0041191	Rheb	Q9VND8	-0.476029	0.785064	-0.037314	0.0905734	0.797564	0.910091		FBgn0041191	Rheb	Q9VND8	-0.0811161	-0.291136	-0.536127	-0.302793	0.124189	0.29266		(1) No change
	FBgn0022238	lolal	E1JGK7	1.1471	-0.163114	1.66096	0.881649	0.0655297	0.266953		FBgn0022238	lolal	E1JGK7	-0.443218	1.15823	1.36399	0.693001	0.123914	0.292599		(1) No change
	FBgn0000253	Cam	P62152	1.17986	NA	0.563059	0.871461	0.0658703	0.267245		FBgn0000253	Cam	P62152	0.32298	0.662408	0.0232623	0.336217	0.123818	0.292569		(1) No change
	FBgn0010660	Nup214	Q9W1X4	1.28453	0.983377	NA	1.13395	0.0227437	0.150715		FBgn0010660	Nup214	Q9W1X4	0.460111	0.250937	0.143595	0.284881	0.123586	0.292416		(1) No change
	FBgn0032906	RPA2	Q9VIH1	0.492588	-0.231261	0.12881	0.130046	0.674695	0.849996		FBgn0032906	RPA2	Q9VIH1	-0.260444	-0.112305	-0.526752	-0.299834	0.121755	0.288874		(1) No change
	FBgn0039835	mRpL32	Q9V9Z1	0.128304	-0.233582	-0.148145	-0.0844742	0.772302	0.902526		FBgn0039835	mRpL32	Q9V9Z1	-0.350654	-0.266606	-0.197646	-0.271635	0.121475	0.288739		(1) No change
	FBgn0261592	RpS6	P29327	-0.608055	0.370618	-0.210189	-0.149208	0.650005	0.84238		FBgn0261592	RpS6	P29327	0.0225619	-0.681492	-0.40746	-0.355463	0.119811	0.28618		(1) No change
	FBgn0026196	nop5	Q9VM69	NA	NA	NA	NA	NA	NA		FBgn0026196	nop5	Q9VM69	0.249126	0.071527	0.722998	0.347884	0.11973	0.286179		(1) No change
	FBgn0029174	FKBP59	Q9VL78	0.266656	-0.285618	-0.0984043	-0.0391223	0.895855	0.951368		FBgn0029174	FKBP59	Q9VL78	-0.384737	-0.157237	-0.295732	-0.279235	0.119409	0.286141		(1) No change
	FBgn0250753	exba	Q9VNE2	0.369618	0.299876	-1.99726	-0.44259	0.408603	0.691491		FBgn0250753	exba	Q9VNE2	0.471192	0.206788	0.194646	0.290875	0.116356	0.280596		(1) No change
	FBgn0005674	Aats-glupro	P28668	-0.766021	-0.350702	-0.823148	-0.646623	0.0591594	0.255222		FBgn0005674	Aats-glupro	P28668	-0.159174	-0.825516	-0.142338	-0.375676	0.116038	0.280035		(1) No change
	FBgn0031493	CG3605	Q9VQK7	1.2405	-0.0399551	NA	0.600271	0.23232	0.521277		FBgn0031493	CG3605	Q9VQK7	0.508366	-0.0616893	0.678025	0.3749	0.115873	0.280035		(1) No change
	FBgn0031830	CoVb	Q9VMB9	0.372897	0.679394	0.501199	0.51783	0.10638	0.351303		FBgn0031830	CoVb	Q9VMB9	0.139767	0.414118	0.308119	0.287335	0.115864	0.280035		(1) No change
	FBgn0010412	RpS19a	E2QD65	-0.057028	0.0794391	-0.0235052	-0.000364677	0.99898	0.99898		FBgn0010412	RpS19a	E2QD65	-0.235885	-0.276897	-0.309382	-0.274055	0.115066	0.279287		(1) No change
	FBgn0250837	dUTPase	Q9V3I1	NA	NA	NA	NA	NA	NA		FBgn0250837	dUTPase	Q9V3I1	0.108307	0.378139	0.396407	0.294284	0.114214	0.277524		(1) No change
	FBgn0010411	RpS18	P41094	-0.642932	0.128509	-1.15633	-0.556918	0.147388	0.413851		FBgn0010411	RpS18	P41094	0.0397428	-0.575855	-0.540351	-0.358821	0.113874	0.277524		(1) No change
	FBgn0039293	CG11851	Q9VBV8	NA	NA	NA	NA	NA	NA		FBgn0039293	CG11851	Q9VBV8	-0.0845456	-0.935126	-0.217739	-0.41247	0.113004	0.276495		(1) No change
	FBgn0000116	Argk	A8JNP2	0.0550568	0.480871	0.182184	0.239371	0.425753	0.70179		FBgn0000116	Argk	A8JNP2	-0.036905	-0.399493	-0.553807	-0.330068	0.110991	0.272138		(1) No change
	FBgn0263133	ico	Q9VM33	-0.198458	-0.205413	NA	-0.201935	0.599334	0.811632		FBgn0263133	ico	Q9VM33	-0.325485	-0.29951	-0.216132	-0.280376	0.110224	0.272138		(1) No change
	FBgn0266599	sp:P11147	P11147	0.0433887	-0.399665	0.146113	-0.0700546	0.815501	0.916443		FBgn0266599	sp:P11147	P11147	-0.349815	-0.140911	-0.382582	-0.291103	0.11069	0.272138		(1) No change
	FBgn0027090	Aats-gln	Q9Y105	-0.453074	-0.313453	0.0103375	-0.252063	0.40522	0.690889		FBgn0027090	Aats-gln	Q9Y105	-0.207298	-0.471035	-0.210448	-0.29626	0.110054	0.272116		(1) No change
	FBgn0042134	Capr	Q9I7D3	0.0238977	-2.54249	-1.02296	-1.18052	0.0470955	0.232218		FBgn0042134	Capr	Q9I7D3	-0.279284	-0.112829	-0.560951	-0.317688	0.109977	0.272116		(1) No change
	FBgn0036213	RpL10Ab	Q9VTP4	-0.327392	1.08564	-1.07039	-0.104047	0.81955	0.917379		FBgn0036213	RpL10Ab	Q9VTP4	-0.748891	-0.223143	-0.112804	-0.361613	0.109768	0.272116		(1) No change
	FBgn0032586	Tpr2	Q9V3W1	0.523971	0.992347	NA	0.758159	0.0921086	0.334627		FBgn0032586	Tpr2	Q9V3W1	0.301164	0.329745	0.212207	0.281038	0.109969	0.272116		(1) No change
	FBgn0030552	mRpL38	Q9VY48	-1.12433	-0.118728	NA	-0.621527	0.190197	0.477413		FBgn0030552	mRpL38	Q9VY48	-0.327644	-0.309642	-0.208528	-0.281938	0.109379	0.271573		(1) No change
	FBgn0041188	Atx2	Q8SWR8	-0.13779	-1.40049	-1.86614	-1.13481	0.0237887	0.154278		FBgn0041188	Atx2	Q8SWR8	-0.0897372	-0.563902	-0.313257	-0.322299	0.109092	0.271264		(1) No change
	FBgn0054039	CG34039	A8E6W0	NA	-1.29076	NA	-1.29076	0.0732157	0.286521		FBgn0054039	CG34039	A8E6W0	-0.554885	-0.136119	-0.255279	-0.315428	0.10891	0.271264		(1) No change
	FBgn0260460	mRpS34	Q9VV39	0.257122	0.100902	-1.16402	-0.268666	0.488446	0.753488		FBgn0260460	mRpS34	Q9VV39	-0.18894	-1.14301	-0.112687	-0.481546	0.108469	0.270861		(1) No change
	FBgn0026409	Mpcp	Q0E8E8	-0.13939	0.908599	0.393177	0.387462	0.265578	0.558106		FBgn0026409	Mpcp	Q0E8E8	-0.166824	-0.365285	-0.340143	-0.290751	0.106844	0.267758		(1) No change
	FBgn0002174	l(2)tid	Q27237	NA	-0.669336	NA	-0.669336	0.291401	0.587531		FBgn0002174	l(2)tid	Q27237	-0.224912	-0.815333	-0.114717	-0.384987	0.104841	0.264813		(1) No change
	FBgn0261618	larp	Q9VAW5	-1.0571	-0.772644	-0.222504	-0.684082	0.0606206	0.259123		FBgn0261618	larp	Q9VAW5	-0.194591	-0.508234	-0.221389	-0.308071	0.104525	0.264205		(1) No change
	FBgn0086710	RpL30	Q9VJ19	1.72561	-0.637763	-0.835682	0.0840535	0.877066	0.942491		FBgn0086710	RpL30	Q9VJ19	-0.72775	-0.460764	0.0191904	-0.389775	0.102111	0.259972		(1) No change
	FBgn0263594	lost	Q9VN21	-1.01279	-0.506936	NA	-0.759862	0.09294	0.334627		FBgn0263594	lost	Q9VN21	-0.199389	-0.430142	-0.265252	-0.298261	0.101823	0.259427		(1) No change
	FBgn0037874	Tctp	Q9VGS2	1.08894	-0.640879	0.559777	0.335947	0.41826	0.69725		FBgn0037874	Tctp	Q9VGS2	0.232249	0.647636	0.147625	0.342503	0.101632	0.25913		(1) No change
	FBgn0003178	PyK	O62619	NA	NA	0.606623	0.606623	0.333898	0.625037		FBgn0003178	PyK	O62619	-0.508399	-0.146649	-0.289537	-0.314861	0.100713	0.257158		(1) No change
	FBgn0011823	Pen	P52295	0.514406	0.29984	0.383895	0.399381	0.192704	0.480071		FBgn0011823	Pen	P52295	-0.315831	-0.160099	-0.437347	-0.304426	0.100147	0.256085		(1) No change
	FBgn0036462	mRpL39	Q9VUJ0	0.0753812	0.595508	NA	0.335445	0.41152	0.694025		FBgn0036462	mRpL39	Q9VUJ0	-0.649682	-0.493679	0.0111117	-0.377417	0.100027	0.255965		(1) No change
	FBgn0011327	Uch-L3	Q9XZ61	-0.448015	1.66908	0.436431	0.552499	0.241854	0.531864		FBgn0011327	Uch-L3	Q9XZ61	0.143273	0.48491	0.313565	0.313916	0.0988573	0.254081		(1) No change
	FBgn0028327	l(1)G0320	Q9W335	NA	NA	1.48525	1.48525	0.0484091	0.232218		FBgn0028327	l(1)G0320	Q9W335	0.488379	-0.0774291	1.2717	0.560883	0.0986314	0.253686		(1) No change
	FBgn0037608	mRpL19	Q9VHN6	-0.830113	0.603539	NA	-0.113287	0.81768	0.916443		FBgn0037608	mRpL19	Q9VHN6	-0.245207	-0.365383	-0.276056	-0.295549	0.0966532	0.251062		(1) No change
	FBgn0015756	RpL9	P50882	0.351091	0.143846	0.669725	0.388221	0.218562	0.508784		FBgn0015756	RpL9	P50882	-0.377166	-0.342551	-0.185868	-0.301861	0.0960096	0.250087		(1) No change
	FBgn0004132	boca	Q8T9B6	1.61024	0.818884	0.537847	0.988989	0.0193314	0.135714		FBgn0004132	boca	Q8T9B6	0.496608	0.24711	0.20411	0.315943	0.0944282	0.248702		(1) No change
	FBgn0037051	CG10565	Q9VP77	1.80272	0.651178	0.390854	0.948251	0.0349696	0.200922		FBgn0037051	CG10565	Q9VP77	0.327631	0.117254	0.556523	0.333803	0.0949964	0.248702		(1) No change
	FBgn0036702	CG6512	Q8T4G5	0.478119	0.118261	0.0523458	0.216242	0.471089	0.742096		FBgn0036702	CG6512	Q8T4G5	-0.418567	-0.455363	-0.102552	-0.325494	0.0949649	0.248702		(1) No change
	FBgn0035251	CG7967	Q9W0B3	NA	0.456254	NA	0.456254	0.457467	0.726393		FBgn0035251	CG7967	Q9W0B3	0.492662	0.449687	0.0724593	0.338269	0.0946402	0.248702		(1) No change
	FBgn0260936	scny	Q9VRP5	NA	NA	NA	NA	NA	NA		FBgn0260936	scny	Q9VRP5	0.651427	0.3707	0.0646601	0.362262	0.0947594	0.248702		(1) No change
	FBgn0011284	RpS4	P41042	-0.978489	0.313488	0.322293	-0.114236	0.76087	0.897586		FBgn0011284	RpS4	P41042	-0.125275	-0.872985	-0.245317	-0.414526	0.0935033	0.247001		(1) No change
	FBgn0037356	CG12170	Q9VNF5	-0.0368274	0.665258	-1.13651	-0.16936	0.681211	0.8528		FBgn0037356	CG12170	Q9VNF5	-0.04989	-0.380714	-0.717192	-0.382599	0.0929464	0.246084		(1) No change
	FBgn0086130	KH1	Q9VPT3	0.124277	0.335907	NA	0.230092	0.553691	0.784002		FBgn0086130	KH1	Q9VPT3	0.425218	0.212869	0.291784	0.309957	0.0902014	0.241193		(1) No change
	FBgn0027086	Aats-ile	Q8MSW0	NA	NA	NA	NA	NA	NA		FBgn0027086	Aats-ile	Q8MSW0	-0.079084	-0.872931	-0.323438	-0.425151	0.0887933	0.239589		(1) No change
	FBgn0260962	pic	Q9XYZ5	1.01046	0.367859	NA	0.689162	0.127023	0.38612		FBgn0260962	pic	Q9XYZ5	0.0390712	0.633356	0.454268	0.375565	0.0891214	0.239589		(1) No change
	FBgn0261608	RpL37A	M9MRF2	0.156954	NA	0.592606	0.37478	0.356944	0.643464		FBgn0261608	RpL37A	M9MRF2	NA	-0.712933	-0.268823	-0.490878	0.0889138	0.239589		(1) No change
	FBgn0027568	Cand1	M9PB90	-0.0995669	-0.51573	0.440863	-0.0581444	0.857851	0.935515		FBgn0027568	Cand1	M9PB90	-0.466991	-0.636823	-0.03927	-0.381028	0.0865172	0.236502		(1) No change
	FBgn0037549	CG7878	Q7K4L8	-0.576301	-0.442508	0.374697	-0.214704	0.521824	0.766326		FBgn0037549	CG7878	Q7K4L8	-0.366675	-0.242172	-0.314106	-0.307651	0.0867601	0.236502		(1) No change
	FBgn0004926	eIF-2beta	P41375	-0.236411	0.750473	-0.304305	0.0699193	0.838692	0.925261		FBgn0004926	eIF-2beta	P41375	-0.134581	-0.26976	-0.795133	-0.399825	0.0867046	0.236502		(1) No change
	FBgn0031392	AIF	Q9VQ79	0.63685	NA	0.391525	0.514187	0.212404	0.499467		FBgn0031392	AIF	Q9VQ79	-1.10861	-0.229493	-0.159928	-0.499345	0.0856498	0.234719		(1) No change
	FBgn0037255	Fip1	Q9VN31	1.15356	-0.532377	NA	0.310591	0.561385	0.791369		FBgn0037255	Fip1	Q9VN31	0.316056	0.136575	0.609759	0.35413	0.0854484	0.234437		(1) No change
	FBgn0004868	Gdi	Q9VLB7	-0.313799	-0.0884422	0.512283	0.0366807	0.90775	0.957859		FBgn0004868	Gdi	Q9VLB7	-0.232316	-0.456934	-0.26939	-0.319547	0.0848881	0.233177		(1) No change
	FBgn0265434	sp:Q59E58	Q99323	0.639117	0.0133105	0.218555	0.290328	0.353794	0.639402		FBgn0265434	sp:Q59E58	Q99323	0.305285	0.247271	0.378989	0.310515	0.084883	0.233177		(1) No change
	FBgn0032720	mRpL13	Q9VJ38	0.706926	-0.188414	NA	0.259256	0.54957	0.783469		FBgn0032720	mRpL13	Q9VJ38	-0.0197657	-0.677715	-0.500063	-0.399181	0.0846483	0.23313		(1) No change
	FBgn0036763	CG7441	Q9VVL8	-0.184887	-1.01988	NA	-0.602384	0.1869	0.473096		FBgn0036763	CG7441	Q9VVL8	-0.654304	-0.612134	0.00963121	-0.418936	0.0822535	0.228258		(1) No change
	FBgn0052016	CG32016	Q8IH18	-0.273556	-0.12024	-1.99831	-0.79737	0.104677	0.349347		FBgn0052016	CG32016	Q8IH18	0.900998	0.0643411	0.375756	0.447032	0.0816778	0.227378		(1) No change
	FBgn0039182	CG5728	Q9VC94	-1.7844	1.19762	NA	-0.29339	0.697199	0.86089		FBgn0039182	CG5728	Q9VC94	0.672012	-0.0843583	0.95184	0.513165	0.0813133	0.226903		(1) No change
	FBgn0003071	Pfk	P52034	-0.265522	-0.240577	-0.0655318	-0.190544	0.513269	0.75758		FBgn0003071	Pfk	P52034	-0.425278	-0.173168	-0.393632	-0.330693	0.0797411	0.224929		(1) No change
	FBgn0015795	Rab7	O76742	NA	NA	NA	NA	NA	NA		FBgn0015795	Rab7	O76742	-0.421596	-0.467853	-0.137385	-0.342278	0.0796757	0.224929		(1) No change
	FBgn0261596	RpS24	Q9W229	1.15003	-0.01685	NA	0.56659	0.243643	0.534617		FBgn0261596	RpS24	Q9W229	-0.249141	-1.10183	-0.16604	-0.505669	0.0797966	0.224929		(1) No change
	FBgn0031483	CG9641	Q9VQJ6	-1.37739	-0.970606	NA	-1.174	0.0207974	0.141593		FBgn0031483	CG9641	Q9VQJ6	-1.50223	-0.0861519	-0.376377	-0.65492	0.0792001	0.224752		(1) No change
	FBgn0038964	Nop56	Q95WY3	-0.536915	-0.0163118	NA	-0.276613	0.494137	0.754488		FBgn0038964	Nop56	Q95WY3	0.531022	0.24152	0.246093	0.339545	0.0789058	0.224588		(1) No change
	FBgn0260407	mRpS23	Q8IP62	0.686139	-1.18499	-1.1	-0.532951	0.255647	0.547265		FBgn0260407	mRpS23	Q8IP62	-0.679231	-0.356685	-0.114916	-0.383611	0.0783654	0.224319		(1) No change
	FBgn0039300	RpS27	Q9VBU9	-1.02818	-0.271817	-2.5984	-1.29946	0.0266809	0.166798		FBgn0039300	RpS27	Q9VBU9	-1.02297	-0.297188	-0.12935	-0.48317	0.0784436	0.224319		(1) No change
	FBgn0034876	wmd	Q9W1N4	NA	NA	NA	NA	NA	NA		FBgn0034876	wmd	Q9W1N4	-0.552843	-0.233684	-0.249761	-0.345429	0.0778088	0.223145		(1) No change
	FBgn0032883	CG9323	Q8SWT2	-0.617513	-0.918098	NA	-0.767806	0.0840783	0.315373		FBgn0032883	CG9323	Q8SWT2	-0.426125	-0.672095	-0.0789953	-0.392405	0.0771492	0.221615		(1) No change
	FBgn0266284	sp:Q9W590	Q9W590	-1.76694	-1.11223	0.504973	-0.7914	0.128236	0.387435		FBgn0266284	sp:Q9W590	Q9W590	-0.46433	-0.745819	-0.047982	-0.419377	0.076415	0.220226		(1) No change
	FBgn0010408	RpS9	P55935	-1.30179	-0.07464	NA	-0.688217	0.173524	0.465952		FBgn0010408	RpS9	P55935	-0.0346119	-1.2419	-0.447878	-0.574796	0.0759937	0.219732		(1) No change
	FBgn0037573	eIF4AIII	Q9VHS8	NA	NA	NA	NA	NA	NA		FBgn0037573	eIF4AIII	Q9VHS8	0.813205	0.255551	0.187163	0.41864	0.0747947	0.217517		(1) No change
	FBgn0001179	hay	B7Z0G1	-2.43103	-2.37125	0.488748	-1.43784	0.0457929	0.232218		FBgn0001179	hay	B7Z0G1	-0.232478	-0.515433	-0.280669	-0.34286	0.0741899	0.216654		(1) No change
	FBgn0000556	Ef1alpha48D	P08736	0.50319	NA	0.0725096	0.28785	0.472065	0.742456		FBgn0000556	Ef1alpha48D	P08736	-0.199392	-0.374832	-0.435813	-0.336679	0.0735781	0.215225		(1) No change
	FBgn0003204	ras	A4V488	-0.250946	1.18257	-0.46754	0.154693	0.705377	0.86394		FBgn0003204	ras	A4V488	-0.212089	-0.324812	-0.483802	-0.340235	0.0734051	0.215067		(1) No change
	FBgn0034743	RpS16	Q9W237	0.279762	-0.0720455	-0.0998109	0.0359687	0.902221	0.956085		FBgn0034743	RpS16	Q9W237	-0.232758	-0.465288	-0.312038	-0.336695	0.0729332	0.21423		(1) No change
	FBgn0035249	CG17249	Q9W0B6	-0.508936	-1.19728	0.475062	-0.410384	0.316787	0.609094		FBgn0035249	CG17249	Q9W0B6	0.598612	0.0998659	0.446553	0.381677	0.0727891	0.214117		(1) No change
	FBgn0010504	kermit	Q7JX82	NA	NA	NA	NA	NA	NA		FBgn0010504	kermit	Q7JX82	-0.0640868	0.657977	1.39209	0.661993	0.0724059	0.213753		(1) No change
	FBgn0025286	RpL31	Q9V597	0.349487	-0.105884	-0.663887	-0.140094	0.672092	0.84997		FBgn0025286	RpL31	Q9V597	-0.277936	-0.454464	-0.275106	-0.335835	0.0714772	0.212079		(1) No change
	FBgn0026479	Drp1	Q9VQE0	NA	NA	NA	NA	NA	NA		FBgn0026479	Drp1	Q9VQE0	-0.303222	-0.588635	-0.202558	-0.364805	0.0702567	0.209389		(1) No change
	FBgn0039229	Saf-B	Q8IMV6	-0.995694	-1.54142	-0.537312	-1.02481	0.0147587	0.11643		FBgn0039229	Saf-B	Q8IMV6	1.83064	-0.00627473	0.625634	0.816668	0.0701153	0.209389		(1) No change
	FBgn0020236	ATPCL	Q7KN85	0.35557	NA	-0.131426	0.112072	0.776798	0.902526		FBgn0020236	ATPCL	NA	-0.49405	-0.858563	-0.0408223	-0.464478	0.0699102	0.209042		(1) No change
	FBgn0028734	Fmr1	Q9NFU0	-0.142298	0.159559	0.453968	0.157076	0.604883	0.815047		FBgn0028734	Fmr1	Q9NFU0	-0.0184617	-0.756754	-0.581537	-0.452251	0.069392	0.208808		(1) No change
	FBgn0034936	CG2970	Q9W1F7	-0.595114	1.07446	0.872585	0.450642	0.293043	0.588454		FBgn0034936	CG2970	Q9W1F7	-0.610615	-0.155502	-0.366234	-0.37745	0.0689337	0.207804		(1) No change
	FBgn0024807	DIP1	Q9TW27	0.240216	-0.479073	NA	-0.119428	0.771796	0.902526		FBgn0024807	DIP1	Q9TW27	0.0540707	0.476241	1.35665	0.628988	0.0689726	0.207804		(1) No change
	FBgn0032407	Pex19	Q8IP97	NA	-0.137495	NA	-0.137495	0.817791	0.916443		FBgn0032407	Pex19	Q8IP97	0.277965	0.423725	0.305557	0.335749	0.0688669	0.207804		(1) No change
	FBgn0024921	Trn	Q9VRV8	NA	NA	NA	NA	NA	NA		FBgn0024921	Trn	Q9VRV8	0.341791	0.46035	0.230641	0.344261	0.0679236	0.206001		(1) No change
	FBgn0029969	CG10932	Q9W3N9	-0.0697282	-0.295668	NA	-0.182698	0.636519	0.8358		FBgn0029969	CG10932	Q9W3N9	-0.408191	-0.245587	-0.363168	-0.338982	0.06755	0.205277		(1) No change
	FBgn0011474	pr-set7	Q9VFK6	NA	NA	NA	NA	NA	NA		FBgn0011474	pr-set7	Q9VFK6	-0.763026	-0.493505	-0.0636149	-0.440049	0.0668327	0.203877		(1) No change
	FBgn0086472	RpS25	P48588	0.389857	0.655721	0.0904374	0.378672	0.23129	0.521277		FBgn0086472	RpS25	P48588	-0.464048	-0.234376	-0.340103	-0.346176	0.066829	0.203877		(1) No change
	FBgn0020910	RpL3	O16797	-0.855915	0.206359	0.107187	-0.18079	0.601254	0.813125		FBgn0020910	RpL3	O16797	-0.183451	-0.312152	-0.726829	-0.407477	0.0659589	0.202906		(1) No change
	FBgn0032166	CG4619	Q7KTG0	-0.256587	0.409016	NA	0.0762143	0.851305	0.933321		FBgn0032166	CG4619	Q7KTG0	-0.419417	-0.237419	-0.380563	-0.3458	0.0648331	0.2011		(1) No change
	FBgn0035771	sec63	Q9VS57	0.158225	0.582731	0.376671	0.372543	0.22933	0.520857		FBgn0035771	sec63	Q9VS57	0.0439287	0.528488	0.862109	0.478175	0.0645541	0.200683		(1) No change
	FBgn0017579	RpL14	P55841	-0.475231	0.225653	-0.459756	-0.236445	0.45923	0.72803		FBgn0017579	RpL14	P55841	-0.661376	-0.611788	-0.0470004	-0.440055	0.0641346	0.199732		(1) No change
	FBgn0015778	rin	Q9VFT4	-0.207942	-0.416205	0.000592587	-0.207852	0.485479	0.751661		FBgn0015778	rin	Q9VFT4	-1.26128	-0.0966722	-0.440656	-0.599536	0.0638626	0.199415		(1) No change
	FBgn0026372	RpL23A	Q9W0A8	0.310225	-0.451303	0.185086	0.0146693	0.962716	0.982262		FBgn0026372	RpL23A	Q9W0A8	-0.331074	-1.34561	-0.192258	-0.62298	0.0632822	0.198307		(1) No change
	FBgn0030572	mRpS25	Q9VY28	-0.0079204	-0.797601	NA	-0.402761	0.352669	0.639402		FBgn0030572	mRpS25	Q9VY28	-0.436295	-0.432822	-0.204189	-0.357769	0.0628227	0.197219		(1) No change
	FBgn0027601	pdgy	Q9VXZ8	NA	NA	NA	NA	NA	NA		FBgn0027601	pdgy	Q9VXZ8	0.788566	0.762158	-0.0168444	0.511293	0.0625185	0.196967		(1) No change
	FBgn0029718	mRpL30	Q9W4I3	0.238145	-0.275074	-0.596978	-0.211302	0.510322	0.75758		FBgn0029718	mRpL30	Q9W4I3	-0.0186279	-0.850532	-0.612887	-0.494016	0.0623236	0.196837		(1) No change
	FBgn0019957	ND42	A4V383	-0.634618	-0.280755	NA	-0.457687	0.264783	0.557615		FBgn0019957	ND42	A4V383	-0.349019	-0.453399	-0.251299	-0.351239	0.0624065	0.196837		(1) No change
	FBgn0053505	U3-55K	Q8MSW9	-0.593776	-0.350119	NA	-0.471947	0.247399	0.538106		FBgn0053505	U3-55K	Q8MSW9	0.358875	0.300517	0.367542	0.342311	0.0624212	0.196837		(1) No change
	FBgn0030354	Upf1	Q9VYS3	0.200975	0.0337793	NA	0.117377	0.75917	0.897283		FBgn0030354	Upf1	Q9VYS3	-0.222698	-0.386124	-0.45791	-0.355577	0.0623561	0.196837		(1) No change
	FBgn0037220	CG14641	Q95RB1	-1.60192	-0.726954	NA	-1.16444	0.0296252	0.180659		FBgn0037220	CG14641	Q95RB1	0.940978	0.279464	0.21785	0.479431	0.061619	0.195535		(1) No change
	FBgn0032031	CG13390	Q9VLN0	0.15549	0.750134	NA	0.452812	0.284247	0.58136		FBgn0032031	CG13390	Q9VLN0	-0.540912	-0.0659351	-0.744257	-0.450368	0.0613065	0.195071		(1) No change
	FBgn0034858	eIF2B-delta	Q9W1Q8	-0.193041	0.160474	NA	-0.0162838	0.966451	0.982262		FBgn0034858	eIF2B-delta	Q9W1Q8	-0.576595	-0.723231	-0.0567515	-0.452193	0.0610299	0.194554		(1) No change
	FBgn0032236	mRpS7	M9PCL5	-0.52481	0.346309	NA	-0.0892504	0.833519	0.9216		FBgn0032236	mRpS7	M9PCL5	-0.145476	-0.493855	-0.526821	-0.388718	0.0600348	0.192945		(1) No change
	FBgn0015754	Lis-1	Q7KNS3	-0.131542	0.167253	0.582945	0.206218	0.509484	0.75758		FBgn0015754	Lis-1	Q7KNS3	-0.35383	-0.556138	-0.21441	-0.374793	0.0599393	0.192815		(1) No change
	FBgn0266053	sp:Q9VEN9	Q9VEN9	-0.509003	-0.0304637	0.195436	-0.114677	0.710636	0.86394		FBgn0266053	sp:Q9VEN9	Q9VEN9	0.859216	-0.0471705	0.900865	0.57097	0.0594259	0.191865		(1) No change
	FBgn0000559	Ef2b	P13060	-0.351026	-0.0646232	0.0890722	-0.108859	0.712194	0.86394		FBgn0000559	Ef2b	P13060	-0.621126	-0.394951	-0.172399	-0.396159	0.0589961	0.190653		(1) No change
	FBgn0035032	CG4692	Q9W141	-0.626659	0.258638	NA	-0.184011	0.667803	0.848844		FBgn0035032	CG4692	Q9W141	-0.250815	-0.900105	-0.270229	-0.473716	0.0568309	0.185877		(1) No change
	FBgn0030692	mRpS30	Q9VXP3	-0.274456	0.190068	NA	-0.0421938	0.914456	0.960103		FBgn0030692	mRpS30	Q9VXP3	-0.669623	-0.224247	-0.321632	-0.405167	0.0568063	0.185877		(1) No change
	FBgn0036136	Ufd1-like	Q9VTF9	NA	-0.541923	NA	-0.541923	0.383219	0.669454		FBgn0036136	Ufd1-like	Q9VTF9	-0.27258	-0.548694	-0.304437	-0.375237	0.0566264	0.185553		(1) No change
	FBgn0022987	qkr54B	Q7KNS5	0.50495	0.401844	-3.88273	-0.991978	0.271913	0.564262		FBgn0022987	qkr54B	Q7KNS5	0.296515	0.287141	0.536846	0.373501	0.0561476	0.184328		(1) No change
	FBgn0029512	Aos1	Q7KSM5	-0.508417	NA	-0.504403	-0.50641	0.214615	0.500769		FBgn0029512	Aos1	Q7KSM5	0.384858	0.277097	0.414305	0.358753	0.0559916	0.184174		(1) No change
	FBgn0011224	heph	Q95UI6	-1.18086	-1.15107	NA	-1.16596	0.0192829	0.135714		FBgn0011224	heph	Q95UI6	-0.929774	-0.803044	0.0235007	-0.569772	0.0560013	0.184174		(1) No change
	FBgn0004403	RpS14a	P14130	-0.860032	-0.229909	NA	-0.544971	0.209589	0.499467		FBgn0004403	RpS14a	P14130	-0.503007	-0.908292	-0.0885362	-0.499945	0.0560483	0.184174		(1) No change
	FBgn0036663	CG9674	M9NFH8	-0.0684166	0.61288	-0.199601	0.114954	0.718839	0.865926		FBgn0036663	CG9674	M9NFH8	-0.346857	-0.491547	-0.263499	-0.367301	0.055884	0.18415		(1) No change
	FBgn0261609	eIF-2alpha	P41374	-0.252409	0.32747	NA	0.0375307	0.925223	0.964307		FBgn0261609	eIF-2alpha	P41374	-0.832193	-0.439801	-0.129725	-0.46724	0.0555636	0.183334		(1) No change
	FBgn0011481	Ssdp	Q9VEB9	-0.116109	0.145593	0.557149	0.195545	0.527914	0.76937		FBgn0011481	Ssdp	Q9VEB9	0.150073	0.579981	0.488125	0.406059	0.0550201	0.182501		(1) No change
	FBgn0004907	14-3-3zeta	P29310	1.13207	NA	0.37557	0.753821	0.107202	0.352844		FBgn0004907	14-3-3zeta	P29310	0.310476	0.480112	0.307749	0.366112	0.0547261	0.182189		(1) No change
	FBgn0002607	RpL19	P36241	-0.315914	2.68969	-0.339146	0.678209	0.303933	0.594703		FBgn0002607	RpL19	P36241	0.0333326	-1.15306	-0.792088	-0.637271	0.0548226	0.182189		(1) No change
	FBgn0003279	RpL4	P09180	-0.336499	-0.0264177	-0.90101	-0.421309	0.213832	0.500769		FBgn0003279	RpL4	P09180	-0.305859	-1.18028	-0.250636	-0.578925	0.0540506	0.181165		(1) No change
	FBgn0010265	RpS13	Q03334	-0.174569	1.04504	0.178863	0.349777	0.335051	0.626017		FBgn0010265	RpS13	Q03334	-0.17191	-0.690609	-0.41116	-0.42456	0.0535037	0.179503		(1) No change
	FBgn0033100	CG3420	Q8SYQ8	0.285714	-0.338385	-0.462958	-0.171876	0.587008	0.804809		FBgn0033100	CG3420	Q8SYQ8	-0.970797	-0.325007	-0.222363	-0.506056	0.0531138	0.178734		(1) No change
	FBgn0260456	CG4806	Q9W124	0.0289098	0.562717	0.390478	0.327368	0.292761	0.588454		FBgn0260456	CG4806	Q9W124	1.33721	0.324365	NA	0.830788	0.0528464	0.178581		(1) No change
	FBgn0259152	Clbn	Q9VBX1	-1.27449	-1.09253	-0.0748327	-0.81395	0.0492097	0.232926		FBgn0259152	Clbn	Q9VBX1	-0.260422	-0.737696	-0.292344	-0.430154	0.0526568	0.178543		(1) No change
	FBgn0050481	mRpL53	A1Z9J6	0.408169	-1.57807	NA	-0.584949	0.329244	0.62164		FBgn0050481	mRpL53	A1Z9J6	-0.578302	-0.483982	-0.162319	-0.408201	0.0526972	0.178543		(1) No change
	FBgn0039757	RpS7	Q8IMI7	-0.393584	0.359937	-0.495568	-0.176405	0.588458	0.805685		FBgn0039757	RpS7	Q8IMI7	-0.233085	-0.333053	-0.684947	-0.417028	0.0524641	0.178543		(1) No change
	FBgn0004047	Yp3	P06607	0.379769	0.261015	-0.0909027	0.183294	0.540766	0.780147		FBgn0004047	Yp3	P06607	-0.00139946	-0.724497	-1.197	-0.640964	0.0527026	0.178543		(1) No change
	FBgn0004867	RpS2	M9PB84	-0.10907	0.0762881	NA	-0.0163908	0.965743	0.982262		FBgn0004867	RpS2	M9PB84	-0.509561	-0.621641	-0.141068	-0.42409	0.0521936	0.178176		(1) No change
	FBgn0000426	SmF	Q24297	NA	NA	NA	NA	NA	NA		FBgn0000426	SmF	Q24297	0.36148	0.533155	0.253142	0.382592	0.0520339	0.178176		(1) No change
	FBgn0029785	RpL35	Q9W499	0.563844	NA	-0.215842	0.174001	0.67769	0.850821		FBgn0029785	RpL35	Q9W499	-0.270345	-0.846473	-0.279875	-0.465564	0.051696	0.177503		(1) No change
	FBgn0036277	CG10418	Q9VTW6	0.0517325	-0.619995	0.499054	-0.0230697	0.945608	0.977592		FBgn0036277	CG10418	Q9VTW6	0.34089	0.47866	0.297295	0.372282	0.0515639	0.177223		(1) No change
	FBgn0028694	Rpn11	Q9V3H2	0.574144	2.08708	0.339055	1.00009	0.0434265	0.225032		FBgn0028694	Rpn11	Q9V3H2	-0.235881	-0.60665	-0.357366	-0.399965	0.0513905	0.176973		(1) No change
	FBgn0030208	PPP4R2r	Q9W2U4	1.17444	-0.42532	0.603165	0.450761	0.267723	0.560246		FBgn0030208	PPP4R2r	Q9W2U4	0.460848	0.688845	0.154421	0.434705	0.0511787	0.176416		(1) No change
	FBgn0027932	Akap200	Q86BM5	0.78566	-0.271769	0.25974	0.257877	0.447848	0.725289		FBgn0027932	Akap200	Q86BM5	0.788987	0.234922	0.330618	0.451509	0.0502166	0.174923		(1) No change
	FBgn0011455	l(3)neo18	Q9VTU2	-0.189617	-1.59311	0.560519	-0.407401	0.384418	0.670246		FBgn0011455	l(3)neo18	Q9VTU2	-0.38547	-1.30773	-0.221636	-0.63828	0.050289	0.174923		(1) No change
	FBgn0032987	RpL21	Q9V9M7	0.288571	0.192596	-0.410182	0.0236618	0.939142	0.973716		FBgn0032987	RpL21	Q9V9M7	-0.477209	-0.907763	-0.134688	-0.506553	0.0493125	0.172349		(1) No change
	FBgn0039117	tst	Q9VCH8	-0.615915	0.222511	-0.0207102	-0.138038	0.665535	0.847698		FBgn0039117	tst	Q9VCH8	-0.28292	-0.697759	-0.294204	-0.424961	0.0492449	0.172284		(1) No change
	FBgn0015622	Cnx99A	Q0KHZ9	NA	NA	NA	NA	NA	NA		FBgn0015622	Cnx99A	Q0KHZ9	1.01296	0.254359	0.31907	0.528796	0.048928	0.171723		(1) No change
	FBgn0033698	CG8858	Q9V677	0.711634	-0.498359	NA	0.106638	0.817545	0.916443		FBgn0033698	CG8858	Q9V677	-0.515536	-0.829038	-0.124182	-0.489585	0.0481341	0.170806		(1) No change
	FBgn0001225	Hsp26	P02517	0.495631	-0.534237	-0.644792	-0.227799	0.521934	0.766326		FBgn0001225	Hsp26	P02517	-0.450284	-0.429774	-0.263618	-0.381226	0.0484614	0.170806		(1) No change
	FBgn0259483	Mob4	Q7K0E3	NA	NA	NA	NA	NA	NA		FBgn0259483	Mob4	Q7K0E3	0.225477	0.487689	0.463751	0.392306	0.0484823	0.170806		(1) No change
	FBgn0000183	BicD	M9PDB8	0.49158	-0.394352	-1.25363	-0.385468	0.353195	0.639402		FBgn0000183	BicD	M9PDB8	0.361824	0.553774	0.26974	0.395113	0.0473749	0.169107		(1) No change
	FBgn0027079	Aats-val	Q0E993	-0.279668	0.576078	NA	0.148205	0.727095	0.870762		FBgn0027079	Aats-val	Q0E993	-0.434871	-0.421329	-0.287992	-0.381397	0.0466957	0.167329		(1) No change
	FBgn0036124	CG7839	Q9VTE6	0.102232	NA	NA	0.102232	0.863807	0.938133		FBgn0036124	CG7839	Q9VTE6	0.961972	-0.0202131	1.05308	0.664947	0.0456647	0.165694		(1) No change
	FBgn0003124	polo	P52304	-1.86045	0.292259	NA	-0.784095	0.223659	0.515816		FBgn0003124	polo	P52304	-1.33608	-0.581085	-0.122965	-0.680044	0.0452763	0.164795		(1) No change
	FBgn0087002	Rfabg	L0MPS3	0.219093	0.309112	-0.0595025	0.156234	0.595649	0.808987		FBgn0087002	Rfabg	L0MPS3	-0.491529	-0.235252	-0.481533	-0.402772	0.044536	0.162774		(1) No change
	FBgn0036569	CG5414	Q9VUY4	NA	NA	NA	NA	NA	NA		FBgn0036569	CG5414	Q9VUY4	-0.448739	-0.766006	-0.188633	-0.467793	0.0436173	0.160372		(1) No change
	FBgn0035589	CHMP2B	Q9VRJ5	-0.595008	-0.675502	-0.344424	-0.538311	0.0966166	0.340936		FBgn0035589	CHMP2B	Q9VRJ5	-0.645965	-0.212799	-0.437289	-0.432018	0.0436963	0.160372		(1) No change
	FBgn0036557	mRpS31	Q9VUX1	-0.0440727	-0.301366	-2.91626	-1.08723	0.098184	0.342438		FBgn0036557	mRpS31	Q9VUX1	0.631428	0.529672	0.17416	0.445087	0.0429237	0.158197		(1) No change
	FBgn0034753	CG2852	Q9W227	0.602294	-0.759708	-0.143689	-0.100368	0.781266	0.904052		FBgn0034753	CG2852	Q9W227	-0.502275	-0.177211	-0.693171	-0.457552	0.0422202	0.156889		(1) No change
	FBgn0037583	CG9684	Q9VHR5	0.44089	-0.157968	0.373648	0.218857	0.479772	0.748656		FBgn0037583	CG9684	Q9VHR5	-0.393594	-0.608352	-0.260037	-0.420661	0.0419596	0.156889		(1) No change
	FBgn0034968	RpL12	Q9W1B9	0.418708	0.36694	0.00822753	0.264625	0.381692	0.667961		FBgn0034968	RpL12	Q9W1B9	-0.247052	-0.489768	-0.485656	-0.407492	0.0422018	0.156889		(1) No change
	FBgn0259682	CG42351	B7YZK5	-0.240712	0.381346	-0.545949	-0.135105	0.677918	0.850821		FBgn0259682	CG42351	B7YZK5	-0.45773	-0.45399	-0.29166	-0.401127	0.0404574	0.152674		(1) No change
	FBgn0023171	rnh1	Q7JY33	0.270019	-0.237811	0.366795	0.133001	0.663383	0.847561		FBgn0023171	rnh1	Q7JY33	-0.405345	-0.467032	-0.319018	-0.397132	0.0404699	0.152674		(1) No change
	FBgn0034802	CG3800	Q8T8R1	-0.708017	0.333575	-0.584808	-0.31975	0.361517	0.647474		FBgn0034802	CG3800	Q8T8R1	NA	-1.25399	-0.403132	-0.828559	0.0397465	0.150754		(1) No change
	FBgn0015805	Rpd3	Q94517	NA	NA	NA	NA	NA	NA		FBgn0015805	Rpd3	Q94517	0.945183	0.417333	0.229423	0.530646	0.0396809	0.150667		(1) No change
	FBgn0022344	CG10340	Q9VES8	NA	-1.36159	NA	-1.36159	0.062859	0.263636		FBgn0022344	CG10340	Q9VES8	-0.243133	-0.586997	-0.459432	-0.429854	0.0388159	0.148298		(1) No change
	FBgn0062442	CG1458	Q9VAM6	-0.130638	-0.157436	NA	-0.144037	0.706156	0.86394		FBgn0062442	CG1458	Q9VAM6	-0.678721	-0.538666	-0.191741	-0.469709	0.0372425	0.14347		(1) No change
	FBgn0027588	CG14476	Q7KMM4	-0.046299	0.501069	0.298819	0.251196	0.4121	0.694025		FBgn0027588	CG14476	Q7KMM4	0.417755	0.592541	0.28355	0.431282	0.0363578	0.141566		(1) No change
	FBgn0027548	nito	Q7KMJ6	-0.716989	-0.51304	NA	-0.615014	0.145516	0.413266		FBgn0027548	nito	Q7KMJ6	0.904522	0.0899959	1.66766	0.887393	0.0348076	0.136589		(1) No change
	FBgn0039261	CG6422	Q9VBZ5	0.0988164	1.08313	-0.396753	0.261731	0.493221	0.754249		FBgn0039261	CG6422	Q9VBZ5	1.95429	0.249825	0.733039	0.979053	0.0334194	0.133072		(1) No change
	FBgn0250848	26-29-p	Q9V3U6	0.911954	0.471361	0.410705	0.598007	0.0769827	0.296351		FBgn0250848	26-29-p	Q9V3U6	-0.805809	-0.144189	-0.72795	-0.559316	0.0318483	0.128122		(1) No change
	FBgn0000146	aub	O76922	-0.825964	0.252124	5.44484	1.62367	0.179025	0.47077		FBgn0000146	aub	O76922	-0.50059	-0.99948	-0.234567	-0.578212	0.0317685	0.127948		(1) No change
	FBgn0027889	ball	A4V3G8	-2.32306	-1.24838	-0.269711	-1.28038	0.0197174	0.137057		FBgn0027889	ball	A4V3G8	-0.399776	-1.59468	-0.442679	-0.812379	0.0316617	0.127768		(1) No change
	FBgn0036302	sowah	B7Z0B0	NA	-0.70462	0.610854	-0.0468832	0.921317	0.963989		FBgn0036302	sowah	B7Z0B0	0.354168	0.34502	0.901251	0.53348	0.0313569	0.127039		(1) No change
	FBgn0038106	CG7488	Q9VG07	-0.218379	0.0931716	NA	-0.0626037	0.871128	0.940175		FBgn0038106	CG7488	Q9VG07	-0.757969	-0.560213	-0.211385	-0.509856	0.0310005	0.126009		(1) No change
	FBgn0011703	RnrL	P48591	-0.662268	0.0199088	0.243288	-0.133024	0.682428	0.852903		FBgn0011703	RnrL	P48591	-1.1054	-0.636581	-0.176048	-0.639342	0.0309569	0.125978		(1) No change
	FBgn0015521	RpS21	M9PEA6	0.254117	-0.317666	0.411413	0.115955	0.710294	0.86394		FBgn0015521	RpS21	M9PEA6	-0.780739	-0.144378	-0.802114	-0.575743	0.0302937	0.123764		(1) No change
	FBgn0086372	lap	E1JJ78	NA	NA	NA	NA	NA	NA		FBgn0086372	lap	E1JJ78	-0.633494	-0.492037	-0.273793	-0.466441	0.0299429	0.12299		(1) No change
	FBgn0013770	Cp1	Q95029	-0.723333	-0.175174	-0.667513	-0.522007	0.116049	0.367078		FBgn0013770	Cp1	Q95029	-1.11301	-0.358575	-0.395574	-0.622387	0.0287294	0.119197		(1) No change
	FBgn0261286	Mat89Ba	Q8IH00	NA	NA	NA	NA	NA	NA		FBgn0261286	Mat89Ba	Q8IH00	1.40128	0.0496273	2.12956	1.19349	0.0287591	0.119197		(1) No change
	FBgn0010173	RpA-70	Q24492	-1.26114	0.143487	NA	-0.558828	0.276933	0.57229		FBgn0010173	RpA-70	Q24492	-0.773985	-0.392964	-0.343803	-0.503584	0.0275719	0.115683		(1) No change
	FBgn0027054	CSN4	E1JH01	-0.000351963	0.185687	0.226668	0.137334	0.635414	0.8358		FBgn0027054	CSN4	E1JH01	0.3652	0.716571	0.377311	0.48636	0.0274105	0.115144		(1) No change
	FBgn0263120	Acsl	A1Z7H2	NA	NA	NA	NA	NA	NA		FBgn0263120	Acsl	A1Z7H2	-0.817451	-0.655796	-0.196594	-0.556614	0.0273732	0.115125		(1) No change
	FBgn0015075	Ddx1	Q9VNV3	-0.749339	0.136825	NA	-0.306257	0.481521	0.749033		FBgn0015075	Ddx1	Q9VNV3	-0.690122	-0.534763	-0.262993	-0.49596	0.0271129	0.114441		(1) No change
	FBgn0032200	CG5676	Q9VL16	NA	NA	NA	NA	NA	NA		FBgn0032200	CG5676	Q9VL16	0.914092	0.258649	0.536615	0.569785	0.0259114	0.111103		(1) No change
	FBgn0013681	mt:ND3	P18930	-1.05672	0.25541	NA	-0.400656	0.412645	0.694025		FBgn0013681	mt:ND3	P18930	-1.63742	-1.22869	-0.0873442	-0.984486	0.0253444	0.109204		(1) No change
	FBgn0262735	Imp	M9NF14	-0.925791	-0.245514	NA	-0.585653	0.185423	0.473096		FBgn0262735	Imp	M9NF14	-0.467759	-0.593523	-0.341863	-0.467715	0.0252803	0.109062		(1) No change
	FBgn0051363	Jupiter	Q9I7K0	1.84492	-0.245328	NA	0.799798	0.208721	0.499467		FBgn0051363	Jupiter	Q9I7K0	0.290646	0.611458	1.38237	0.761491	0.0249593	0.107809		(1) No change
	FBgn0086129	snama	Q9XZ21	-1.33838	0.693433	NA	-0.322473	0.584045	0.804286		FBgn0086129	snama	Q9XZ21	1.75338	0.315394	0.724936	0.931237	0.0246491	0.107128		(1) No change
	FBgn0033889	CG6701	A1Z9K0	-0.978338	-0.213074	-3.45615	-1.54919	0.036539	0.207085		FBgn0033889	CG6701	A1Z9K0	-0.200788	-0.755423	-0.765521	-0.57391	0.0246106	0.107092		(1) No change
	FBgn0261955	kdn	Q9W401	0.413325	0.636306	-0.0519477	0.332561	0.298344	0.59158		FBgn0261955	kdn	Q9W401	0.594803	0.398278	0.410332	0.467804	0.0243376	0.106697		(1) No change
	FBgn0086706	pix	Q9VSS1	0.423591	-0.263172	1.11168	0.424032	0.264142	0.557447		FBgn0086706	pix	Q9VSS1	-0.589791	-0.920126	-0.259438	-0.589785	0.0229703	0.101846		(1) No change
	FBgn0005593	RpL7	P32100	-0.953259	0.218498	0.0761507	-0.219537	0.538924	0.779753		FBgn0005593	RpL7	P32100	-0.557447	-1.80578	-0.489239	-0.950822	0.0228604	0.101615		(1) No change
	FBgn0033624	CG12384	Q7JRC0	NA	-1.3998	-0.528626	-0.964215	0.056494	0.251801		FBgn0033624	CG12384	Q7JRC0	-1.95644	-0.781255	-0.367013	-1.0349	0.0227647	0.101317		(1) No change
	FBgn0003607	Su(var)205	P05205	1.76199	0.872935	0.107366	0.914096	0.046814	0.232218		FBgn0003607	Su(var)205	P05205	0.328209	0.47728	0.81291	0.539467	0.0225439	0.100845		(1) No change
	FBgn0014026	RpL7A	P46223	0.0663388	0.0474455	-1.07563	-0.320616	0.380695	0.667489		FBgn0014026	RpL7A	P46223	-0.513358	-1.18469	-0.348163	-0.682071	0.0222691	0.0997427	Down (10%)	(1) No change
	FBgn0022893	Df31	O16043	0.871753	0.511239	-0.000277688	0.460905	0.177592	0.469283		FBgn0022893	Df31	O16043	0.5713	0.694696	0.299811	0.521936	0.0213473	0.0967856	Up (10%)	(1) No change
	FBgn0041186	Slbp	Q9VAN6	-1.07118	-1.10173	0.227301	-0.648536	0.118033	0.368431		FBgn0041186	Slbp	Q9VAN6	0.472572	0.480632	0.464654	0.472619	0.0205871	0.0949905	Up (10%)	(1) No change
	FBgn0030672	CG9281	Q9VXR5	-0.652246	0.047274	-1.21199	-0.605654	0.117299	0.368431		FBgn0030672	CG9281	Q9VXR5	-0.520421	-0.739026	-0.331525	-0.530324	0.0202471	0.0937121	Down (10%)	(1) No change
	FBgn0264922	sp:O97102	O97102	-0.197546	-1.56893	0.274508	-0.497324	0.261373	0.555139		FBgn0264922	sp:O97102	O97102	0.505712	0.431556	0.505466	0.480911	0.0196637	0.0913695	Up (10%)	(1) No change
	FBgn0037020	Pex14	Q9VPB8	NA	NA	NA	NA	NA	NA		FBgn0037020	Pex14	Q9VPB8	-0.529841	-0.331583	-0.909514	-0.590313	0.0194719	0.0909205	Down (10%)	(1) No change
	FBgn0261606	RpL27A	M9MRC9	-0.777063	-0.538542	-0.800858	-0.705488	0.0396485	0.215358		FBgn0261606	RpL27A	M9MRC9	-0.443971	-1.30502	-0.486495	-0.745161	0.0193612	0.0908866	Down (10%)	(1) No change
	FBgn0001139	gro	P16371	NA	NA	NA	NA	NA	NA		FBgn0001139	gro	P16371	0.569374	0.554983	0.371106	0.498487	0.0192149	0.0904411	Up (10%)	(1) No change
	FBgn0038723	CG6195	Q9VDV2	-0.641382	-0.187352	-0.777856	-0.53553	0.109228	0.356134		FBgn0038723	CG6195	Q9VDV2	-0.772731	-0.97239	-0.239362	-0.661494	0.0186108	0.0885337	Down (10%)	(1) No change
	FBgn0035720	CG10077	Q8MZI3	-1.43475	-0.844508	NA	-1.13963	0.025908	0.164029		FBgn0035720	CG10077	Q8MZI3	-0.507737	-1.28982	-0.440036	-0.745863	0.018169	0.0872707	Down (10%)	(1) No change
	FBgn0034086	CG8441	Q7K1V1	0.766002	0.0325712	0.896775	0.565116	0.112758	0.363899		FBgn0034086	CG8441	Q7K1V1	0.985259	0.250587	0.787302	0.674383	0.0173774	0.0849776	Up (10%)	(1) No change
	FBgn0004378	Klp61F	P46863	0.364225	NA	NA	0.364225	0.548679	0.783469		FBgn0004378	Klp61F	P46863	0.611436	0.364343	0.611534	0.529104	0.0166418	0.0826118	Up (10%)	(1) No change
	FBgn0035423	CG17737	Q9VZS3	NA	NA	NA	NA	NA	NA		FBgn0035423	CG17737	Q9VZS3	0.541477	0.363006	0.886294	0.596926	0.0165332	0.0823383	Up (10%)	(1) No change
	FBgn0036825	RpL26	Q9VVU2	0.0162066	0.121191	NA	0.068699	0.856811	0.935515		FBgn0036825	RpL26	Q9VVU2	-0.541348	-0.733728	-0.377598	-0.550891	0.0159553	0.0803654	Down (10%)	(1) No change
	FBgn0028474	CG4119	Q9V3Y5	-0.509706	-0.606386	NA	-0.558046	0.177859	0.469283		FBgn0028474	CG4119	Q9V3Y5	0.839747	0.330039	0.623323	0.597703	0.0157417	0.0794951	Up (10%)	(1) No change
	FBgn0052626	CG32626	NA	-0.574942	NA	NA	-0.574942	0.357336	0.643464		FBgn0052626	CG32626	M9MS55	-0.687629	-0.623983	-0.352288	-0.554633	0.0155306	0.0787959	Down (10%)	(1) No change
	FBgn0260462	CG12163	Q9VN93	NA	NA	NA	NA	NA	NA		FBgn0260462	CG12163	Q9VN93	-1.32926	-0.465406	-0.561651	-0.785438	0.0149437	0.0764803	Down (10%)	(1) No change
	FBgn0011272	RpL13	M9PFF0	-0.601873	0.209252	0.225495	-0.0557087	0.863308	0.938133		FBgn0011272	RpL13	M9PFF0	-0.4076	-0.982426	-0.539797	-0.643275	0.014433	0.0749578	Down (10%)	(1) No change
	FBgn0004889	tws	P36872	NA	NA	NA	NA	NA	NA		FBgn0004889	tws	P36872	-0.570436	-0.821033	-0.381732	-0.591067	0.0141861	0.0738625	Down (10%)	(1) No change
	FBgn0002542	lds	P34739	-0.32092	0.197647	-0.743742	-0.289005	0.38502	0.670246		FBgn0002542	lds	P34739	-0.750385	-0.76202	-0.324068	-0.612158	0.0139482	0.0730876	Down (10%)	(1) No change
	FBgn0035357	MEP-1	Q0E8J0	NA	NA	NA	NA	NA	NA		FBgn0035357	MEP-1	Q0E8J0	0.346853	0.7206	1.19814	0.755198	0.0139429	0.0730876	Up (10%)	(1) No change
	FBgn0025678	CaBP1	Q9V438	0.27586	NA	NA	0.27586	0.646854	0.841587		FBgn0025678	CaBP1	Q9V438	0.579557	0.58102	0.455484	0.538687	0.013137	0.0705188	Up (10%)	(1) No change
	FBgn0038811	CG4159	E1JIR1	-0.678951	-0.309499	-0.811649	-0.600033	0.0752112	0.292031		FBgn0038811	CG4159	E1JIR1	0.548921	0.503362	0.546338	0.532874	0.0130077	0.0701461	Up (10%)	(1) No change
	FBgn0262739	AGO1	Q32KD4	0.678706	1.2449	NA	0.961804	0.0467085	0.232218		FBgn0262739	AGO1	Q32KD4	0.472602	0.492605	0.831466	0.598891	0.0124974	0.0688395	Up (10%)	(1) No change
	FBgn0053094	Synd	Q9VDI1	NA	NA	NA	NA	NA	NA		FBgn0053094	Synd	Q9VDI1	0.598175	0.83024	0.398656	0.609023	0.0123678	0.0684804	Up (10%)	(1) No change
	FBgn0032290	CG6443	Q9VKR2	1.13355	NA	NA	1.13355	0.103378	0.349347		FBgn0032290	CG6443	Q9VKR2	1.59055	NA	NA	1.59055	0.0121273	0.0677044	Up (10%)	(1) No change
	FBgn0053113	Rtnl1	E1JHT6	0.762843	0.540836	-1.02294	0.0935805	0.826048	0.918447		FBgn0053113	Rtnl1	E1JHT6	0.713113	0.630826	0.401457	0.581799	0.0121313	0.0677044	Up (10%)	(1) No change
	FBgn0027499	wde	Q7KMH9	NA	NA	NA	NA	NA	NA		FBgn0027499	wde	Q7KMH9	0.628807	0.494748	0.538064	0.553873	0.0116771	0.0656907	Up (10%)	(1) No change
	FBgn0028577	pUf68	Q8T6B9	0.335154	1.27819	NA	0.806672	0.100072	0.345443		FBgn0028577	pUf68	Q8T6B9	0.609888	0.754567	0.4259	0.596785	0.0110636	0.0632517	Up (10%)	(1) No change
	FBgn0010078	RpL23	P48159	-0.0570981	0.132898	0.421946	0.165915	0.57844	0.800792		FBgn0010078	RpL23	P48159	-1.03352	-0.706355	-0.384871	-0.708249	0.0109502	0.0628072	Down (10%)	(1) No change
	FBgn0037351	RpL13A	Q9VNE9	-0.647207	-0.25757	NA	-0.452388	0.271545	0.564262		FBgn0037351	RpL13A	Q9VNE9	-0.356217	-1.47621	-1.01355	-0.94866	0.0107287	0.0619412	Down (10%)	(1) No change
	FBgn0001226	Hsp27	P02518	0.0115775	0.0828165	-0.086472	0.00264069	0.992627	0.99898		FBgn0001226	Hsp27	P02518	-0.8819	-0.691381	-0.393394	-0.655559	0.010427	0.0603977	Down (10%)	(1) No change
	FBgn0033699	RpS11	Q0E9B6	-1.62825	-0.217901	NA	-0.923078	0.0968047	0.340936		FBgn0033699	RpS11	Q0E9B6	-0.770816	-0.820241	-0.380475	-0.657177	0.0100827	0.058934	Down (10%)	(1) No change
	FBgn0000404	CycA	P14785	NA	NA	NA	NA	NA	NA		FBgn0000404	CycA	P14785	0.560516	0.75349	0.484204	0.599403	0.00998517	0.0587088	Up (10%)	(1) No change
	FBgn0001142	Gs1	E1JHQ1	-0.0684138	0.056575	0.223679	0.0706135	0.807003	0.912584		FBgn0001142	Gs1	E1JHQ1	-1.09526	-1.90425	-0.464127	-1.15455	0.00986955	0.0585183	Down (10%)	(1) No change
	FBgn0025716	Bap55	Q7K012	NA	NA	NA	NA	NA	NA		FBgn0025716	Bap55	Q7K012	0.559599	0.700663	0.51106	0.590441	0.00953254	0.0570978	Up (10%)	(1) No change
	FBgn0002567	ltd	A1Z7S3	NA	NA	NA	NA	NA	NA		FBgn0002567	ltd	A1Z7S3	-0.885811	-1.53804	-0.451914	-0.958587	0.00951367	0.057082	Down (10%)	(1) No change
	FBgn0024733	RpL10	M9PIM0	-0.463943	-0.3508	0.511329	-0.101138	0.762135	0.897586		FBgn0024733	RpL10	M9PIM0	-0.498608	-1.57189	-0.839729	-0.970075	0.00912907	0.0555325	Down (10%)	(1) No change
	FBgn0004875	enc	M9PH77	-0.813716	-0.334529	-0.772276	-0.640174	0.0616156	0.259639		FBgn0004875	enc	M9PH77	-1.181	-0.382848	-0.923235	-0.829026	0.00865763	0.053592	Down (10%)	(1) No change
	FBgn0036486	Msh6	Q9VUM0	-1.54788	-1.53643	-0.0981216	-1.06081	0.0271525	0.168685		FBgn0036486	Msh6	Q9VUM0	-1.03206	-0.853465	-0.389849	-0.758458	0.00854673	0.0530924	Down (10%)	(1) No change
	FBgn0014464	Cp7Fa	Q5BI73	-2.60867	-0.367451	0.105421	-0.956899	0.115134	0.367078		FBgn0014464	Cp7Fa	Q5BI73	-2.5227	-0.441885	-2.32334	-1.76264	0.00840702	0.0525028	Down (10%)	(1) No change
	FBgn0030686	mRpL3	Q9VXQ0	-1.67995	-0.0918211	-2.22115	-1.33097	0.020206	0.138516		FBgn0030686	mRpL3	Q9VXQ0	-0.666888	-1.22937	-0.542254	-0.812836	0.00761212	0.0492895	Down (10%)	(1) No change
	FBgn0032445	CG6153	E1JHG8	NA	NA	NA	NA	NA	NA		FBgn0032445	CG6153	E1JHG8	-1.39578	-0.457575	-0.920476	-0.92461	0.00750838	0.0487447	Down (10%)	(1) No change
	FBgn0014879	Set	P53997	1.62628	-0.473223	0.753757	0.635605	0.183166	0.473096		FBgn0014879	Set	P53997	0.973817	0.632591	0.508777	0.705062	0.00751412	0.0487447	Up (10%)	(1) No change
	FBgn0265784	sp:C6SUU1	Q9VWW0	NA	NA	NA	NA	NA	NA		FBgn0265784	sp:C6SUU1	Q9VWW0	0.707237	0.543781	0.623117	0.624712	0.00725657	0.0477792	Up (10%)	(1) No change
	FBgn0032518	RpL24	Q9VJY6	-0.0355214	1.17745	-0.453946	0.229327	0.567096	0.793855		FBgn0032518	RpL24	Q9VJY6	-0.670581	-0.496791	-0.971235	-0.712869	0.00714453	0.0472203	Down (10%)	(1) No change
	FBgn0003575	su(s)	P22293	0.654531	NA	NA	0.654531	0.300978	0.59158		FBgn0003575	su(s)	P22293	1.44253	0.450285	1.01586	0.969557	0.0071059	0.0471403	Up (10%)	(1) No change
	FBgn0004045	Yp1	P02843	0.217032	1.19748	-0.00395922	0.470185	0.209638	0.499467		FBgn0004045	Yp1	P02843	-0.51594	-0.673364	-0.720659	-0.636654	0.00709433	0.0471403	Down (10%)	(1) No change
	FBgn0027493	CG17273	Q9Y0Y2	1.51933	0.844784	NA	1.18206	0.0239023	0.154278		FBgn0027493	CG17273	Q9Y0Y2	0.539871	0.733879	0.645848	0.639866	0.00677473	0.0454579	Up (10%)	(1) No change
	FBgn0001186	Hex-A	Q9W330	NA	NA	NA	NA	NA	NA		FBgn0001186	Hex-A	Q9W330	-1.31917	-0.598863	-0.678469	-0.865499	0.00676748	0.0454579	Down (10%)	(1) No change
	FBgn0030061	CG1785	Q9W3C2	0.147887	-1.12324	-0.751822	-0.575724	0.137398	0.398175		FBgn0030061	CG1785	Q9W3C2	1.50438	NA	0.898009	1.2012	0.00665586	0.0450151	Up (10%)	(1) No change
	FBgn0051510	CG31510	Q9VBX4	-1.29122	-1.2098	-0.268875	-0.923299	0.0263108	0.165525		FBgn0051510	CG31510	Q9VBX4	1.13624	0.546105	0.681449	0.787932	0.00649866	0.0446103	Up (10%)	(1) No change
	FBgn0052423	shep	Q8MSV2	-0.27435	-0.615555	-1.66858	-0.852827	0.0488266	0.232218		FBgn0052423	shep	Q8MSV2	-0.837104	-0.65518	-0.529982	-0.674089	0.00640971	0.0442898	Down (10%)	(1) No change
	FBgn0002906	mus309	Q9VGI8	-1.31752	-0.599004	NA	-0.95826	0.0518651	0.238676		FBgn0002906	mus309	Q9VGI8	-0.607889	-1.19474	-0.657954	-0.820195	0.00593721	0.0420025	Down (10%)	(1) No change
	FBgn0005649	Rox8	Q8IMX4	1.57278	0.436007	NA	1.0044	0.0610007	0.259123		FBgn0005649	Rox8	Q8IMX4	0.959312	0.488468	0.812212	0.753331	0.00565676	0.0405075	Up (10%)	(1) No change
	FBgn0050118	CG30118	A8DYI2	-0.651058	-0.224764	-0.66482	-0.513547	0.115908	0.367078		FBgn0050118	CG30118	A8DYI2	-0.690879	-0.653218	-0.614322	-0.652806	0.00562624	0.0403711	Down (10%)	(1) No change
	FBgn0039857	RpL6	Q9V9W3	-0.596021	1.20178	-0.713951	-0.036065	0.936099	0.972291		FBgn0039857	RpL6	Q9V9W3	-0.588304	-0.645909	-1.00937	-0.747862	0.00551149	0.0397914	Down (10%)	(1) No change
	FBgn0262743	Fs(2)Ket	M9NDC3	-0.634225	-1.31418	NA	-0.974203	0.0479148	0.232218		FBgn0262743	Fs(2)Ket	M9NDC3	-0.976457	-0.645116	-0.586514	-0.736029	0.00545424	0.0395404	Down (10%)	(1) No change
	FBgn0031670	CG3887	M9PCL4	0.620889	1.47522	0.515354	0.870488	0.0304895	0.183676		FBgn0031670	CG3887	M9PCL4	0.763922	0.711023	0.567774	0.680907	0.00523262	0.038686	Up (10%)	(1) No change
	FBgn0050497	CG30497	A1Z743	-2.34951	-0.777655	NA	-1.56358	0.0193878	0.135714		FBgn0050497	CG30497	A1Z743	NA	-1.03089	-1.03534	-1.03312	0.00514311	0.0384749	Down (10%)	(1) No change
	FBgn0013726	pnut	P40797	-0.173623	-0.99631	NA	-0.584966	0.19706	0.484845		FBgn0013726	pnut	P40797	0.6583	0.646279	1.1171	0.807226	0.00477185	0.0366328	Up (10%)	(1) No change
	FBgn0034512	CG18067	A1ZBU8	-0.46323	NA	-0.256467	-0.359849	0.36478	0.652143		FBgn0034512	CG18067	A1ZBU8	-0.767197	-0.721331	-0.59076	-0.693096	0.0047268	0.0366067	Down (10%)	(1) No change
	FBgn0030833	CG8915	Q9VX63	-1.63688	-0.676408	NA	-1.15664	0.0326603	0.192096		FBgn0030833	CG8915	Q9VX63	-1.71864	-1.40535	-0.536174	-1.22005	0.00469074	0.0365802	Down (10%)	(1) No change
	FBgn0262519	Mi-2	Q59E34	-2.16093	-0.850621	NA	-1.50577	0.0168292	0.124837		FBgn0262519	Mi-2	Q59E34	1.7731	0.60221	1.24684	1.20738	0.00430607	0.034711	Up (10%)	(1) No change
	FBgn0014189	Hel25E	Q27268	-0.653815	1.61243	NA	0.479307	0.451606	0.72637		FBgn0014189	Hel25E	Q27268	0.516523	1.12991	1.21844	0.954957	0.00411843	0.0338327	Up (10%)	(1) No change
	FBgn0040273	Spt5	Q9V460	0.321137	0.038754	NA	0.179946	0.642997	0.838765		FBgn0040273	Spt5	Q9V460	0.530247	1.09639	1.22206	0.949567	0.00392041	0.0328977	Up (10%)	(1) No change
	FBgn0030915	CG6179	Q9VWV8	0.173552	NA	NA	0.173552	0.771594	0.902526		FBgn0030915	CG6179	Q9VWV8	2.304	NA	NA	2.304	0.00387461	0.0327479	Up (10%)	(1) No change
	FBgn0035254	CG7974	Q9W0A9	1.39369	0.246392	NA	0.820039	0.109635	0.356134		FBgn0035254	CG7974	Q9W0A9	2.32399	NA	NA	2.32399	0.00377059	0.0322869	Up (10%)	(1) No change
	FBgn0002783	mor	Q9VF03	1.11429	0.223189	0.766338	0.701272	0.0579794	0.252156		FBgn0002783	mor	Q9VF03	0.81642	0.940563	0.580842	0.779275	0.00377415	0.0322869	Up (10%)	(1) No change
	FBgn0011837	Tis11	B3DN56	1.33771	0.643871	0.324184	0.768588	0.0475242	0.232218		FBgn0011837	Tis11	B3DN56	0.901019	0.620736	1.33931	0.953688	0.00371447	0.03201	Up (10%)	(1) No change
	FBgn0032924	Nbr	Q9VIF1	-1.3027	-0.728304	NA	-1.0155	0.0389848	0.215358		FBgn0032924	Nbr	Q9VIF1	-1.81011	-1.00877	-0.763815	-1.19423	0.00369196	0.0319723	Down (10%)	(1) No change
	FBgn0027378	MRG15	Q9Y0I1	-0.292542	-0.83448	-0.496303	-0.541108	0.102783	0.349347		FBgn0027378	MRG15	Q9Y0I1	1.00106	0.724862	0.65966	0.795195	0.00342586	0.030315	Up (10%)	(1) No change
	FBgn0004227	nonA	Q8IR16	-0.246771	-0.129756	0.986428	0.2033	0.577043	0.800792		FBgn0004227	nonA	Q8IR16	1.37702	0.658492	0.917403	0.984305	0.00325269	0.0292493	Up (10%)	(1) No change
	FBgn0036522	CG7372	Q9VUS0	NA	NA	NA	NA	NA	NA		FBgn0036522	CG7372	Q9VUS0	2.11942	0.774697	1.43878	1.4443	0.00296317	0.026991	Up (10%)	(1) No change
	FBgn0260010	rump	Q9VHC7	-0.813439	-2.01873	-0.316284	-1.04948	0.0310791	0.183958		FBgn0260010	rump	Q9VHC7	0.842137	0.774479	0.687307	0.767974	0.00289597	0.0267932	Up (10%)	(1) No change
	FBgn0022986	qkr58E-1	Q9W255	-1.10584	-0.398669	NA	-0.752255	0.105004	0.349347		FBgn0022986	qkr58E-1	Q9W255	0.682542	0.812435	1.16406	0.886346	0.00285242	0.0265321	Up (10%)	(1) No change
	FBgn0028331	l(1)G0289	Q9W2V9	NA	NA	NA	NA	NA	NA		FBgn0028331	l(1)G0289	Q9W2V9	1.25	0.934266	0.657914	0.947395	0.00268188	0.0254784	Up (10%)	(1) No change
	FBgn0000416	Sap-r	Q9Y125	NA	NA	-0.356598	-0.356598	0.556759	0.786136		FBgn0000416	Sap-r	Q9Y125	-0.853974	-0.87643	-0.674743	-0.801716	0.002578	0.0247657	Down (10%)	(1) No change
	FBgn0039019	HP1c	Q9VCU6	1.01185	-0.103511	NA	0.454168	0.33374	0.625037		FBgn0039019	HP1c	Q9VCU6	1.17765	0.689523	0.925266	0.930814	0.00222228	0.0220721	Up (10%)	(1) No change
	FBgn0011763	Dp	Q24318	NA	NA	NA	NA	NA	NA		FBgn0011763	Dp	Q24318	0.842633	0.727204	1.11601	0.895282	0.00215614	0.02166	Up (10%)	(1) No change
	FBgn0263198	Acn	Q9VJ12	1.29452	0.583274	0.354474	0.744091	0.0506966	0.236584		FBgn0263198	Acn	Q9VJ12	2.15927	1.08145	1.12506	1.45526	0.00208397	0.0214119	Up (10%)	(1) No change
	FBgn0004401	Pep	P41073	-1.22685	-0.547247	-0.0701401	-0.614747	0.105085	0.349347		FBgn0004401	Pep	P41073	1.9953	1.29197	0.879419	1.3889	0.00202763	0.0212176	Up (10%)	(1) No change
	FBgn0030268	Klp10A	A4V4A1	0.0530646	NA	NA	0.0530646	0.928969	0.966906		FBgn0030268	Klp10A	A4V4A1	-0.877802	-1.08906	-0.743075	-0.903314	0.00185556	0.0197105	Down (10%)	(1) No change
	FBgn0263396	sqd	Q08473	-0.0607886	0.276946	-2.45199	-0.745277	0.211239	0.499467		FBgn0263396	sqd	Q08473	0.971742	0.732954	0.92066	0.875119	0.00179883	0.0192239	Up (10%)	(1) No change
	FBgn0003261	Rm62	P19109	-0.878518	-0.071018	NA	-0.474768	0.281816	0.577578		FBgn0003261	Rm62	P19109	1.00358	0.715348	1.14131	0.95341	0.00174503	0.0188206	Up (10%)	(1) No change
	FBgn0031607	CG15440	Q8SXG7	0.322436	-0.126997	NA	0.0977195	0.803574	0.911379		FBgn0031607	CG15440	Q8SXG7	1.04245	0.807776	0.82658	0.892268	0.00166768	0.0180974	Up (10%)	(1) No change
	FBgn0033480	mRpL42	Q7K0A0	1.03337	-0.595464	-0.556088	-0.0393952	0.924307	0.964307		FBgn0033480	mRpL42	Q7K0A0	-0.835821	-0.948915	-0.810022	-0.864919	0.00165826	0.0180974	Down (10%)	(1) No change
	FBgn0011640	lark	Q94901	-0.367237	-1.17612	NA	-0.771677	0.103803	0.349347		FBgn0011640	lark	Q94901	1.01236	0.843142	0.850751	0.902084	0.00142925	0.016368	Up (10%)	(1) No change
	FBgn0265297	sp:P21187	P21187	-0.795111	-0.417431	NA	-0.606271	0.155799	0.428986		FBgn0265297	sp:P21187	P21187	-0.941181	-0.936786	-0.841838	-0.906601	0.00128627	0.0150773	Down (10%)	(1) No change
	FBgn0003567	su(Hw)	P08970	NA	NA	NA	NA	NA	NA		FBgn0003567	su(Hw)	P08970	0.953214	2.08735	1.99958	1.68005	0.00118397	0.0141593	Up (10%)	(1) No change
	FBgn0261987	Pxt	Q9VEG6	0.392898	-0.492089	0.255546	0.0521184	0.872215	0.940327		FBgn0261987	Pxt	Q9VEG6	-1.18504	-0.877786	-0.925006	-0.995943	0.00112799	0.0138672	Down (10%)	(1) No change
	FBgn0034087	clu	A1ZAB5	-0.866701	-0.600031	-0.653121	-0.706618	0.0393146	0.215358		FBgn0034087	clu	A1ZAB5	-0.825795	-1.16672	-1.01114	-1.00122	0.00112373	0.0138633	Down (10%)	(1) No change
	FBgn0005411	U2af50	M9NF89	2.02917	NA	NA	2.02917	0.0167505	0.124837		FBgn0005411	U2af50	M9NF89	0.81185	1.34232	1.3078	1.15399	0.00106716	0.0132585	Up (10%)	(1) No change
	FBgn0015218	eIF-4E	M9PBZ9	-1.02468	NA	-1.22008	-1.12238	0.0229098	0.15081		FBgn0015218	eIF-4E	M9PBZ9	-1.11282	-0.979437	-0.881638	-0.991297	0.000965904	0.0123495	Down (10%)	(1) No change
	FBgn0037756	CG8507	Q9VH64	0.065216	-0.414422	0.00763582	-0.113857	0.702925	0.86394		FBgn0037756	CG8507	Q9VH64	-1.31556	-0.981405	-0.961069	-1.08601	0.000861682	0.0115626	Down (10%)	(1) No change
	FBgn0025390	Mur2B	O76894	-0.225236	-0.68668	0.0250541	-0.295621	0.352935	0.639402		FBgn0025390	Mur2B	O76894	-0.904177	-1.16285	-1.10584	-1.05762	0.000754648	0.0103646	Down (10%)	(1) No change
	FBgn0022069	Nnp-1	Q9VJZ7	1.23169	-0.0864156	NA	0.572638	0.256271	0.547265		FBgn0022069	Nnp-1	Q9VJZ7	2.06276	1.10239	2.19931	1.78815	0.000732494	0.0101937	Up (10%)	(1) No change
	FBgn0013756	Mtor	A1Z8P9	1.58892	-0.386163	0.71448	0.639078	0.167365	0.45404		FBgn0013756	Mtor	A1Z8P9	1.02707	1.08054	0.981691	1.02977	0.000690137	0.00980145	Up (significant)	(1) No change
	FBgn0032488	CG16812	Q9VK18	NA	NA	NA	NA	NA	NA		FBgn0032488	CG16812	Q9VK18	1.59315	0.963457	1.63605	1.39755	0.000670881	0.00962782	Up (significant)	(1) No change
	FBgn0000412	D1	A4V2K7	NA	NA	0.7681	0.7681	0.234286	0.523968		FBgn0000412	D1	A4V2K7	2.66778	1.65497	1.46073	1.92783	0.000668612	0.00962782	Up (significant)	(1) No change
	FBgn0022349	CG1910	Q9V9U3	1.41634	0.478814	1.17868	1.02461	0.0142909	0.113642		FBgn0022349	CG1910	Q9V9U3	1.1956	0.944322	1.23018	1.12337	0.00060689	0.00904163	Up (significant)	(1) No change
	FBgn0259785	pzg	Q9VP57	0.476145	-0.433939	0.00867246	0.0169594	0.957801	0.982262		FBgn0259785	pzg	Q9VP57	1.02088	1.08173	1.24289	1.11517	0.000543012	0.00822944	Up (significant)	(1) No change
	FBgn0033246	ACC	A8DY67	NA	NA	NA	NA	NA	NA		FBgn0033246	ACC	A8DY67	-1.44879	-1.86703	-1.12196	-1.47926	0.0004988	0.00773652	Down (significant)	(1) No change
	FBgn0010342	Map60	Q7K180	2.99711	0.420407	NA	1.70876	0.0395198	0.215358		FBgn0010342	Map60	Q7K180	2.09995	1.33447	1.36174	1.59872	0.000490524	0.00773652	Up (significant)	(1) No change
	FBgn0266557	sp:B7Z002	B7Z002	1.18206	NA	NA	1.18206	0.0928612	0.334627		FBgn0266557	sp:B7Z002	B7Z002	1.41732	1.07398	1.4328	1.30803	0.000352687	0.00649239	Up (significant)	(1) No change
	FBgn0030479	Rbp1-like	M9MS48	0.636118	-0.323525	-0.696242	-0.127883	0.724764	0.869018		FBgn0030479	Rbp1-like	M9MS48	1.13077	1.71781	1.5743	1.4743	0.00034005	0.00631062	Up (significant)	(1) No change
	FBgn0040233	cana	Q9VKH9	-1.24952	NA	NA	-1.24952	0.0800869	0.303841		FBgn0040233	cana	Q9VKH9	-1.55529	-1.21557	-1.19381	-1.32155	0.000334903	0.00626339	Down (significant)	(1) No change
	FBgn0035370	CG1240	Q9VZY0	-0.413805	-1.32319	-1.68308	-1.14002	0.0130665	0.108235		FBgn0035370	CG1240	Q9VZY0	1.17824	1.26736	1.5678	1.3378	0.0003173	0.00599799	Up (significant)	(1) No change
	FBgn0017581	Lk6	Q9VGI4	NA	-1.54836	2.20333	0.327483	0.716508	0.865926		FBgn0017581	Lk6	Q9VGI4	1.73131	2.03465	1.25139	1.67245	0.00030929	0.005885	Up (significant)	(1) No change
	FBgn0004915	TfIIB	M9PCM4	-1.27425	-0.53134	NA	-0.902794	0.0636612	0.265879		FBgn0004915	TfIIB	M9PCM4	1.14455	1.25625	1.29349	1.23143	0.000300898	0.00581972	Up (significant)	(1) No change
	FBgn0033021	CG10417	E2QC56	NA	NA	NA	NA	NA	NA		FBgn0033021	CG10417	E2QC56	1.24025	1.47539	1.1951	1.30358	0.000284681	0.00565502	Up (significant)	(1) No change
	FBgn0030738	CG9915	A8JV07	0.629808	1.3172	NA	0.973501	0.0482589	0.232218		FBgn0030738	CG9915	A8JV07	1.58636	1.81448	1.20606	1.53563	0.000279737	0.00562033	Up (significant)	(1) No change
	FBgn0027567	CG8108	Q9VT61	-0.0529319	1.10098	0.277847	0.441964	0.225032	0.517782		FBgn0027567	CG8108	Q9VT61	1.38473	1.61815	1.19023	1.39771	0.000268145	0.00548137	Up (significant)	(1) No change
	FBgn0032783	CG10237	Q9VIW5	NA	NA	NA	NA	NA	NA		FBgn0032783	CG10237	Q9VIW5	-2.14446	-2.27043	-1.4156	-1.9435	0.000219015	0.00487377	Down (significant)	(1) No change
	FBgn0264491	how	B3DNL7	-0.0019805	-0.75574	NA	-0.37886	0.376528	0.664833		FBgn0264491	how	B3DNL7	1.77861	1.25356	1.62109	1.55109	0.000213835	0.00478882	Up (significant)	(1) No change
	FBgn0002638	Bj1	P25171	0.707669	0.46037	1.21131	0.793116	0.0337333	0.196087		FBgn0002638	Bj1	P25171	1.70904	1.52277	2.23866	1.82349	0.000173648	0.00409763	Up (significant)	(1) No change
	FBgn0000283	Cp190	Q24478	-1.58715	0.407793	0.200925	-0.326145	0.482593	0.749489		FBgn0000283	Cp190	Q24478	1.32356	1.58255	1.77838	1.5615	0.000165032	0.00398645	Up (significant)	(1) No change
	FBgn0036514	CG12301	Q9VUR2	NA	NA	NA	NA	NA	NA		FBgn0036514	CG12301	Q9VUR2	1.97756	1.93045	1.45928	1.7891	0.000114704	0.00319514	Up (significant)	(1) No change
	FBgn0005630	lola	Q867Z4	-0.144653	-0.86683	-0.852342	-0.621275	0.0806707	0.304892		FBgn0005630	lola	Q867Z4	1.71038	1.39345	1.63094	1.57826	0.000115298	0.00319514	Up (significant)	(1) No change
	FBgn0003721	Tm1	NA	NA	NA	0.489819	0.489819	0.427146	0.70179		FBgn0003721	Tm1	Q8IGY1	1.84246	1.53082	1.55412	1.64247	9.77847e-05	0.00293856	Up (significant)	(1) No change
	FBgn0031673	CG31650	Q7K1W8	NA	NA	NA	NA	NA	NA		FBgn0031673	CG31650	Q7K1W8	1.78947	1.93743	1.50046	1.74245	9.17147e-05	0.00287919	Up (significant)	(1) No change
	FBgn0000356	Cp16	P22977	0.567124	-0.0886954	-1.67345	-0.398341	0.408978	0.691491		FBgn0000356	Cp16	P22977	-2.42182	-2.99368	-2.02076	-2.47875	7.54852e-05	0.00255198	Down (significant)	(1) No change
	FBgn0034488	CG11208	Q7K3B7	0.000836436	NA	NA	0.000836436	0.998878	0.99898		FBgn0034488	CG11208	Q7K3B7	-1.70318	-1.58285	-1.92972	-1.73858	7.39795e-05	0.00252536	Down (significant)	(1) No change
	FBgn0030504	CG2691	Q9VYA7	NA	NA	NA	NA	NA	NA		FBgn0030504	CG2691	Q9VYA7	2.57592	1.99959	2.95778	2.5111	6.78322e-05	0.0024722	Up (significant)	(1) No change
	FBgn0027571	CG3523	B7Z001	-0.621193	-1.17368	NA	-0.897434	0.0580922	0.252156		FBgn0027571	CG3523	B7Z001	-1.81752	-1.70337	-1.79324	-1.77137	4.5896e-05	0.00206106	Down (significant)	(1) No change
	FBgn0011764	Dsp1	B7Z0Z0	0.0703723	-0.0104248	-1.87724	-0.605764	0.21255	0.499467		FBgn0011764	Dsp1	B7Z0Z0	1.8087	1.75844	1.84175	1.80296	4.07398e-05	0.00202268	Up (significant)	(1) No change
	FBgn0002780	mod	P13469	-1.08368	-0.71908	NA	-0.901379	0.0526704	0.239448		FBgn0002780	mod	P13469	1.87911	1.7653	1.79451	1.81297	4.0648e-05	0.00202268	Up (significant)	(1) No change
	FBgn0038772	CG4973	Q9VDP8	1.46522	0.821729	0.326743	0.871232	0.0331734	0.193967		FBgn0038772	CG4973	Q9VDP8	-1.92577	-2.03814	-2.31343	-2.09245	3.18807e-05	0.00192542	Down (significant)	(1) No change
	FBgn0038476	kuk	Q8SX89	0.84217	NA	0.407563	0.624866	0.147929	0.414202		FBgn0038476	kuk	Q8SX89	4.92956	4.37192	6.23177	5.17775	2.09399e-05	0.0016361	Up (significant)	(1) No change
	FBgn0030243	CG2186	Q9VZ60	0.744556	0.212769	2.89065	1.28266	0.0443902	0.228621		FBgn0030243	CG2186	Q9VZ60	2.42598	2.17722	2.40293	2.33538	1.3685e-05	0.00141177	Up (significant)	(1) No change
	FBgn0000358	Cp19	P07186	-0.884274	NA	NA	-0.884274	0.180641	0.471331		FBgn0000358	Cp19	P07186	-4.59027	-4.40367	-3.32982	-4.10792	1.72657e-05	0.00141177	Down (significant)	(1) No change
	FBgn0004649	yl	P98163	NA	-2.02136	NA	-2.02136	0.0169901	0.125098		FBgn0004649	yl	P98163	-4.69064	-3.56835	-3.68164	-3.98021	1.42244e-05	0.00141177	Down (significant)	(1) No change
	FBgn0014465	Cp7Fb	Q9W3E8	NA	NA	NA	NA	NA	NA		FBgn0014465	Cp7Fb	Q9W3E8	-3.79579	-4.03467	-3.87354	-3.90134	8.75565e-07	0.00103246	Down (significant)	(1) No change
	FBgn0052062	A2bp1	M9NFQ7	-0.74187	-0.223182	0.877548	-0.0291679	0.94055	0.973861		NA	NA	NA	NA	NA	NA	NA	NA	NA	NA	(1) No change
	FBgn0033926	Arc1	Q7K1U0	-0.280178	0.465868	NA	0.0928446	0.822292	0.918127		NA	NA	NA	NA	NA	NA	NA	NA	NA	NA	(1) No change
	FBgn0000147	aur	Q9VGF9	NA	NA	NA	NA	NA	NA		NA	NA	NA	NA	NA	NA	NA	NA	NA	NA	(1) No change
	FBgn0011206	bol	M9PF25	1.93122	0.862933	-1.61141	0.39425	0.552527	0.783469		NA	NA	NA	NA	NA	NA	NA	NA	NA	NA	(1) No change
	FBgn0045862	btz	Q7KRX5	NA	NA	NA	NA	NA	NA		FBgn0045862	btz	Q7KRX5	NA	NA	NA	NA	NA	NA		(1) No change
	FBgn0000246	c(3)G	Q9VF37	-0.772281	0.682019	-0.25467	-0.114977	0.757897	0.896844		NA	NA	NA	NA	NA	NA	NA	NA	NA	NA	(1) No change
	FBgn0029666	CG10803	Q9W4R7	-1.2469	0.101482	NA	-0.572711	0.259746	0.552863		NA	NA	NA	NA	NA	NA	NA	NA	NA	NA	(1) No change
	FBgn0033169	CG11123	Q7JX95	NA	NA	NA	NA	NA	NA		NA	NA	NA	NA	NA	NA	NA	NA	NA	NA	(1) No change
	FBgn0038737	CG11447	Q9VDT6	NA	NA	NA	NA	NA	NA		NA	NA	NA	NA	NA	NA	NA	NA	NA	NA	(1) No change
	FBgn0030314	CG11696	Q9VYX2	NA	-0.235787	NA	-0.235787	0.694449	0.860701		NA	NA	NA	NA	NA	NA	NA	NA	NA	NA	(1) No change
	FBgn0086673	CG13272	Q9VJH6	-0.287181	-0.391426	NA	-0.339304	0.388618	0.672973		NA	NA	NA	NA	NA	NA	NA	NA	NA	NA	(1) No change
	FBgn0033884	CG13344	A1Z9I6	NA	NA	NA	NA	NA	NA		NA	NA	NA	NA	NA	NA	NA	NA	NA	NA	(1) No change
	FBgn0034398	CG15098	Q4QQB9	NA	NA	-0.520175	-0.520175	0.401092	0.688575		NA	NA	NA	NA	NA	NA	NA	NA	NA	NA	(1) No change
	FBgn0029681	CG15239	Q9W4P4	0.118686	-0.922576	-0.208271	-0.337387	0.328867	0.62164		NA	NA	NA	NA	NA	NA	NA	NA	NA	NA	(1) No change
	FBgn0030246	CG1582	Q9VZ55	NA	NA	NA	NA	NA	NA		NA	NA	NA	NA	NA	NA	NA	NA	NA	NA	(1) No change
	FBgn0029858	CG15896	Q9W413	-0.670527	0.412576	NA	-0.128975	0.773321	0.902526		NA	NA	NA	NA	NA	NA	NA	NA	NA	NA	(1) No change
	FBgn0039020	CG17141	Q9VCU5	-0.062435	0.394895	NA	0.16623	0.674193	0.849996		FBgn0039020	CG17141	Q9VCU5	NA	NA	NA	NA	NA	NA		(1) No change
	FBgn0030320	CG2247	Q9VYW5	0.200696	-0.438605	-0.762389	-0.333433	0.324705	0.619494		NA	NA	NA	NA	NA	NA	NA	NA	NA	NA	(1) No change
	FBgn0051156	CG31156	Q9VCX7	-0.144762	0.501874	0.350185	0.235765	0.449533	0.725289		NA	NA	NA	NA	NA	NA	NA	NA	NA	NA	(1) No change
	FBgn0051643	CG31643	Q960W0	0.919508	1.16118	NA	1.04035	0.0308334	0.183958		NA	NA	NA	NA	NA	NA	NA	NA	NA	NA	(1) No change
	FBgn0053798	CG33798	A1Z977	0.11091	2.2202	0.024035	0.785049	0.14423	0.411966		NA	NA	NA	NA	NA	NA	NA	NA	NA	NA	(1) No change
	FBgn0036008	CG3408	Q9VT05	NA	NA	NA	NA	NA	NA		FBgn0036008	CG3408	Q9VT05	NA	NA	NA	NA	NA	NA		(1) No change
	FBgn0031238	CG3645	Q9VPM1	NA	NA	NA	NA	NA	NA		NA	NA	NA	NA	NA	NA	NA	NA	NA	NA	(1) No change
	FBgn0035016	CG4612	Q9W158	-0.647676	-1.38786	NA	-1.01777	0.0430518	0.225032		NA	NA	NA	NA	NA	NA	NA	NA	NA	NA	(1) No change
	FBgn0032205	CG4957	Q9VL11	-0.215527	-0.874638	NA	-0.545083	0.21163	0.499467		NA	NA	NA	NA	NA	NA	NA	NA	NA	NA	(1) No change
	FBgn0035951	CG5068	Q95R98	-0.164302	NA	0.0635566	-0.0503726	0.89536	0.951368		NA	NA	NA	NA	NA	NA	NA	NA	NA	NA	(1) No change
	FBgn0039339	CG5116	Q9VBQ7	0.242377	0.11867	NA	0.180524	0.63857	0.8358		NA	NA	NA	NA	NA	NA	NA	NA	NA	NA	(1) No change
	FBgn0034351	CG5190	Q7JUX9	-0.136575	0.595221	NA	0.229323	0.582386	0.804286		NA	NA	NA	NA	NA	NA	NA	NA	NA	NA	(1) No change
	FBgn0038344	CG5205	Q9VF56	-1.34291	-0.51486	NA	-0.928884	0.0616447	0.259639		FBgn0038344	CG5205	Q9VF56	NA	NA	NA	NA	NA	NA		(1) No change
	FBgn0032486	CG5705	Q9VK20	0.507201	-0.978973	NA	-0.235886	0.638823	0.8358		NA	NA	NA	NA	NA	NA	NA	NA	NA	NA	(1) No change
	FBgn0039186	CG5746	Q8IGI0	-0.212832	0.371861	0.32929	0.162773	0.595753	0.808987		NA	NA	NA	NA	NA	NA	NA	NA	NA	NA	(1) No change
	FBgn0027617	CG5808	Q9XYZ6	1.07414	NA	NA	1.07414	0.117989	0.368431		NA	NA	NA	NA	NA	NA	NA	NA	NA	NA	(1) No change
	FBgn0043455	CG5986	Q9VCE2	1.05282	0.218179	0.717133	0.662711	0.0667428	0.268368		NA	NA	NA	NA	NA	NA	NA	NA	NA	NA	(1) No change
	FBgn0026737	CG6171	A8JR14	-1.45626	-1.06007	-0.395362	-0.970561	0.0200424	0.138349		NA	NA	NA	NA	NA	NA	NA	NA	NA	NA	(1) No change
	FBgn0032305	CG6700	Q9VKP5	-0.357917	-0.363667	NA	-0.360792	0.360544	0.646896		NA	NA	NA	NA	NA	NA	NA	NA	NA	NA	(1) No change
	FBgn0036827	CG6843	Q9VVU4	0.766666	1.02736	0.707134	0.83372	0.0210426	0.142288		NA	NA	NA	NA	NA	NA	NA	NA	NA	NA	(1) No change
	FBgn0027587	CG7028	M9PGI7	-1.13063	0.549827	NA	-0.290403	0.585818	0.804286		NA	NA	NA	NA	NA	NA	NA	NA	NA	NA	(1) No change
	FBgn0030991	CG7453	Q9VWL3	NA	NA	0.303785	0.303785	0.614776	0.819152		NA	NA	NA	NA	NA	NA	NA	NA	NA	NA	(1) No change
	FBgn0033615	CG7741	A1Z8J0	NA	NA	NA	NA	NA	NA		FBgn0033615	CG7741	A1Z8J0	NA	NA	NA	NA	NA	NA		(1) No change
	FBgn0033060	CG7849	Q29QN4	0.44655	0.258283	NA	0.352417	0.373543	0.661856		NA	NA	NA	NA	NA	NA	NA	NA	NA	NA	(1) No change
	FBgn0030851	CG8326	Q9VX38	NA	NA	NA	NA	NA	NA		NA	NA	NA	NA	NA	NA	NA	NA	NA	NA	(1) No change
	FBgn0030834	CG8675	Q9VX62	NA	NA	NA	NA	NA	NA		NA	NA	NA	NA	NA	NA	NA	NA	NA	NA	(1) No change
	FBgn0034572	CG9346	Q9W2N6	0.328741	-0.891889	NA	-0.281574	0.549246	0.783469		NA	NA	NA	NA	NA	NA	NA	NA	NA	NA	(1) No change
	FBgn0034814	CG9890	Q9W1V7	-0.785552	-0.634549	NA	-0.710051	0.101205	0.345697		NA	NA	NA	NA	NA	NA	NA	NA	NA	NA	(1) No change
	FBgn0023395	Chd3	O16102	NA	NA	NA	NA	NA	NA		NA	NA	NA	NA	NA	NA	NA	NA	NA	NA	(1) No change
	FBgn0013764	Chi	Q7KVG9	0.00306453	0.101696	NA	0.0523802	0.890486	0.949724		NA	NA	NA	NA	NA	NA	NA	NA	NA	NA	(1) No change
	FBgn0032833	CoIV	Q9VIQ8	0.10249	1.16879	0.588059	0.61978	0.0960122	0.340843		FBgn0032833	CoIV	Q9VIQ8	NA	NA	NA	NA	NA	NA		(1) No change
	FBgn0085390	Dgk	Q01583	0.583698	0.544494	0.68769	0.605294	0.0648226	0.266791		NA	NA	NA	NA	NA	NA	NA	NA	NA	NA	(1) No change
	FBgn0069242	eca	Q9I7K5	-0.098712	0.940999	-1.11368	-0.0904646	0.83671	0.924099		NA	NA	NA	NA	NA	NA	NA	NA	NA	NA	(1) No change
	FBgn0041252	Femcoat	Q9W4M3	-1.61809	NA	NA	-1.61809	0.0368548	0.207085		NA	NA	NA	NA	NA	NA	NA	NA	NA	NA	(1) No change
	FBgn0086675	fne	Q9VYI0	4.3357	1.99542	-2.11494	1.40539	0.226702	0.519195		NA	NA	NA	NA	NA	NA	NA	NA	NA	NA	(1) No change
	FBgn0000810	fs(1)K10	P13468	-0.446171	NA	0.212489	-0.116841	0.774017	0.902526		NA	NA	NA	NA	NA	NA	NA	NA	NA	NA	(1) No change
	FBgn0026238	gus	A1Z6E0	NA	-1.51328	NA	-1.51328	0.0456702	0.232218		NA	NA	NA	NA	NA	NA	NA	NA	NA	NA	(1) No change
	FBgn0260959	MCPH1	E1JH39	NA	NA	NA	NA	NA	NA		NA	NA	NA	NA	NA	NA	NA	NA	NA	NA	(1) No change
	FBgn0002709	mei-218	Q0KHR4	-0.881734	-1.67769	-0.697408	-1.08561	0.0118722	0.100535		NA	NA	NA	NA	NA	NA	NA	NA	NA	NA	(1) No change
	FBgn0035122	mRpL17	Q9W0S6	0.269898	0.119357	NA	0.194628	0.613568	0.818639		NA	NA	NA	NA	NA	NA	NA	NA	NA	NA	(1) No change
	FBgn0261836	Msp-300	NA	0.0554927	-0.154831	-1.48318	-0.527507	0.207248	0.499467		NA	NA	NA	NA	NA	NA	NA	NA	NA	NA	(1) No change
	FBgn0037008	mTerf3	Q9VPD5	-0.00913822	0.379982	NA	0.185422	0.636852	0.8358		NA	NA	NA	NA	NA	NA	NA	NA	NA	NA	(1) No change
	FBgn0015520	nonA-l	Q24113	-0.325364	-0.108841	1.01006	0.191951	0.605136	0.815047		FBgn0015520	nonA-l	Q24113	NA	NA	NA	NA	NA	NA		(1) No change
	FBgn0263968	nonC	Q70PP2	NA	0.306858	NA	0.306858	0.611303	0.818639		NA	NA	NA	NA	NA	NA	NA	NA	NA	NA	(1) No change
	FBgn0029521	Or1a	Q9W5G6	NA	NA	NA	NA	NA	NA		NA	NA	NA	NA	NA	NA	NA	NA	NA	NA	(1) No change
	FBgn0037737	Pnn	A8JQW3	NA	NA	NA	NA	NA	NA		NA	NA	NA	NA	NA	NA	NA	NA	NA	NA	(1) No change
	FBgn0261552	ps	Q8INP0	2.05803	0.854945	0.516017	1.143	0.0189276	0.135352		NA	NA	NA	NA	NA	NA	NA	NA	NA	NA	(1) No change
	FBgn0022361	Pur-alpha	Q9V4D9	0.732203	0.257428	NA	0.494815	0.238441	0.528671		NA	NA	NA	NA	NA	NA	NA	NA	NA	NA	(1) No change
	FBgn0010258	Rbp4	Q9VFT3	NA	NA	NA	NA	NA	NA		NA	NA	NA	NA	NA	NA	NA	NA	NA	NA	(1) No change
	FBgn0010263	Rbp9	M9PBZ2	0.71467	-0.193052	-1.29554	-0.257974	0.556781	0.786136		NA	NA	NA	NA	NA	NA	NA	NA	NA	NA	(1) No change
	FBgn0003256	rl	P40417	NA	NA	NA	NA	NA	NA		NA	NA	NA	NA	NA	NA	NA	NA	NA	NA	(1) No change
	FBgn0087039	Sbp2	Q9VSH1	0.270405	NA	NA	0.270405	0.653227	0.842689		NA	NA	NA	NA	NA	NA	NA	NA	NA	NA	(1) No change
	FBgn0037873	SdhC	Q9VGS3	0.607516	0.617619	0.100982	0.442039	0.171617	0.463553		NA	NA	NA	NA	NA	NA	NA	NA	NA	NA	(1) No change
	FBgn0265998	sp:A4V3J9	Q86B73	-0.0955165	0.599313	NA	0.251898	0.544088	0.783469		NA	NA	NA	NA	NA	NA	NA	NA	NA	NA	(1) No change
	FBgn0040623	Spase12	Q9VAL0	NA	NA	-0.0256633	-0.0256633	0.965601	0.982262		NA	NA	NA	NA	NA	NA	NA	NA	NA	NA	(1) No change
	FBgn0036340	SRm160	Q9VU43	-0.594276	-0.25936	NA	-0.426818	0.29409	0.589366		NA	NA	NA	NA	NA	NA	NA	NA	NA	NA	(1) No change
	FBgn0024987	ssx	O76876	1.03057	1.27422	-2.23455	0.0234128	0.973183	0.986079		NA	NA	NA	NA	NA	NA	NA	NA	NA	NA	(1) No change
	FBgn0025790	TBPH	Q8SXP8	-0.455618	0.200655	-0.21159	-0.155518	0.612659	0.818639		NA	NA	NA	NA	NA	NA	NA	NA	NA	NA	(1) No change
	FBgn0040268	Top3alpha	Q9NG98	0.0345673	0.224282	NA	0.129424	0.735898	0.876947		NA	NA	NA	NA	NA	NA	NA	NA	NA	NA	(1) No change
	FBgn0027616	YT521-B	Q9VZQ1	-1.93805	-0.7271	NA	-1.33258	0.0244697	0.156922		NA	NA	NA	NA	NA	NA	NA	NA	NA	NA	(1) No change
	FBgn0052685	ZAP3	M9NGY4	NA	NA	NA	NA	NA	NA		NA	NA	NA	NA	NA	NA	NA	NA	NA	NA	(1) No change
